# Supplementary material for: Extensive folding variability between homologous chromosomes in mammalian cells
Source: Mol Syst Biol. 2025 May 6;21(7):735–75. doi: 10.1038/s44320-025-00107-3 (PMC12222873; doi:10.1038/s44320-025-00107-3)
Supplement: Supplementary file 5 — Dataset EV4 [file 44320_2025_107_MOESM5_ESM.xlsx]

## Sheet: Legend
Dataset EV4 Phased and unphased Compartment A/B annotations
Table Legend
These tables show for each 100Kb bin in CAST, S129 and unphased matrices, compartment type and eigenvector values for the first 3 principal components.
For analysis and plotting in the manuscript, eigenvector values on the same chromosome in compartment A were normalized from 0 to 1, whereas values on the same chromosome in compartment B were normalized from −1 to 0.
ABChosen and ScoreChosen columns represent the PC with the highest correlation to GC. In this manuscript, we did not chose these PC's but rather the first PC for all chromosomes.
Columns	Description
Chrom	chromosome
Start	bin start
Stop	bin stop
AB1	Compartment type (AB) for PCA 1
AB2	Compartment type (AB) for PCA 2
AB3	Compartment type (AB) for PCA 3
ABChosen	Compartment type (AB) for chosen PCA
Score1	Eigenvector value score for PCA 1
Score2	Eigenvector value score for PCA 2
Score3	Eigenvector value score for PCA 3
ScoreChosen	Eigenvector value score for chosen PCA

## Sheet: CAST
Chrom	Start	Stop	AB1	AB2	AB3	ABChosen	Score1	Score2	Score3	ScoreChosen
chr1	3000000	3100000	B	A	A	B	-5.10774	1.09615	0.338435	-5.10774
chr1	3100000	3200000	B	B	B	B	-6.72401	-0.0922782	-0.201341	-6.72401
chr1	3200000	3300000	B	A	A	B	-1.60479	0.396277	0.0155721	-1.60479
chr1	3300000	3400000	A	A	A	A	0.292162	0.34885	0.295645	0.292162
chr1	3400000	3500000	B	A	A	B	-0.272511	0.606764	0.208978	-0.272511
chr1	3500000	3600000	A	B	B	A	0.385876	-0.551639	-0.1418	0.385876
chr1	3600000	3700000	B	A	A	B	-0.639189	0.216836	0.441451	-0.639189
chr1	3700000	3800000	A	A	A	A	0.0650537	0.107947	0.303928	0.0650537
chr1	3800000	3900000	B	A	B	B	-0.0974649	0.0735195	-0.0767906	-0.0974649
chr1	3900000	4000000	B	B	A	B	-0.757582	-0.289414	0.171517	-0.757582
chr1	4000000	4100000	B	A	A	B	-0.581585	0.764965	0.453973	-0.581585
chr1	4100000	4200000	A	A	A	A	0.153034	0.134518	0.424366	0.153034
chr1	4200000	4300000	B	B	A	B	-0.88527	-0.211933	0.381601	-0.88527
chr1	4300000	4400000	B	A	A	B	-0.740921	0.309184	0.522485	-0.740921
chr1	4400000	4500000	A	A	A	A	0.559494	0.123158	0.706779	0.559494
chr1	4500000	4600000	A	A	A	A	0.0446129	0.310328	0.883883	0.0446129
chr1	4600000	4700000	A	A	A	A	0.190152	0.525534	0.49148	0.190152
chr1	4700000	4800000	A	B	A	A	0.70015	-0.0202878	0.58246	0.70015
chr1	4800000	4900000	A	B	A	A	1.44131	-0.218047	0.429698	1.44131
chr1	4900000	5000000	A	A	A	A	1.29414	0.340599	0.638514	1.29414
chr1	5000000	5100000	B	A	A	B	-0.676585	0.167186	1.09432	-0.676585
chr1	5100000	5200000	A	B	A	A	0.533316	-0.305166	0.749571	0.533316
chr1	5200000	5300000	A	A	A	A	0.503855	0.0064798	0.56354	0.503855
chr1	5300000	5400000	B	A	A	B	-0.602792	0.757255	0.320955	-0.602792
chr1	5400000	5500000	B	A	A	B	-7.67432	1.32969	0.879403	-7.67432
chr1	5500000	5600000	B	A	A	B	-5.02505	1.40767	1.2632	-5.02505
chr1	5600000	5700000	B	A	A	B	-2.79922	0.623994	0.950587	-2.79922
chr1	5700000	5800000	B	B	A	B	-3.60012	-0.0239153	0.272979	-3.60012
chr1	5800000	5900000	B	A	A	B	-0.358723	0.0516269	0.256376	-0.358723
chr1	5900000	6000000	A	B	A	A	0.0301337	-0.178905	0.125061	0.0301337
chr1	6000000	6100000	A	A	A	A	0.872249	0.70006	0.245615	0.872249
chr1	6100000	6200000	A	B	A	A	1.04145	-0.0660246	0.593439	1.04145
chr1	6200000	6300000	B	B	A	B	-0.478265	-0.38307	0.932592	-0.478265
chr1	6300000	6400000	A	A	A	A	0.114516	0.467297	1.14392	0.114516
chr1	6400000	6500000	B	A	A	B	-0.509525	0.900302	1.10352	-0.509525
chr1	6500000	6600000	B	A	A	B	-0.864192	0.688647	0.893888	-0.864192
chr1	6600000	6700000	B	B	A	B	-0.145622	-0.0713166	1.05314	-0.145622
chr1	6700000	6800000	A	A	A	A	0.054571	0.172976	0.685376	0.054571
chr1	6800000	6900000	A	B	A	A	1.98046	-0.114223	0.248222	1.98046
chr1	6900000	7000000	A	A	A	A	0.954603	0.383995	0.642659	0.954603
chr1	7000000	7100000	A	A	A	A	1.66213	0.336293	0.555142	1.66213
chr1	7100000	7200000	A	B	A	A	1.81761	-0.00942733	0.541321	1.81761
chr1	7200000	7300000	A	B	A	A	0.174939	-0.0767963	0.279891	0.174939
chr1	7300000	7400000	B	B	A	B	-0.0545467	-0.0697495	0.659318	-0.0545467
chr1	7400000	7500000	A	A	A	A	1.20697	0.180069	0.664288	1.20697
chr1	7500000	7600000	A	B	A	A	0.826495	-0.437911	0.601997	0.826495
chr1	7600000	7700000	B	B	A	B	-0.272751	-0.019595	0.734762	-0.272751
chr1	7700000	7800000	B	A	A	B	-0.106089	0.0918049	0.351511	-0.106089
chr1	7800000	7900000	B	B	A	B	-1.50639	-0.748977	0.577674	-1.50639
chr1	7900000	8000000	B	A	A	B	-3.40674	0.28916	0.245215	-3.40674
chr1	8000000	8100000	B	A	A	B	-2.38351	0.650329	0.528078	-2.38351
chr1	8100000	8200000	B	A	A	B	-1.80838	0.817899	0.192764	-1.80838
chr1	8200000	8300000	B	A	A	B	-0.617202	0.51871	0.602477	-0.617202
chr1	8300000	8400000	B	B	B	B	-2.20001	-0.517023	-0.224704	-2.20001
chr1	8400000	8500000	A	A	B	A	0.0936988	0.442943	-0.0993242	0.0936988
chr1	8500000	8600000	A	A	B	A	1.0164	0.393536	-0.394546	1.0164
chr1	8600000	8700000	B	B	B	B	-1.53109	-0.11777	-0.0139981	-1.53109
chr1	8700000	8800000	B	A	B	B	-2.44026	0.446182	-0.404797	-2.44026
chr1	8800000	8900000	B	A	B	B	-0.0884165	0.641387	-0.163282	-0.0884165
chr1	8900000	9000000	A	A	A	A	0.448968	0.00747836	0.155791	0.448968
chr1	9000000	9100000	B	A	A	B	-1.26633	0.046529	0.391996	-1.26633
chr1	9100000	9200000	B	B	A	B	-1.62322	-0.495145	0.347165	-1.62322
chr1	9200000	9300000	B	B	A	B	-1.31672	-0.458356	0.157684	-1.31672
chr1	9300000	9400000	B	B	A	B	-0.812998	-0.0482152	0.257513	-0.812998
chr1	9400000	9500000	B	A	A	B	-2.26325	0.131473	0.418631	-2.26325
chr1	9500000	9600000	A	A	A	A	0.505401	0.0433586	0.451228	0.505401
chr1	9600000	9700000	A	A	A	A	0.28436	0.00745674	0.00252264	0.28436
chr1	9700000	9800000	A	A	B	A	1.06032	0.267635	-0.17727	1.06032
chr1	9800000	9900000	A	B	A	A	2.16637	-0.47623	0.101774	2.16637
chr1	9900000	10000000	A	B	B	A	2.22744	-0.739261	-0.0768227	2.22744
chr1	10000000	10100000	A	B	B	A	0.61468	-0.093531	-0.322735	0.61468
chr1	10100000	10200000	A	B	A	A	0.848811	-0.233766	0.0364176	0.848811
chr1	10200000	10300000	A	B	A	A	0.0412233	-0.942403	0.645085	0.0412233
chr1	10300000	10400000	B	B	A	B	-2.23413	-1.0588	0.101927	-2.23413
chr1	10400000	10500000	B	B	A	B	-3.29233	-2.01975	0.176716	-3.29233
chr1	10500000	10600000	B	B	A	B	-2.66313	-1.56901	0.524718	-2.66313
chr1	10600000	10700000	B	B	A	B	-0.941667	-1.62558	0.457512	-0.941667
chr1	10700000	10800000	B	B	A	B	-0.666818	-0.7568	0.370051	-0.666818
chr1	10800000	10900000	B	B	A	B	-0.754956	-0.436645	0.633678	-0.754956
chr1	10900000	11000000	B	B	A	B	-0.805719	-0.726553	0.421647	-0.805719
chr1	11000000	11100000	B	B	A	B	-2.40623	-0.830388	0.2986	-2.40623
chr1	11100000	11200000	B	B	A	B	-0.966964	-1.63486	0.541981	-0.966964
chr1	11200000	11300000	B	B	A	B	-0.552796	-0.744631	0.7984	-0.552796
chr1	11300000	11400000	B	B	A	B	-0.74997	-1.32666	0.444991	-0.74997
chr1	11400000	11500000	B	B	B	B	-0.986196	-1.43451	-0.0470947	-0.986196
chr1	11500000	11600000	A	B	A	A	0.0293873	-1.22338	0.264661	0.0293873
chr1	11600000	11700000	B	B	B	B	-2.24119	-1.24434	-0.249072	-2.24119
chr1	11700000	11800000	B	B	B	B	-1.00157	-2.05014	-0.0769799	-1.00157
chr1	11800000	11900000	B	B	A	B	-1.27096	-0.945928	0.30653	-1.27096
chr1	11900000	12000000	A	B	A	A	0.0937104	-0.940987	0.366986	0.0937104
chr1	12000000	12100000	B	B	B	B	-0.313755	-1.15098	-0.204851	-0.313755
chr1	12100000	12200000	B	B	A	B	-0.308272	-1.03041	0.0874477	-0.308272
chr1	12200000	12300000	A	B	A	A	0.113771	-0.958083	0.461759	0.113771
chr1	12300000	12400000	A	B	A	A	0.569817	-0.452009	0.427891	0.569817
chr1	12400000	12500000	A	B	A	A	0.658844	-1.07494	0.277652	0.658844
chr1	12500000	12600000	A	B	A	A	1.20246	-0.674601	0.25777	1.20246
chr1	12600000	12700000	A	B	A	A	1.47114	-0.746452	0.438802	1.47114
chr1	12700000	12800000	A	B	A	A	1.26087	-1.18709	0.396185	1.26087
chr1	12800000	12900000	A	B	A	A	1.41178	-0.624358	0.884552	1.41178
chr1	12900000	13000000	A	B	A	A	0.945205	-1.32212	0.456957	0.945205
chr1	13000000	13100000	A	B	A	A	1.38319	-0.8862	0.749699	1.38319
chr1	13100000	13200000	A	B	A	A	1.59131	-1.10915	0.495277	1.59131
chr1	13200000	13300000	A	B	A	A	1.40024	-1.16167	0.190362	1.40024
chr1	13300000	13400000	A	B	A	A	1.63853	-0.901868	0.246657	1.63853
chr1	13400000	13500000	A	B	A	A	1.37483	-0.81329	0.279493	1.37483
chr1	13500000	13600000	A	B	A	A	0.280719	-1.01045	0.712096	0.280719
chr1	13600000	13700000	A	B	A	A	1.39796	-0.572633	0.777185	1.39796
chr1	13700000	13800000	A	B	A	A	0.936509	-0.159574	0.377067	0.936509
chr1	13800000	13900000	A	B	A	A	0.116687	-1.09808	0.578449	0.116687
chr1	13900000	14000000	A	B	A	A	1.08066	-1.32436	0.0500882	1.08066
chr1	14000000	14100000	A	B	A	A	0.17497	-1.04101	0.407451	0.17497
chr1	14100000	14200000	A	B	A	A	0.927048	-1.27015	0.596501	0.927048
chr1	14200000	14300000	B	B	A	B	-1.07473	-1.54825	0.930189	-1.07473
chr1	14300000	14400000	B	B	A	B	-0.0472663	-0.825666	0.205514	-0.0472663
chr1	14400000	14500000	A	B	A	A	0.0969553	-0.325736	0.811575	0.0969553
chr1	14500000	14600000	A	B	A	A	0.671559	-0.705585	0.573133	0.671559
chr1	14600000	14700000	A	B	A	A	1.51025	-0.231097	0.851826	1.51025
chr1	14700000	14800000	A	B	A	A	0.0103768	-0.603072	0.739339	0.0103768
chr1	14800000	14900000	B	B	A	B	-0.407529	-1.0601	0.504681	-0.407529
chr1	14900000	15000000	A	B	A	A	0.760752	-0.479227	0.326875	0.760752
chr1	15000000	15100000	B	B	A	B	-3.15159	-1.39201	0.618086	-3.15159
chr1	15100000	15200000	A	B	A	A	0.402017	-0.816425	0.427262	0.402017
chr1	15200000	15300000	A	B	A	A	0.227341	-0.229298	0.522057	0.227341
chr1	15300000	15400000	B	B	A	B	-1.84381	-1.38351	0.229074	-1.84381
chr1	15400000	15500000	B	B	A	B	-1.08066	-0.837233	0.465391	-1.08066
chr1	15500000	15600000	B	B	A	B	-0.0524453	-1.35571	0.10976	-0.0524453
chr1	15600000	15700000	A	B	A	A	0.411923	-1.18582	0.632915	0.411923
chr1	15700000	15800000	A	B	A	A	0.694922	-1.47109	0.722216	0.694922
chr1	15800000	15900000	A	B	A	A	0.620226	-0.972752	0.384817	0.620226
chr1	15900000	16000000	B	B	A	B	-0.144593	-1.62927	0.127829	-0.144593
chr1	16000000	16100000	B	B	A	B	-1.89512	-2.48478	0.0625585	-1.89512
chr1	16100000	16200000	B	B	B	B	-0.432381	-1.72889	-0.00193797	-0.432381
chr1	16200000	16300000	B	B	A	B	-0.818055	-1.47944	0.0171721	-0.818055
chr1	16300000	16400000	B	B	A	B	-1.33403	-1.98775	0.223258	-1.33403
chr1	16400000	16500000	B	B	A	B	-0.322317	-1.65883	0.531765	-0.322317
chr1	16500000	16600000	A	B	B	A	0.3612	-1.51767	-0.0366671	0.3612
chr1	16600000	16700000	A	B	B	A	0.709386	-1.39874	-0.121081	0.709386
chr1	16700000	16800000	A	B	A	A	0.66099	-1.02472	0.348368	0.66099
chr1	16800000	16900000	A	B	B	A	0.828519	-1.60618	-0.0639885	0.828519
chr1	16900000	17000000	A	B	A	A	2.11712	-0.836253	0.584783	2.11712
chr1	17000000	17100000	A	B	A	A	2.25195	-0.645112	0.404327	2.25195
chr1	17100000	17200000	A	B	A	A	1.72987	-0.805133	0.34059	1.72987
chr1	17200000	17300000	A	B	B	A	1.79471	-0.825991	-0.0502809	1.79471
chr1	17300000	17400000	A	B	A	A	0.594532	-0.361397	0.313517	0.594532
chr1	17400000	17500000	B	B	A	B	-1.36472	-0.309263	0.219685	-1.36472
chr1	17500000	17600000	A	B	A	A	0.595105	-0.643718	0.384154	0.595105
chr1	17600000	17700000	B	B	A	B	-0.667063	-1.35737	0.584842	-0.667063
chr1	17700000	17800000	A	B	A	A	1.24956	-0.592282	0.733697	1.24956
chr1	17800000	17900000	B	B	A	B	-1.59271	-0.681461	0.664822	-1.59271
chr1	17900000	18000000	A	B	B	A	0.271416	-0.391806	-0.191502	0.271416
chr1	18000000	18100000	B	B	A	B	-1.10559	-1.33812	0.321601	-1.10559
chr1	18100000	18200000	B	B	B	B	-1.18281	-0.849082	-0.242147	-1.18281
chr1	18200000	18300000	B	B	A	B	-0.199034	-0.623449	0.423471	-0.199034
chr1	18300000	18400000	B	B	B	B	-3.28075	-0.864271	-0.314313	-3.28075
chr1	18400000	18500000	B	B	A	B	-0.669533	-1.04257	0.00818949	-0.669533
chr1	18500000	18600000	B	B	A	B	-2.2413	-1.43386	0.0309835	-2.2413
chr1	18600000	18700000	B	B	A	B	-2.3631	-1.52254	0.754538	-2.3631
chr1	18700000	18800000	B	B	A	B	-0.429759	-0.740075	0.452445	-0.429759
chr1	18800000	18900000	B	B	A	B	-2.89964	-1.26894	0.435782	-2.89964
chr1	18900000	19000000	B	B	A	B	-1.94102	-1.34424	0.249052	-1.94102
chr1	19000000	19100000	B	B	A	B	-0.172735	-1.17898	0.554609	-0.172735
chr1	19100000	19200000	A	B	B	A	0.207743	-0.0765356	-0.279043	0.207743
chr1	19200000	19300000	B	B	A	B	-0.373608	-1.10511	0.0707516	-0.373608
chr1	19300000	19400000	A	B	A	A	0.34105	-1.24341	0.447343	0.34105
chr1	19400000	19500000	B	B	A	B	-0.235435	-1.74408	0.0906339	-0.235435
chr1	19500000	19600000	B	B	A	B	-0.382261	-0.940501	0.250137	-0.382261
chr1	19600000	19700000	B	B	A	B	-0.525349	-0.965042	0.103416	-0.525349
chr1	19700000	19800000	B	B	A	B	-0.70117	-1.01771	0.367889	-0.70117
chr1	19800000	19900000	B	B	A	B	-2.5421	-1.00686	0.63364	-2.5421
chr1	19900000	20000000	A	B	A	A	0.041124	-0.43566	0.380065	0.041124
chr1	20000000	20100000	B	B	A	B	-0.863245	-1.55229	0.394153	-0.863245
chr1	20100000	20200000	A	B	A	A	1.17529	-0.547676	0.480777	1.17529
chr1	20200000	20300000	A	B	A	A	0.641521	-1.08657	0.546564	0.641521
chr1	20300000	20400000	A	B	A	A	0.224686	-1.34193	0.058227	0.224686
chr1	20400000	20500000	A	B	A	A	0.910261	-1.17263	0.157706	0.910261
chr1	20500000	20600000	A	B	A	A	1.24683	-1.60522	0.283362	1.24683
chr1	20600000	20700000	B	B	A	B	-2.48329	-2.15677	0.761301	-2.48329
chr1	20700000	20800000	B	B	A	B	-0.484516	-1.68926	0.883872	-0.484516
chr1	20800000	20900000	A	B	A	A	1.59687	-1.07594	0.198332	1.59687
chr1	20900000	21000000	A	B	A	A	0.255383	-1.67266	0.430823	0.255383
chr1	21000000	21100000	A	B	A	A	0.0515694	-1.72354	0.362826	0.0515694
chr1	21100000	21200000	B	B	A	B	-0.641823	-1.76185	0.458448	-0.641823
chr1	21200000	21300000	B	B	A	B	-0.70719	-1.56908	0.959716	-0.70719
chr1	21300000	21400000	B	B	A	B	-1.05243	-1.16378	0.810972	-1.05243
chr1	21400000	21500000	A	B	A	A	0.0950722	-0.949175	0.637735	0.0950722
chr1	21500000	21600000	B	B	A	B	-2.83463	-0.880349	1.35995	-2.83463
chr1	21600000	21700000	B	B	A	B	-0.630664	-0.663395	0.58269	-0.630664
chr1	21700000	21800000	B	B	A	B	-2.92448	-1.03145	0.546473	-2.92448
chr1	21800000	21900000	B	B	A	B	-3.37858	-0.586259	0.932065	-3.37858
chr1	21900000	22000000	B	B	A	B	-1.8528	-0.598004	1.0165	-1.8528
chr1	22000000	22100000	B	B	A	B	-2.84156	-1.28015	0.735975	-2.84156
chr1	22100000	22200000	B	B	A	B	-2.39589	-1.19208	0.844204	-2.39589
chr1	22200000	22300000	B	B	A	B	-1.73112	-0.659951	0.916613	-1.73112
chr1	22300000	22400000	B	B	A	B	-0.490403	-0.734141	0.451789	-0.490403
chr1	22400000	22500000	B	B	A	B	-4.15063	-1.7683	0.467218	-4.15063
chr1	22500000	22600000	B	B	A	B	-0.513132	-0.973942	0.704151	-0.513132
chr1	22600000	22700000	B	B	A	B	-0.915682	-1.18579	0.0540306	-0.915682
chr1	22700000	22800000	A	B	B	A	0.583247	-1.02768	-0.270413	0.583247
chr1	22800000	22900000	B	B	A	B	-0.918389	-0.694894	0.312003	-0.918389
chr1	22900000	23000000	B	B	A	B	-0.586475	-1.29711	0.449429	-0.586475
chr1	23000000	23100000	B	B	A	B	-0.21185	-0.880754	0.603729	-0.21185
chr1	23100000	23200000	B	B	A	B	-1.08252	-1.52384	0.581942	-1.08252
chr1	23200000	23300000	B	B	A	B	-2.09299	-1.54278	0.920921	-2.09299
chr1	23300000	23400000	A	B	A	A	0.53953	-0.856903	0.063538	0.53953
chr1	23400000	23500000	A	B	A	A	0.259191	-1.15737	0.591615	0.259191
chr1	23500000	23600000	B	B	A	B	-0.227509	-0.88052	0.0328054	-0.227509
chr1	23600000	23700000	A	B	A	A	0.172695	-1.2404	0.329734	0.172695
chr1	23700000	23800000	A	B	B	A	0.117833	-1.20349	-0.0191563	0.117833
chr1	23800000	23900000	B	B	A	B	-0.450467	-1.34181	0.185658	-0.450467
chr1	23900000	24000000	A	B	B	A	0.355824	-1.73633	-0.0112453	0.355824
chr1	24000000	24100000	B	B	B	B	-0.840014	-1.54584	-0.0286691	-0.840014
chr1	24100000	24200000	A	B	A	A	0.556663	-1.20963	0.302995	0.556663
chr1	24200000	24300000	A	B	A	A	0.527481	-0.654048	0.214235	0.527481
chr1	24300000	24400000	B	B	A	B	-1.06668	-0.959511	0.132643	-1.06668
chr1	24400000	24500000	B	A	A	B	-0.595399	0.0265455	0.520537	-0.595399
chr1	24500000	24600000	A	B	A	A	0.0142154	-1.07485	0.293556	0.0142154
chr1	24600000	24700000	B	B	B	B	-1.244	-0.871662	-0.0725206	-1.244
chr1	24700000	24800000	B	B	B	B	-1.82964	-0.926208	-0.0728785	-1.82964
chr1	24800000	24900000	B	B	A	B	-2.1997	-0.49021	0.306413	-2.1997
chr1	24900000	25000000	B	B	A	B	-2.56975	-0.877581	0.33837	-2.56975
chr1	25000000	25100000	B	B	B	B	-0.540267	-0.957902	-0.439141	-0.540267
chr1	25100000	25200000	B	B	A	B	-1.90779	-1.36974	0.475766	-1.90779
chr1	25200000	25300000	B	B	B	B	-0.20708	-0.388642	-0.0108913	-0.20708
chr1	25300000	25400000	A	B	A	A	0.851738	-0.993574	0.346994	0.851738
chr1	25400000	25500000	B	B	B	B	-4.32642	-1.20071	-0.488518	-4.32642
chr1	25500000	25600000	B	B	A	B	-3.75084	-0.540695	0.0717309	-3.75084
chr1	25600000	25700000	B	B	A	B	-2.79461	-1.19171	0.382183	-2.79461
chr1	25700000	25800000	B	B	A	B	-3.33107	-0.981013	0.490226	-3.33107
chr1	25800000	25900000	B	B	B	B	-1.52466	-0.643475	-0.0784174	-1.52466
chr1	25900000	26000000	B	B	A	B	-2.79269	-1.17601	0.0546493	-2.79269
chr1	26000000	26100000	B	B	A	B	-2.93152	-0.766062	0.284157	-2.93152
chr1	26100000	26200000	B	B	B	B	-3.32492	-0.944242	-0.815886	-3.32492
chr1	26200000	26300000	B	B	B	B	-0.674741	-0.452616	-0.120911	-0.674741
chr1	26300000	26400000	B	B	B	B	-2.36374	-0.563161	-0.231885	-2.36374
chr1	26400000	26500000	B	B	B	B	-2.75738	-1.38109	-0.38026	-2.75738
chr1	26500000	26600000	B	B	B	B	-3.86283	-0.786921	-0.573546	-3.86283
chr1	26600000	26700000	B	B	A	B	-1.92458	-1.21265	0.034728	-1.92458
chr1	26700000	26800000	B	B	B	B	-2.62597	-1.10568	-0.444985	-2.62597
chr1	26800000	26900000	B	B	B	B	-2.9345	-0.86949	-0.423702	-2.9345
chr1	26900000	27000000	B	B	A	B	-4.12426	-1.04788	0.253848	-4.12426
chr1	27000000	27100000	B	B	A	B	-3.37788	-0.572556	0.171338	-3.37788
chr1	27100000	27200000	B	A	A	B	-4.12937	0.652075	0.0622388	-4.12937
chr1	27200000	27300000	B	B	B	B	-5.15979	-0.633169	-0.844015	-5.15979
chr1	27300000	27400000	B	A	A	B	-3.32121	0.173001	0.160568	-3.32121
chr1	27700000	27800000	B	A	A	B	-11.7085	1.37886	1.15082	-11.7085
chr1	27800000	27900000	B	B	A	B	-14.9151	-1.37947	0.450738	-14.9151
chr1	27900000	28000000	B	B	B	B	-6.65031	-0.148503	-0.0521163	-6.65031
chr1	28000000	28100000	B	A	A	B	-7.70135	0.478916	0.714626	-7.70135
chr1	28100000	28200000	B	A	A	B	-6.86443	0.33278	0.395487	-6.86443
chr1	28200000	28300000	B	B	B	B	-10.9898	-0.31411	-0.10549	-10.9898
chr1	28300000	28400000	B	B	A	B	-16.5774	-0.128937	0.531039	-16.5774
chr1	28400000	28500000	B	A	A	B	-10.4997	0.576475	0.624478	-10.4997
chr1	28700000	28800000	B	B	A	B	-17.6419	-1.51455	0.423303	-17.6419
chr1	28800000	28900000	B	B	A	B	-3.02841	-0.396868	0.386413	-3.02841
chr1	28900000	29000000	B	B	B	B	-5.94923	-1.03971	-0.0359341	-5.94923
chr1	29000000	29100000	B	B	A	B	-6.83191	-0.202356	0.027888	-6.83191
chr1	29100000	29200000	B	A	A	B	-7.13226	0.542993	0.569809	-7.13226
chr1	29200000	29300000	B	A	A	B	-10.7695	0.654559	0.77664	-10.7695
chr1	29300000	29400000	B	B	A	B	-7.76787	-0.909901	0.483558	-7.76787
chr1	29400000	29500000	B	B	B	B	-4.66318	-0.771974	-0.188188	-4.66318
chr1	29500000	29600000	B	A	A	B	-8.04933	0.828438	0.139709	-8.04933
chr1	29600000	29700000	B	A	A	B	-6.57002	0.567481	0.0457821	-6.57002
chr1	29700000	29800000	B	A	A	B	-12.17	1.39632	0.854957	-12.17
chr1	30000000	30100000	B	A	A	B	-8.03463	0.212145	0.581574	-8.03463
chr1	30100000	30200000	B	A	A	B	-9.72624	2.07181	0.692328	-9.72624
chr1	30200000	30300000	B	A	A	B	-9.07618	0.485001	0.215073	-9.07618
chr1	30300000	30400000	B	B	A	B	-14.8836	-0.95441	0.325327	-14.8836
chr1	30700000	30800000	B	A	A	B	-3.4959	0.407726	0.326505	-3.4959
chr1	30900000	31000000	B	A	A	B	-1.69396	0.776275	0.446905	-1.69396
chr1	31000000	31100000	B	A	A	B	-2.4448	0.561454	0.433178	-2.4448
chr1	31100000	31200000	B	A	A	B	-2.08212	0.595464	0.291124	-2.08212
chr1	31200000	31300000	B	A	A	B	-3.27532	0.185383	0.465541	-3.27532
chr1	31300000	31400000	B	A	A	B	-7.55357	0.107941	0.388604	-7.55357
chr1	31400000	31500000	B	A	A	B	-10.3067	0.200184	0.576153	-10.3067
chr1	31500000	31600000	B	B	B	B	-14.1976	-1.10043	-0.381943	-14.1976
chr1	31600000	31700000	B	B	B	B	-4.89607	-0.327725	-0.143775	-4.89607
chr1	31700000	31800000	B	B	A	B	-2.84889	-0.544591	0.92083	-2.84889
chr1	31800000	31900000	B	A	A	B	-6.02497	0.224012	1.03798	-6.02497
chr1	31900000	32000000	B	B	A	B	-6.88505	-0.44887	1.13101	-6.88505
chr1	32000000	32100000	B	B	A	B	-2.21966	-0.947144	0.565919	-2.21966
chr1	32100000	32200000	B	B	A	B	-4.01511	-1.19915	0.555874	-4.01511
chr1	32200000	32300000	B	B	A	B	-3.5011	-0.83207	0.656611	-3.5011
chr1	32300000	32400000	B	A	A	B	-2.77597	0.33661	0.304896	-2.77597
chr1	32400000	32500000	B	B	B	B	-9.82407	-0.300908	-0.391527	-9.82407
chr1	32500000	32600000	B	A	A	B	-3.26269	0.469954	0.883608	-3.26269
chr1	32600000	32700000	B	B	A	B	-1.85383	-1.41464	0.478243	-1.85383
chr1	32700000	32800000	B	B	A	B	-0.740151	-0.824999	0.848014	-0.740151
chr1	32800000	32900000	B	B	A	B	-0.832433	-0.0920586	0.275113	-0.832433
chr1	32900000	33000000	B	B	A	B	-0.371996	-0.648689	0.152204	-0.371996
chr1	33000000	33100000	A	A	A	A	0.0131325	0.281027	0.23227	0.0131325
chr1	33100000	33200000	B	B	A	B	-0.0996669	-0.09049	0.205986	-0.0996669
chr1	33200000	33300000	B	B	A	B	-0.717143	-0.46239	0.502059	-0.717143
chr1	33300000	33400000	B	B	A	B	-0.597634	-1.63103	0.193104	-0.597634
chr1	33400000	33500000	B	B	B	B	-0.372237	-0.516499	-0.0535865	-0.372237
chr1	33500000	33600000	A	B	B	A	0.562081	-0.413827	-0.0877686	0.562081
chr1	33600000	33700000	A	B	A	A	1.88935	-0.89673	0.0941202	1.88935
chr1	33700000	33800000	A	B	A	A	1.33618	-0.908066	0.535473	1.33618
chr1	33800000	33900000	A	B	A	A	1.74722	-0.688946	0.333368	1.74722
chr1	33900000	34000000	A	B	B	A	2.18941	-0.744439	-0.00399695	2.18941
chr1	34000000	34100000	A	B	A	A	2.26903	-0.53876	0.411711	2.26903
chr1	34100000	34200000	A	B	A	A	1.67684	-0.701646	0.603114	1.67684
chr1	34200000	34300000	A	B	A	A	2.82637	-0.466988	0.188766	2.82637
chr1	34300000	34400000	A	B	B	A	1.40148	-0.650665	-0.0438513	1.40148
chr1	34400000	34500000	A	A	A	A	1.52817	0.0288468	0.642095	1.52817
chr1	34500000	34600000	A	B	A	A	1.09747	-1.12877	0.304735	1.09747
chr1	34600000	34700000	A	B	A	A	1.71661	-0.777612	0.141093	1.71661
chr1	34700000	34800000	A	B	A	A	2.26406	-0.202793	0.112907	2.26406
chr1	34800000	34900000	A	B	A	A	0.286521	-0.416791	0.364584	0.286521
chr1	34900000	35000000	A	B	A	A	0.192997	-0.434702	0.199625	0.192997
chr1	35000000	35100000	A	B	B	A	0.152083	-0.520191	-0.235201	0.152083
chr1	35100000	35200000	A	A	A	A	0.800097	0.240046	0.886362	0.800097
chr1	35200000	35300000	A	B	A	A	1.89227	-0.152409	0.139695	1.89227
chr1	35300000	35400000	A	B	A	A	2.32033	-0.314062	0.180652	2.32033
chr1	35400000	35500000	A	A	A	A	2.06562	0.16996	0.129687	2.06562
chr1	35500000	35600000	A	B	A	A	2.35219	-0.249575	0.208133	2.35219
chr1	35600000	35700000	A	B	A	A	2.11016	-0.211984	0.237091	2.11016
chr1	35700000	35800000	A	B	B	A	2.63766	-0.571357	-0.0385616	2.63766
chr1	35800000	35900000	A	B	A	A	2.73434	-0.427955	0.458267	2.73434
chr1	35900000	36000000	A	B	A	A	2.07127	-0.532103	0.438228	2.07127
chr1	36000000	36100000	A	B	A	A	2.49267	-0.592948	0.321884	2.49267
chr1	36100000	36200000	A	B	A	A	2.46257	-0.27095	0.279092	2.46257
chr1	36200000	36300000	A	B	A	A	3.09653	-0.124972	0.0370327	3.09653
chr1	36300000	36400000	A	B	B	A	2.62458	-0.106737	-0.0195563	2.62458
chr1	36400000	36500000	A	B	A	A	1.64688	-0.718312	0.131375	1.64688
chr1	36500000	36600000	A	B	A	A	1.9084	-0.256744	0.403284	1.9084
chr1	36600000	36700000	A	A	A	A	2.1386	0.382058	0.049226	2.1386
chr1	36700000	36800000	A	B	B	A	2.53359	-0.141894	-0.0943239	2.53359
chr1	36800000	36900000	A	A	A	A	2.72473	0.0530669	0.407194	2.72473
chr1	36900000	37000000	A	A	A	A	2.76728	0.359528	0.190799	2.76728
chr1	37000000	37100000	A	B	A	A	3.00004	-0.353998	0.155165	3.00004
chr1	37100000	37200000	A	A	A	A	2.40675	0.206453	0.0828005	2.40675
chr1	37200000	37300000	A	A	B	A	1.86734	0.236568	-0.373586	1.86734
chr1	37300000	37400000	A	B	B	A	0.934808	-0.36124	-0.099336	0.934808
chr1	37400000	37500000	B	A	A	B	-1.31127	0.588932	0.0210835	-1.31127
chr1	37500000	37600000	B	A	A	B	-13.3508	0.408727	1.53968	-13.3508
chr1	37600000	37700000	B	A	A	B	-5.73636	0.346172	0.196377	-5.73636
chr1	37800000	37900000	B	B	A	B	-10.0019	-0.206131	1.20307	-10.0019
chr1	37900000	38000000	B	A	A	B	-7.52925	0.558353	0.243907	-7.52925
chr1	38300000	38400000	A	B	A	A	0.272679	-0.745366	0.273851	0.272679
chr1	38400000	38500000	A	B	A	A	1.84629	-0.983222	0.0725724	1.84629
chr1	38500000	38600000	A	B	A	A	1.25637	-1.33546	0.124436	1.25637
chr1	38600000	38700000	A	B	A	A	0.0281016	-1.99169	0.290967	0.0281016
chr1	38700000	38800000	A	B	A	A	0.614305	-1.41049	0.409831	0.614305
chr1	38800000	38900000	A	B	A	A	1.1196	-0.857925	0.27672	1.1196
chr1	38900000	39000000	A	B	A	A	1.26733	-0.984648	0.239556	1.26733
chr1	39000000	39100000	A	B	A	A	1.5765	-0.815007	0.229328	1.5765
chr1	39100000	39200000	B	B	A	B	-0.368718	-0.602799	0.652291	-0.368718
chr1	39200000	39300000	A	B	A	A	0.172672	-0.497122	0.33469	0.172672
chr1	39300000	39400000	B	B	A	B	-2.24776	-1.64831	0.132571	-2.24776
chr1	39400000	39500000	A	B	A	A	0.829424	-1.3998	0.487526	0.829424
chr1	39500000	39600000	A	B	A	A	1.59247	-0.997353	0.562416	1.59247
chr1	39600000	39700000	A	B	A	A	0.763592	-1.25323	0.0466928	0.763592
chr1	39700000	39800000	A	B	A	A	1.02267	-1.80453	0.0350037	1.02267
chr1	39800000	39900000	A	B	A	A	2.38881	-0.922434	0.00361282	2.38881
chr1	39900000	40000000	A	B	A	A	0.969075	-1.83177	0.265994	0.969075
chr1	40000000	40100000	A	B	A	A	2.86459	-1.06278	0.200557	2.86459
chr1	40100000	40200000	A	B	A	A	2.05702	-0.866203	0.021202	2.05702
chr1	40200000	40300000	A	B	A	A	1.7346	-0.871139	0.562855	1.7346
chr1	40300000	40400000	A	B	A	A	1.98721	-1.42118	0.32995	1.98721
chr1	40400000	40500000	A	B	B	A	0.545016	-0.901945	-0.00574397	0.545016
chr1	40500000	40600000	A	B	A	A	0.974781	-0.84217	0.0072965	0.974781
chr1	40600000	40700000	A	B	A	A	1.12228	-0.783873	0.0673205	1.12228
chr1	40700000	40800000	A	B	B	A	1.50344	-1.11629	-0.0303396	1.50344
chr1	40800000	40900000	A	B	A	A	1.34756	-1.06289	0.393599	1.34756
chr1	40900000	41000000	A	B	A	A	1.07806	-1.41601	0.425892	1.07806
chr1	41000000	41100000	A	B	A	A	0.188052	-1.80309	0.0932356	0.188052
chr1	41100000	41200000	A	B	A	A	0.934793	-1.10983	0.343853	0.934793
chr1	41200000	41300000	A	B	A	A	0.617769	-1.21227	0.0844932	0.617769
chr1	41300000	41400000	A	B	A	A	0.530817	-1.11099	0.383293	0.530817
chr1	41400000	41500000	A	B	A	A	0.856254	-1.44428	0.682294	0.856254
chr1	41500000	41600000	A	B	A	A	0.179961	-0.936262	0.552374	0.179961
chr1	41600000	41700000	A	B	A	A	0.49615	-0.551802	0.207395	0.49615
chr1	41700000	41800000	A	B	A	A	1.09762	-0.662582	0.721728	1.09762
chr1	41800000	41900000	A	B	A	A	1.94684	-0.603395	0.224284	1.94684
chr1	41900000	42000000	B	B	A	B	-0.275131	-0.656377	0.723543	-0.275131
chr1	42000000	42100000	A	B	A	A	1.80424	-1.05085	0.261867	1.80424
chr1	42100000	42200000	A	B	A	A	1.0998	-1.43191	0.462497	1.0998
chr1	42200000	42300000	A	B	A	A	2.43086	-0.495924	0.445634	2.43086
chr1	42300000	42400000	A	B	A	A	1.86126	-0.4989	0.157266	1.86126
chr1	42400000	42500000	A	B	A	A	0.712459	-1.06394	0.346541	0.712459
chr1	42500000	42600000	A	B	A	A	1.66653	-0.0439151	0.429049	1.66653
chr1	42600000	42700000	A	B	A	A	1.35935	-0.50944	0.429883	1.35935
chr1	42700000	42800000	A	B	A	A	1.81696	-1.28154	0.578812	1.81696
chr1	42800000	42900000	A	B	A	A	1.4713	-0.958858	0.773217	1.4713
chr1	42900000	43000000	A	B	A	A	0.594534	-0.423594	1.0838	0.594534
chr1	43000000	43100000	A	B	A	A	1.29867	-0.419188	1.09291	1.29867
chr1	43100000	43200000	A	B	A	A	2.43446	-0.933156	0.554585	2.43446
chr1	43200000	43300000	A	B	A	A	2.8426	-0.217356	0.497075	2.8426
chr1	43300000	43400000	A	B	A	A	2.27999	-0.305271	0.268045	2.27999
chr1	43400000	43500000	A	A	A	A	2.93566	0.308421	0.417798	2.93566
chr1	43500000	43600000	A	B	A	A	2.82767	-0.447884	0.0652781	2.82767
chr1	43600000	43700000	A	B	A	A	1.9227	-0.433869	0.27078	1.9227
chr1	43700000	43800000	A	B	A	A	2.07108	-0.968297	0.66238	2.07108
chr1	43800000	43900000	A	B	A	A	2.5187	-0.243814	0.853493	2.5187
chr1	43900000	44000000	A	B	A	A	2.64586	-0.314457	0.540091	2.64586
chr1	44000000	44100000	A	B	A	A	1.77496	-0.167175	0.526521	1.77496
chr1	44100000	44200000	A	A	A	A	2.22273	0.133365	0.716801	2.22273
chr1	44200000	44300000	A	A	A	A	0.713458	0.176001	0.672187	0.713458
chr1	44300000	44400000	B	B	A	B	-1.49362	-0.935779	0.925482	-1.49362
chr1	44400000	44500000	B	A	A	B	-0.984587	1.02873	0.705614	-0.984587
chr1	44500000	44600000	B	A	A	B	-0.0622246	0.667952	0.656269	-0.0622246
chr1	44600000	44700000	B	A	A	B	-0.507472	0.186946	0.447039	-0.507472
chr1	44700000	44800000	A	B	A	A	0.262935	-0.762785	0.522404	0.262935
chr1	44800000	44900000	B	B	A	B	-2.35026	-1.2325	0.603855	-2.35026
chr1	44900000	45000000	B	B	A	B	-0.229138	-0.95725	0.46014	-0.229138
chr1	45000000	45100000	A	B	A	A	0.943392	-0.185445	0.235839	0.943392
chr1	45100000	45200000	B	B	A	B	-0.0871663	-0.595834	0.049759	-0.0871663
chr1	45200000	45300000	A	B	A	A	0.195872	-0.617354	0.0589159	0.195872
chr1	45300000	45400000	B	B	A	B	-0.190306	-1.39254	0.400158	-0.190306
chr1	45400000	45500000	A	B	A	A	1.08909	-0.796024	0.238247	1.08909
chr1	45500000	45600000	A	B	A	A	1.35913	-0.962461	0.267401	1.35913
chr1	45600000	45700000	B	B	A	B	-0.0148301	-1.54354	0.104776	-0.0148301
chr1	45700000	45800000	A	B	A	A	1.21365	-0.833579	0.608964	1.21365
chr1	45800000	45900000	A	B	A	A	0.844912	-1.27064	0.296173	0.844912
chr1	45900000	46000000	B	B	A	B	-0.952054	-1.49536	0.232851	-0.952054
chr1	46000000	46100000	B	B	A	B	-2.95656	-1.37249	0.0494806	-2.95656
chr1	46100000	46200000	B	B	A	B	-1.6758	-1.42133	0.105592	-1.6758
chr1	46200000	46300000	B	B	B	B	-7.23074	-1.97489	-0.150668	-7.23074
chr1	46300000	46400000	B	B	B	B	-5.25203	-2.0258	-0.470149	-5.25203
chr1	46400000	46500000	B	B	A	B	-2.87969	-2.09259	0.16931	-2.87969
chr1	46500000	46600000	B	B	A	B	-3.37703	-1.19209	0.346658	-3.37703
chr1	46600000	46700000	B	B	A	B	-3.72234	-1.76217	0.312723	-3.72234
chr1	46700000	46800000	B	B	A	B	-0.374497	-0.457866	0.614274	-0.374497
chr1	46800000	46900000	A	B	A	A	0.736515	-0.621701	0.500436	0.736515
chr1	46900000	47000000	B	B	A	B	-0.384569	-1.47703	0.722666	-0.384569
chr1	47000000	47100000	A	B	A	A	0.370572	-1.14985	0.567765	0.370572
chr1	47100000	47200000	B	B	A	B	-1.3245	-1.15515	0.857001	-1.3245
chr1	47200000	47300000	B	B	B	B	-0.847753	-0.646663	-0.00779096	-0.847753
chr1	47300000	47400000	B	B	A	B	-0.741042	-0.972077	0.939017	-0.741042
chr1	47400000	47500000	B	B	A	B	-1.79066	-1.10169	0.738283	-1.79066
chr1	47500000	47600000	B	B	A	B	-4.83496	-1.81254	0.35432	-4.83496
chr1	47600000	47700000	B	B	A	B	-2.06122	-1.32558	0.216298	-2.06122
chr1	47700000	47800000	B	B	A	B	-5.40629	-2.22103	0.617312	-5.40629
chr1	47800000	47900000	B	B	A	B	-2.01002	-1.69259	0.0563344	-2.01002
chr1	47900000	48000000	B	B	A	B	-1.72191	-1.19936	0.0832403	-1.72191
chr1	48000000	48100000	B	B	A	B	-3.74369	-1.89705	0.574526	-3.74369
chr1	48100000	48200000	B	B	A	B	-0.339393	-0.795069	0.593523	-0.339393
chr1	48200000	48300000	B	B	A	B	-1.97395	-1.53516	0.241334	-1.97395
chr1	48300000	48400000	B	B	A	B	-4.51136	-2.38013	0.214795	-4.51136
chr1	48400000	48500000	B	B	A	B	-4.57906	-1.82877	0.432759	-4.57906
chr1	48500000	48600000	B	B	A	B	-2.75019	-1.63985	0.841856	-2.75019
chr1	48600000	48700000	B	B	A	B	-2.2569	-1.68737	0.529105	-2.2569
chr1	48700000	48800000	B	B	A	B	-2.24792	-1.40031	0.599283	-2.24792
chr1	48800000	48900000	B	B	A	B	-2.87381	-1.40121	0.176949	-2.87381
chr1	48900000	49000000	B	B	B	B	-3.06858	-1.44975	-0.0407215	-3.06858
chr1	49000000	49100000	B	B	A	B	-1.22975	-1.88072	0.577815	-1.22975
chr1	49100000	49200000	B	B	A	B	-2.31356	-1.23052	0.748652	-2.31356
chr1	49200000	49300000	B	B	A	B	-2.78371	-2.21281	0.246822	-2.78371
chr1	49300000	49400000	B	B	A	B	-2.03718	-1.3846	0.261798	-2.03718
chr1	49400000	49500000	B	B	B	B	-1.52222	-1.05558	-0.00233321	-1.52222
chr1	49500000	49600000	B	B	B	B	-0.823819	-0.879583	-0.124944	-0.823819
chr1	49600000	49700000	B	B	A	B	-1.92514	-0.759468	0.64641	-1.92514
chr1	49700000	49800000	B	B	A	B	-1.51968	-1.108	0.0660296	-1.51968
chr1	49800000	49900000	B	B	A	B	-1.10113	-0.823537	0.783575	-1.10113
chr1	49900000	50000000	A	B	A	A	0.315028	-0.625015	0.515116	0.315028
chr1	50000000	50100000	B	B	A	B	-1.3894	-1.60573	0.330207	-1.3894
chr1	50100000	50200000	B	B	A	B	-1.59343	-0.814974	0.143417	-1.59343
chr1	50200000	50300000	B	B	A	B	-3.10646	-1.13888	0.0732387	-3.10646
chr1	50300000	50400000	B	B	A	B	-2.77327	-0.382083	0.231143	-2.77327
chr1	50400000	50500000	B	A	A	B	-4.23024	0.0284081	0.469883	-4.23024
chr1	50500000	50600000	B	B	A	B	-2.85694	-0.844793	0.472441	-2.85694
chr1	50600000	50700000	B	B	A	B	-2.23	-1.34825	0.579595	-2.23
chr1	50700000	50800000	B	B	A	B	-0.43939	-1.53173	0.078789	-0.43939
chr1	50800000	50900000	B	B	A	B	-1.93434	-1.40244	0.789562	-1.93434
chr1	50900000	51000000	B	B	A	B	-0.511055	-0.756585	0.102466	-0.511055
chr1	51000000	51100000	B	B	A	B	-1.4981	-1.13065	0.456664	-1.4981
chr1	51100000	51200000	B	B	A	B	-1.34781	-1.69704	0.421115	-1.34781
chr1	51200000	51300000	B	B	A	B	-1.71001	-1.3522	1.02407	-1.71001
chr1	51300000	51400000	B	B	A	B	-0.0595765	-1.3481	0.287015	-0.0595765
chr1	51400000	51500000	B	B	A	B	-0.719288	-1.13965	1.15146	-0.719288
chr1	51500000	51600000	A	B	A	A	0.453926	-1.2325	0.69714	0.453926
chr1	51600000	51700000	A	B	A	A	0.441269	-1.43736	0.807787	0.441269
chr1	51700000	51800000	A	B	A	A	1.36161	-1.06804	0.521895	1.36161
chr1	51800000	51900000	A	B	A	A	1.54308	-0.636461	0.478005	1.54308
chr1	51900000	52000000	A	B	A	A	1.46057	-1.30235	0.628883	1.46057
chr1	52000000	52100000	A	B	A	A	1.5979	-0.859024	0.52869	1.5979
chr1	52100000	52200000	B	B	A	B	-1.71119	-1.65303	0.961888	-1.71119
chr1	52200000	52300000	A	B	A	A	0.479068	-1.08408	0.486161	0.479068
chr1	52300000	52400000	A	B	A	A	1.03726	-0.769686	0.685047	1.03726
chr1	52400000	52500000	A	B	A	A	0.287366	-0.919298	0.85707	0.287366
chr1	52500000	52600000	B	B	A	B	-0.0764228	-0.932851	0.957424	-0.0764228
chr1	52600000	52700000	A	B	A	A	1.11899	-1.07674	0.460771	1.11899
chr1	52700000	52800000	A	A	A	A	0.173526	0.0512463	0.410095	0.173526
chr1	52800000	52900000	A	B	A	A	0.66041	-1.06344	1.0022	0.66041
chr1	52900000	53000000	A	B	A	A	0.344898	-0.332411	0.753537	0.344898
chr1	53000000	53100000	A	B	A	A	1.91633	-0.585405	0.740991	1.91633
chr1	53100000	53200000	A	B	A	A	1.17629	-0.512149	1.06865	1.17629
chr1	53200000	53300000	A	B	A	A	2.17934	-0.243102	0.583928	2.17934
chr1	53300000	53400000	A	B	A	A	3.27356	-0.255232	0.506816	3.27356
chr1	53400000	53500000	A	B	A	A	1.63217	-0.330335	0.875846	1.63217
chr1	53500000	53600000	A	A	A	A	0.821901	0.764838	0.838137	0.821901
chr1	53600000	53700000	A	A	A	A	1.13926	0.0358492	0.606903	1.13926
chr1	53700000	53800000	A	B	A	A	2.01985	-0.045067	0.710361	2.01985
chr1	53800000	53900000	A	A	A	A	2.32018	0.128499	0.85784	2.32018
chr1	53900000	54000000	A	A	A	A	2.99132	0.0247499	0.495028	2.99132
chr1	54000000	54100000	A	B	A	A	2.17199	-0.733027	0.688617	2.17199
chr1	54100000	54200000	A	B	A	A	1.79519	-0.982512	0.91442	1.79519
chr1	54200000	54300000	A	B	A	A	1.63182	-0.580898	0.513087	1.63182
chr1	54300000	54400000	A	B	A	A	2.66465	-0.463562	0.382156	2.66465
chr1	54400000	54500000	A	B	A	A	2.12421	-0.288099	0.503784	2.12421
chr1	54500000	54600000	A	B	A	A	2.9514	-0.564953	0.239854	2.9514
chr1	54600000	54700000	A	B	A	A	2.84199	-0.518122	0.518499	2.84199
chr1	54700000	54800000	A	B	A	A	2.24528	-0.417834	0.446458	2.24528
chr1	54800000	54900000	A	B	A	A	2.14967	-0.345063	0.637493	2.14967
chr1	54900000	55000000	A	B	A	A	1.40202	-0.964175	0.299117	1.40202
chr1	55000000	55100000	A	B	A	A	2.16204	-0.359514	0.359679	2.16204
chr1	55100000	55200000	A	B	A	A	3.07851	-0.277282	0.072979	3.07851
chr1	55200000	55300000	A	B	A	A	1.33254	-0.244509	0.541961	1.33254
chr1	55300000	55400000	A	A	A	A	1.06811	0.264537	0.482755	1.06811
chr1	55400000	55500000	A	B	A	A	0.886657	-0.943177	0.533806	0.886657
chr1	55500000	55600000	A	B	A	A	1.5486	-0.485061	0.672535	1.5486
chr1	55600000	55700000	A	B	A	A	1.45903	-0.944773	0.478263	1.45903
chr1	55700000	55800000	A	B	A	A	1.21989	-0.758898	0.779286	1.21989
chr1	55800000	55900000	A	B	A	A	1.59283	-0.692	0.746147	1.59283
chr1	55900000	56000000	B	B	A	B	-0.853512	-0.69384	0.562416	-0.853512
chr1	56000000	56100000	B	B	A	B	-0.973418	-1.05608	0.449336	-0.973418
chr1	56100000	56200000	B	B	A	B	-0.355191	-0.964792	0.401802	-0.355191
chr1	56200000	56300000	B	B	A	B	-0.551013	-0.271086	0.00345365	-0.551013
chr1	56300000	56400000	A	B	A	A	0.453901	-0.616318	0.0611105	0.453901
chr1	56400000	56500000	B	B	A	B	-0.232116	-1.44494	0.0306751	-0.232116
chr1	56500000	56600000	A	B	A	A	0.714427	-0.22792	0.546131	0.714427
chr1	56600000	56700000	A	B	A	A	0.698005	-1.308	0.206592	0.698005
chr1	56700000	56800000	B	B	B	B	-0.158701	-1.5193	-0.133349	-0.158701
chr1	56800000	56900000	A	B	A	A	0.471018	-1.16216	0.00632617	0.471018
chr1	56900000	57000000	A	B	B	A	1.13136	-1.51514	-0.29515	1.13136
chr1	57000000	57100000	A	B	A	A	1.68723	-0.358448	0.254721	1.68723
chr1	57100000	57200000	A	B	A	A	1.1778	-0.818473	0.0638407	1.1778
chr1	57200000	57300000	A	A	A	A	1.47885	0.056328	0.31501	1.47885
chr1	57300000	57400000	A	B	B	A	1.98616	-0.461405	-0.170685	1.98616
chr1	57400000	57500000	A	B	B	A	1.87572	-0.675733	-0.390154	1.87572
chr1	57500000	57600000	A	B	A	A	1.25306	-0.32473	0.234528	1.25306
chr1	57600000	57700000	A	B	B	A	2.53548	-0.00685156	-0.120701	2.53548
chr1	57700000	57800000	A	B	B	A	1.71101	-0.0631837	-0.284455	1.71101
chr1	57800000	57900000	A	B	A	A	1.91066	-0.54398	0.000413299	1.91066
chr1	57900000	58000000	A	B	B	A	2.35724	-0.351825	-0.254281	2.35724
chr1	58000000	58100000	A	A	B	A	1.57203	0.00615802	-0.118696	1.57203
chr1	58100000	58200000	A	A	B	A	1.78075	0.201995	-0.402024	1.78075
chr1	58200000	58300000	A	B	B	A	2.13301	-0.0468643	-0.137021	2.13301
chr1	58300000	58400000	A	A	B	A	2.22208	0.179646	-0.285381	2.22208
chr1	58400000	58500000	A	A	B	A	2.39713	0.415628	-0.119712	2.39713
chr1	58500000	58600000	A	A	A	A	0.142657	0.0825758	0.114328	0.142657
chr1	58600000	58700000	A	A	A	A	1.58385	0.183813	0.133104	1.58385
chr1	58700000	58800000	A	A	A	A	1.44423	0.30357	0.443801	1.44423
chr1	58800000	58900000	A	A	A	A	0.425422	0.478463	0.954878	0.425422
chr1	58900000	59000000	A	A	A	A	1.23946	0.696054	0.468533	1.23946
chr1	59000000	59100000	A	A	A	A	0.776939	0.480209	0.698534	0.776939
chr1	59100000	59200000	A	A	A	A	1.54192	0.84329	0.303904	1.54192
chr1	59200000	59300000	A	A	A	A	1.84748	0.809224	0.105217	1.84748
chr1	59300000	59400000	A	A	A	A	2.70551	0.353417	0.10402	2.70551
chr1	59400000	59500000	A	A	A	A	2.52992	0.655238	0.0724971	2.52992
chr1	59500000	59600000	A	A	A	A	2.54255	0.572076	0.252506	2.54255
chr1	59600000	59700000	A	A	A	A	2.49067	0.00129984	0.272567	2.49067
chr1	59700000	59800000	A	B	A	A	2.68175	-0.0412987	0.247491	2.68175
chr1	59800000	59900000	A	B	A	A	2.59563	-0.386637	0.350664	2.59563
chr1	59900000	60000000	A	A	A	A	2.56802	0.592531	0.274304	2.56802
chr1	60000000	60100000	A	B	A	A	2.0114	-0.147965	0.521065	2.0114
chr1	60100000	60200000	A	A	A	A	1.96115	0.420451	0.622578	1.96115
chr1	60200000	60300000	A	B	A	A	2.58048	-0.177233	0.17634	2.58048
chr1	60300000	60400000	A	B	A	A	3.08673	-0.457249	0.00595013	3.08673
chr1	60400000	60500000	A	B	A	A	0.388193	-0.723074	0.211415	0.388193
chr1	60500000	60600000	A	A	A	A	2.60944	0.217003	0.125804	2.60944
chr1	60600000	60700000	A	B	A	A	1.61033	-0.754584	0.107411	1.61033
chr1	60700000	60800000	A	A	A	A	0.761909	0.148271	0.266711	0.761909
chr1	60800000	60900000	A	A	A	A	2.38942	0.0464191	0.171164	2.38942
chr1	60900000	61000000	A	A	A	A	1.5399	0.0535929	0.337268	1.5399
chr1	61000000	61100000	A	B	B	A	1.79965	-0.124855	-0.138278	1.79965
chr1	61100000	61200000	A	B	B	A	1.94415	-0.0388211	-0.313088	1.94415
chr1	61200000	61300000	A	B	B	A	1.16072	-0.115808	-0.0882023	1.16072
chr1	61300000	61400000	A	B	B	A	1.16684	-0.237161	-0.224459	1.16684
chr1	61400000	61500000	A	A	B	A	1.21331	0.0655692	-0.599695	1.21331
chr1	61500000	61600000	A	A	B	A	0.846461	0.31827	-0.0645677	0.846461
chr1	61600000	61700000	A	A	B	A	0.774747	0.304402	-0.412195	0.774747
chr1	61700000	61800000	A	A	B	A	0.926598	0.280682	-0.0980358	0.926598
chr1	61800000	61900000	A	B	B	A	0.496521	-0.252877	-0.423926	0.496521
chr1	61900000	62000000	A	B	B	A	1.06687	-0.331822	-0.420648	1.06687
chr1	62000000	62100000	B	A	A	B	-0.0060202	0.351544	0.10173	-0.0060202
chr1	62100000	62200000	A	B	B	A	1.04746	-0.140094	-0.210257	1.04746
chr1	62200000	62300000	B	B	B	B	-0.0329029	-0.497879	-0.108871	-0.0329029
chr1	62300000	62400000	A	B	B	A	2.1089	-0.61313	-0.137563	2.1089
chr1	62400000	62500000	A	A	B	A	2.09016	0.0979873	-0.550936	2.09016
chr1	62500000	62600000	A	A	B	A	1.34242	0.0741991	-0.217244	1.34242
chr1	62600000	62700000	A	B	B	A	1.37476	-0.221624	-0.40563	1.37476
chr1	62700000	62800000	A	A	B	A	2.72881	0.415651	-0.166215	2.72881
chr1	62800000	62900000	A	B	B	A	2.64421	-0.446749	-0.0492376	2.64421
chr1	62900000	63000000	A	B	A	A	3.22556	-0.153491	0.0106963	3.22556
chr1	63000000	63100000	A	B	A	A	1.97492	-0.559588	0.320408	1.97492
chr1	63100000	63200000	A	B	A	A	2.49609	-0.227189	0.143286	2.49609
chr1	63200000	63300000	A	B	B	A	2.17037	-0.35293	-0.0966613	2.17037
chr1	63300000	63400000	A	A	A	A	1.63617	0.670452	0.014474	1.63617
chr1	63400000	63500000	A	B	B	A	2.47851	-0.10408	-0.424484	2.47851
chr1	63500000	63600000	A	B	B	A	1.45742	-0.452403	-0.667471	1.45742
chr1	63600000	63700000	A	B	B	A	1.75626	-0.267902	-0.640016	1.75626
chr1	63700000	63800000	A	B	B	A	1.5716	-1.06007	-0.35324	1.5716
chr1	63800000	63900000	A	B	B	A	1.13731	-0.701779	-0.387646	1.13731
chr1	63900000	64000000	A	B	B	A	1.90158	-0.757733	-0.300338	1.90158
chr1	64000000	64100000	A	B	B	A	2.18686	-0.538552	-0.612633	2.18686
chr1	64100000	64200000	A	B	B	A	1.16984	-1.08446	-0.658534	1.16984
chr1	64200000	64300000	A	B	B	A	2.20214	-0.581958	-0.259647	2.20214
chr1	64300000	64400000	A	B	B	A	1.93588	-0.92782	-0.204817	1.93588
chr1	64400000	64500000	A	B	B	A	2.42035	-0.545092	-0.382703	2.42035
chr1	64500000	64600000	A	B	B	A	1.7992	-0.0754673	-0.664984	1.7992
chr1	64600000	64700000	A	B	B	A	3.00671	-0.175904	-0.38919	3.00671
chr1	64700000	64800000	A	B	B	A	3.08554	-0.514457	-0.382112	3.08554
chr1	64800000	64900000	A	B	B	A	1.98733	-1.20912	-0.329252	1.98733
chr1	64900000	65000000	A	B	B	A	2.45468	-0.480012	-0.1364	2.45468
chr1	65000000	65100000	A	B	B	A	1.66724	-1.19342	-0.595058	1.66724
chr1	65100000	65200000	A	B	B	A	1.26525	-1.44866	-0.431797	1.26525
chr1	65200000	65300000	B	B	B	B	-0.248108	-0.326988	-0.847792	-0.248108
chr1	65300000	65400000	A	B	B	A	0.662504	-0.782095	-0.641012	0.662504
chr1	65400000	65500000	B	B	B	B	-1.83025	-0.657516	-0.359759	-1.83025
chr1	65500000	65600000	B	B	B	B	-0.581488	-0.59201	-0.696537	-0.581488
chr1	65600000	65700000	B	B	B	B	-1.13825	-1.09086	-0.664233	-1.13825
chr1	65700000	65800000	B	B	B	B	-2.02434	-0.480626	-0.882364	-2.02434
chr1	65800000	65900000	B	B	B	B	-0.588092	-0.31674	-1.1939	-0.588092
chr1	65900000	66000000	B	B	B	B	-5.3092	-0.156943	-1.19937	-5.3092
chr1	66000000	66100000	B	B	B	B	-2.42582	-0.127689	-0.788447	-2.42582
chr1	66100000	66200000	A	B	B	A	0.241417	-0.671336	-0.419437	0.241417
chr1	66200000	66300000	A	B	B	A	0.41055	-0.715858	-0.286352	0.41055
chr1	66300000	66400000	A	B	B	A	0.0166477	-0.794226	-0.278928	0.0166477
chr1	66400000	66500000	B	B	B	B	-2.02101	-1.61264	-0.173843	-2.02101
chr1	66500000	66600000	B	B	B	B	-3.50636	-0.0983182	-0.24493	-3.50636
chr1	66600000	66700000	B	B	B	B	-0.826293	-1.79203	-0.569673	-0.826293
chr1	66700000	66800000	B	B	B	B	-0.0852658	-1.10579	-0.525897	-0.0852658
chr1	66800000	66900000	A	B	B	A	1.03125	-1.04093	-0.499353	1.03125
chr1	66900000	67000000	B	B	B	B	-0.272577	-1.65653	-0.240518	-0.272577
chr1	67000000	67100000	B	B	B	B	-0.120601	-1.80252	-0.402676	-0.120601
chr1	67100000	67200000	A	B	B	A	0.472348	-0.737807	-0.771053	0.472348
chr1	67200000	67300000	B	B	B	B	-0.979491	-0.814232	-0.517227	-0.979491
chr1	67300000	67400000	B	B	B	B	-0.372955	-0.22724	-0.781262	-0.372955
chr1	67400000	67500000	B	B	B	B	-2.58678	-0.775935	-1.16315	-2.58678
chr1	67500000	67600000	B	B	B	B	-0.938451	-0.872172	-0.631965	-0.938451
chr1	67600000	67700000	B	B	B	B	-0.632685	-1.11712	-0.398684	-0.632685
chr1	67700000	67800000	B	B	B	B	-1.66785	-0.520876	-0.352209	-1.66785
chr1	67800000	67900000	A	B	B	A	0.750142	-0.840181	-0.51763	0.750142
chr1	67900000	68000000	A	B	B	A	1.64704	-0.330107	-0.67425	1.64704
chr1	68000000	68100000	A	B	B	A	0.310911	-0.788703	-0.460208	0.310911
chr1	68100000	68200000	B	B	B	B	-0.523707	-0.584288	-0.141136	-0.523707
chr1	68200000	68300000	B	B	B	B	-1.36347	-0.853634	-0.719451	-1.36347
chr1	68300000	68400000	B	B	B	B	-0.885281	-0.707712	-0.373874	-0.885281
chr1	68400000	68500000	B	B	B	B	-2.08342	-0.978888	-0.393337	-2.08342
chr1	68500000	68600000	B	B	B	B	-1.6801	-0.610573	-0.137966	-1.6801
chr1	68600000	68700000	B	B	B	B	-2.6176	-0.905504	-0.0216356	-2.6176
chr1	68700000	68800000	B	B	B	B	-1.85758	-0.391828	-0.397734	-1.85758
chr1	68800000	68900000	B	B	B	B	-1.39582	-0.393632	-0.0255947	-1.39582
chr1	68900000	69000000	A	A	B	A	0.117005	0.59792	-0.121684	0.117005
chr1	69000000	69100000	B	A	B	B	-2.01585	0.614729	-0.567429	-2.01585
chr1	69100000	69200000	A	B	B	A	0.167162	-0.439841	-0.575438	0.167162
chr1	69200000	69300000	B	B	B	B	-1.65956	-0.567456	-0.775045	-1.65956
chr1	69300000	69400000	B	B	B	B	-0.433417	-1.38962	-0.674389	-0.433417
chr1	69400000	69500000	B	B	B	B	-0.0907356	-0.474016	-0.723457	-0.0907356
chr1	69500000	69600000	B	B	B	B	-0.6575	-0.875603	-0.619298	-0.6575
chr1	69600000	69700000	B	B	B	B	-0.736414	-0.802587	-0.963972	-0.736414
chr1	69700000	69800000	A	B	B	A	0.274616	-1.12359	-0.603807	0.274616
chr1	69800000	69900000	B	B	B	B	-3.22127	-1.67082	-0.845615	-3.22127
chr1	69900000	70000000	B	B	B	B	-3.08338	-0.589232	-1.14313	-3.08338
chr1	70000000	70100000	B	B	B	B	-2.19277	-0.412831	-1.0567	-2.19277
chr1	70100000	70200000	B	B	B	B	-1.47443	-0.589327	-1.08504	-1.47443
chr1	70200000	70300000	B	B	B	B	-0.583929	-0.76767	-0.572966	-0.583929
chr1	70300000	70400000	A	B	B	A	0.535086	-0.591761	-0.589499	0.535086
chr1	70400000	70500000	A	B	B	A	0.343661	-0.748709	-0.580111	0.343661
chr1	70500000	70600000	B	B	B	B	-1.53788	-0.303751	-1.03838	-1.53788
chr1	70600000	70700000	B	B	B	B	-1.5575	-1.26019	-0.528784	-1.5575
chr1	70700000	70800000	B	B	B	B	-2.31025	-0.65511	-0.81495	-2.31025
chr1	70800000	70900000	B	B	B	B	-0.0225984	-0.473205	-0.663402	-0.0225984
chr1	70900000	71000000	B	B	B	B	-0.0967526	-0.768835	-0.407662	-0.0967526
chr1	71000000	71100000	A	A	B	A	0.642487	0.0517849	-0.613115	0.642487
chr1	71100000	71200000	A	A	B	A	1.95491	0.0608954	-0.637351	1.95491
chr1	71200000	71300000	A	A	B	A	0.164975	0.0205783	-0.529955	0.164975
chr1	71300000	71400000	B	A	B	B	-0.0650796	0.08376	-1.09451	-0.0650796
chr1	71400000	71500000	A	A	B	A	0.925673	0.324735	-1.04415	0.925673
chr1	71500000	71600000	A	A	B	A	2.51707	0.0702341	-0.826039	2.51707
chr1	71600000	71700000	A	B	B	A	2.74132	-0.0189106	-0.518964	2.74132
chr1	71700000	71800000	A	B	B	A	2.31269	-0.211644	-0.520217	2.31269
chr1	71800000	71900000	A	A	B	A	1.46817	0.542562	-0.938346	1.46817
chr1	71900000	72000000	A	A	B	A	1.77378	0.090315	-0.667739	1.77378
chr1	72000000	72100000	A	B	B	A	1.96546	-0.0699498	-0.716815	1.96546
chr1	72100000	72200000	A	B	B	A	2.10913	-0.195401	-0.848472	2.10913
chr1	72200000	72300000	A	B	B	A	3.15679	-0.272585	-0.621831	3.15679
chr1	72300000	72400000	A	B	B	A	3.1546	-0.372548	-0.110587	3.1546
chr1	72400000	72500000	A	B	B	A	3.05005	-0.334868	-0.25039	3.05005
chr1	72500000	72600000	A	A	B	A	3.26034	0.025205	-0.099586	3.26034
chr1	72600000	72700000	A	A	B	A	1.96406	0.016751	-0.195713	1.96406
chr1	72700000	72800000	A	B	B	A	2.77319	-0.00943858	-0.250767	2.77319
chr1	72800000	72900000	A	A	B	A	3.27173	0.000449079	-0.386696	3.27173
chr1	72900000	73000000	A	B	B	A	2.89737	-0.549994	-0.12986	2.89737
chr1	73000000	73100000	A	B	B	A	2.19639	-0.589959	-0.295165	2.19639
chr1	73100000	73200000	A	B	B	A	2.61584	-0.28885	-0.128472	2.61584
chr1	73200000	73300000	A	B	B	A	2.27985	-0.645385	-0.246044	2.27985
chr1	73300000	73400000	A	B	B	A	2.40797	-0.792148	-0.331412	2.40797
chr1	73400000	73500000	A	B	B	A	2.97592	-1.15627	-0.115122	2.97592
chr1	73500000	73600000	A	B	B	A	1.88999	-1.32955	-0.101428	1.88999
chr1	73600000	73700000	A	B	B	A	1.44786	-1.40785	-0.477426	1.44786
chr1	73700000	73800000	A	B	B	A	2.3469	-0.698767	-0.215663	2.3469
chr1	73800000	73900000	A	B	B	A	1.54104	-1.35504	-0.482763	1.54104
chr1	73900000	74000000	A	B	B	A	2.63088	-0.64745	-0.302039	2.63088
chr1	74000000	74100000	A	B	B	A	2.97935	-0.671205	-0.215046	2.97935
chr1	74100000	74200000	A	B	A	A	3.77662	-0.569828	0.12602	3.77662
chr1	74200000	74300000	A	B	A	A	3.02508	-0.942703	0.155945	3.02508
chr1	74300000	74400000	A	B	A	A	2.78906	-0.833103	0.121388	2.78906
chr1	74400000	74500000	A	B	B	A	2.45441	-0.911356	-0.17487	2.45441
chr1	74500000	74600000	A	B	B	A	2.79803	-0.339066	-0.344596	2.79803
chr1	74600000	74700000	A	B	B	A	1.27047	-0.662566	-0.342207	1.27047
chr1	74700000	74800000	A	B	B	A	2.31984	-0.930679	-0.397565	2.31984
chr1	74800000	74900000	A	B	B	A	2.76022	-0.396936	-0.0738562	2.76022
chr1	74900000	75000000	A	B	A	A	2.62362	-0.131881	0.00945473	2.62362
chr1	75000000	75100000	B	B	A	B	-0.836225	-1.3913	0.178251	-0.836225
chr1	75100000	75200000	A	B	A	A	1.86678	-0.495449	0.0673393	1.86678
chr1	75200000	75300000	A	B	B	A	2.35376	-0.335356	-0.277101	2.35376
chr1	75300000	75400000	A	B	B	A	2.30235	-1.05244	-0.289053	2.30235
chr1	75400000	75500000	A	B	B	A	2.29837	-0.508693	-0.456049	2.29837
chr1	75500000	75600000	A	B	B	A	2.58912	-0.428444	-0.325878	2.58912
chr1	75600000	75700000	A	B	B	A	2.3025	-0.296651	-0.621334	2.3025
chr1	75700000	75800000	A	B	B	A	0.915494	-0.848399	-0.868219	0.915494
chr1	75800000	75900000	A	A	B	A	1.55246	0.149094	-0.67655	1.55246
chr1	75900000	76000000	A	B	B	A	1.84341	-0.566527	-0.645142	1.84341
chr1	76000000	76100000	A	B	B	A	0.583792	-1.24272	-0.709912	0.583792
chr1	76100000	76200000	A	B	B	A	0.845167	-0.354571	-0.458053	0.845167
chr1	76200000	76300000	A	B	B	A	0.426666	-0.633215	-0.469555	0.426666
chr1	76300000	76400000	B	B	B	B	-0.279138	-0.831137	-0.417026	-0.279138
chr1	76400000	76500000	A	B	B	A	0.22754	-0.650748	-0.567594	0.22754
chr1	76500000	76600000	B	B	B	B	-0.706794	-0.0895315	-0.770247	-0.706794
chr1	76600000	76700000	B	B	B	B	-0.459331	-1.37888	-0.608681	-0.459331
chr1	76700000	76800000	B	B	B	B	-0.600401	-1.0391	-0.555153	-0.600401
chr1	76800000	76900000	B	B	B	B	-0.0134247	-0.901507	-0.712225	-0.0134247
chr1	76900000	77000000	B	B	B	B	-0.492788	-1.18341	-0.73129	-0.492788
chr1	77000000	77100000	A	B	B	A	1.1633	-0.918062	-0.61915	1.1633
chr1	77100000	77200000	A	B	B	A	0.864245	-1.04017	-0.536482	0.864245
chr1	77200000	77300000	A	B	B	A	0.303911	-1.46858	-0.517647	0.303911
chr1	77300000	77400000	A	B	B	A	1.7149	-1.0876	-0.155593	1.7149
chr1	77400000	77500000	A	B	B	A	1.73678	-1.18693	-0.477916	1.73678
chr1	77500000	77600000	A	B	B	A	1.70728	-0.702992	-0.721178	1.70728
chr1	77600000	77700000	A	B	B	A	0.926904	-0.530958	-0.611345	0.926904
chr1	77700000	77800000	B	B	B	B	-0.58203	-1.36778	-0.893294	-0.58203
chr1	77800000	77900000	A	B	B	A	1.81336	-0.927721	-0.574615	1.81336
chr1	77900000	78000000	B	B	B	B	-1.10163	-1.37314	-0.47073	-1.10163
chr1	78000000	78100000	B	B	B	B	-0.144213	-1.93539	-0.751606	-0.144213
chr1	78100000	78200000	B	B	B	B	-1.6092	-2.22398	-0.745595	-1.6092
chr1	78200000	78300000	B	B	B	B	-0.992926	-0.805075	-0.781885	-0.992926
chr1	78300000	78400000	A	B	B	A	0.975675	-1.26856	-0.881207	0.975675
chr1	78400000	78500000	A	B	B	A	2.15903	-1.52625	-0.28853	2.15903
chr1	78500000	78600000	A	B	B	A	3.27537	-0.798775	-0.335007	3.27537
chr1	78600000	78700000	A	B	B	A	3.10717	-0.935813	-0.318868	3.10717
chr1	78700000	78800000	A	B	B	A	2.07965	-1.2724	-0.386565	2.07965
chr1	78800000	78900000	A	B	B	A	1.92849	-0.374151	-0.57071	1.92849
chr1	78900000	79000000	A	B	B	A	0.995661	-0.321622	-0.100093	0.995661
chr1	79000000	79100000	B	B	B	B	-2.23979	-1.10368	-0.0398677	-2.23979
chr1	79100000	79200000	B	B	B	B	-0.0999707	-0.833344	-0.105364	-0.0999707
chr1	79200000	79300000	A	B	B	A	0.971105	-0.0398254	-0.391389	0.971105
chr1	79300000	79400000	B	B	B	B	-0.118276	-1.56436	-0.403244	-0.118276
chr1	79400000	79500000	A	B	B	A	1.15216	-0.928328	-0.272674	1.15216
chr1	79500000	79600000	A	B	B	A	0.598124	-1.51348	-0.253219	0.598124
chr1	79600000	79700000	A	B	B	A	2.37312	-0.671686	-0.461379	2.37312
chr1	79700000	79800000	A	B	B	A	1.71669	-0.971468	-0.371804	1.71669
chr1	79800000	79900000	A	B	B	A	1.96906	-1.37178	-0.373288	1.96906
chr1	79900000	80000000	A	B	B	A	0.54625	-1.12992	-0.414618	0.54625
chr1	80000000	80100000	A	B	B	A	0.364517	-1.6096	-0.0310765	0.364517
chr1	80100000	80200000	B	B	B	B	-0.0429055	-1.12977	-0.345385	-0.0429055
chr1	80200000	80300000	A	B	B	A	2.0889	-1.25338	-0.585286	2.0889
chr1	80300000	80400000	A	B	B	A	1.58149	-0.243641	-0.246679	1.58149
chr1	80400000	80500000	A	B	B	A	1.70377	-0.530267	-0.558203	1.70377
chr1	80500000	80600000	A	B	B	A	0.751695	-0.855269	-0.750655	0.751695
chr1	80600000	80700000	B	B	B	B	-2.05559	-1.00352	-0.751969	-2.05559
chr1	80700000	80800000	A	B	B	A	0.492342	-0.418141	-0.495016	0.492342
chr1	80800000	80900000	B	A	B	B	-1.51231	0.102447	-0.666416	-1.51231
chr1	80900000	81000000	B	A	B	B	-2.69378	0.343187	-0.736889	-2.69378
chr1	81000000	81100000	B	B	B	B	-4.40954	-0.580187	-0.694792	-4.40954
chr1	81100000	81200000	B	A	A	B	-7.11664	1.6283	0.330173	-7.11664
chr1	81200000	81300000	B	B	B	B	-3.57333	-0.188632	-1.32404	-3.57333
chr1	81300000	81400000	B	B	B	B	-7.14143	-0.175185	-1.18636	-7.14143
chr1	81400000	81500000	B	B	B	B	-4.3598	-1.82483	-0.38374	-4.3598
chr1	81500000	81600000	B	B	B	B	-6.89838	-0.419362	-0.00837425	-6.89838
chr1	81600000	81700000	B	B	B	B	-2.23321	-0.285115	-0.317777	-2.23321
chr1	81700000	81800000	B	B	B	B	-3.4201	-0.971816	-0.097579	-3.4201
chr1	81800000	81900000	B	A	A	B	-16.7134	1.03379	0.96076	-16.7134
chr1	81900000	82000000	B	A	A	B	-6.26287	0.498134	0.114122	-6.26287
chr1	82000000	82100000	B	B	B	B	-8.6893	-0.0721882	-0.0405938	-8.6893
chr1	82100000	82200000	B	B	B	B	-5.2195	-0.162892	-0.383898	-5.2195
chr1	82200000	82300000	A	A	B	A	0.0724755	0.783915	-0.722375	0.0724755
chr1	82300000	82400000	A	B	B	A	0.491652	-0.205838	-0.601014	0.491652
chr1	82400000	82500000	B	A	B	B	-0.164155	0.695175	-1.2384	-0.164155
chr1	82500000	82600000	A	B	B	A	1.6082	-0.584362	-0.363902	1.6082
chr1	82600000	82700000	A	B	B	A	1.14063	-0.897504	-0.439255	1.14063
chr1	82700000	82800000	A	B	B	A	2.03275	-0.156179	-0.393926	2.03275
chr1	82800000	82900000	A	B	B	A	1.90933	-0.0702151	-0.435959	1.90933
chr1	82900000	83000000	A	B	B	A	1.36299	-0.591493	-0.599766	1.36299
chr1	83000000	83100000	A	A	B	A	1.10787	0.0971354	-0.405424	1.10787
chr1	83100000	83200000	A	B	B	A	1.6099	-0.537305	-0.199054	1.6099
chr1	83200000	83300000	A	B	B	A	0.485216	-1.05452	-0.118344	0.485216
chr1	83300000	83400000	A	B	B	A	1.00527	-0.131052	-0.115527	1.00527
chr1	83400000	83500000	A	A	B	A	0.545187	0.0687369	-0.611412	0.545187
chr1	83500000	83600000	A	B	A	A	0.550445	-0.352741	0.0949759	0.550445
chr1	83600000	83700000	A	B	B	A	0.999059	-0.131893	-0.52684	0.999059
chr1	83700000	83800000	A	B	B	A	0.942171	-1.1154	-0.294989	0.942171
chr1	83800000	83900000	A	B	B	A	0.51329	-1.03755	-0.231787	0.51329
chr1	83900000	84000000	B	B	B	B	-2.09435	-0.955974	-0.117572	-2.09435
chr1	84000000	84100000	B	B	A	B	-0.882335	-0.868236	0.00702178	-0.882335
chr1	84100000	84200000	A	B	B	A	1.44786	-0.407194	-0.318211	1.44786
chr1	84200000	84300000	A	A	B	A	0.950587	0.0658233	-0.0922185	0.950587
chr1	84300000	84400000	A	B	B	A	1.13654	-0.183617	-0.28836	1.13654
chr1	84400000	84500000	A	B	B	A	0.995736	-0.240946	-0.684743	0.995736
chr1	84500000	84600000	A	B	B	A	0.980737	-0.739232	-0.870092	0.980737
chr1	84600000	84700000	A	B	B	A	2.30445	-1.04497	-0.431085	2.30445
chr1	84700000	84800000	A	B	B	A	1.40194	-0.335971	-0.214616	1.40194
chr1	84800000	84900000	A	B	B	A	1.92615	-1.19157	-0.513536	1.92615
chr1	84900000	85000000	A	B	B	A	0.465858	-0.978585	-0.280803	0.465858
chr1	85600000	85700000	B	A	B	B	-1.43865	1.20006	-0.545835	-1.43865
chr1	85700000	85800000	A	A	B	A	1.00335	0.826586	-0.360699	1.00335
chr1	85800000	85900000	A	A	B	A	1.49785	0.616392	-0.196093	1.49785
chr1	85900000	86000000	A	A	B	A	1.42046	0.0862353	-0.523659	1.42046
chr1	86000000	86100000	A	A	B	A	2.77895	0.650518	-0.0586353	2.77895
chr1	86100000	86200000	A	B	B	A	2.73113	-0.262017	-0.214849	2.73113
chr1	86200000	86300000	A	B	A	A	2.28358	-0.167357	0.0379391	2.28358
chr1	86300000	86400000	A	A	B	A	2.11349	0.152274	-0.0173077	2.11349
chr1	86400000	86500000	A	B	A	A	2.65366	-0.0695067	0.181219	2.65366
chr1	86500000	86600000	A	A	A	A	1.58459	0.706754	0.0964998	1.58459
chr1	86600000	86700000	A	A	A	A	1.91293	0.649176	0.55716	1.91293
chr1	86700000	86800000	B	A	B	B	-0.0233081	0.555499	-0.0145006	-0.0233081
chr1	86800000	86900000	B	A	A	B	-0.354054	0.598434	0.576635	-0.354054
chr1	86900000	87000000	A	A	A	A	1.33696	0.174877	0.328242	1.33696
chr1	87000000	87100000	A	A	A	A	1.75124	0.465617	0.408643	1.75124
chr1	87100000	87200000	A	A	A	A	1.18339	0.168728	0.403588	1.18339
chr1	87200000	87300000	A	B	A	A	2.6333	-0.137572	0.216721	2.6333
chr1	87300000	87400000	A	A	A	A	1.30509	0.365164	0.301854	1.30509
chr1	87400000	87500000	A	A	A	A	1.56318	0.680202	0.202757	1.56318
chr1	87500000	87600000	A	A	A	A	2.24802	0.824946	0.195721	2.24802
chr1	87600000	87700000	A	A	A	A	2.35148	0.327423	0.461363	2.35148
chr1	87700000	87800000	A	A	A	A	2.73062	0.309307	0.224176	2.73062
chr1	87800000	87900000	A	A	A	A	2.40259	0.711626	0.368357	2.40259
chr1	87900000	88000000	A	A	A	A	0.595274	0.87231	0.126352	0.595274
chr1	88000000	88100000	A	A	A	A	1.64821	0.574927	0.192294	1.64821
chr1	88100000	88200000	A	A	A	A	0.830718	0.318383	0.30549	0.830718
chr1	88300000	88400000	A	B	A	A	0.57003	-0.244551	0.652823	0.57003
chr1	88400000	88500000	A	A	A	A	2.50163	0.855263	0.155054	2.50163
chr1	88500000	88600000	A	A	A	A	1.93879	0.515241	0.236031	1.93879
chr1	88600000	88700000	A	A	A	A	1.824	0.866481	0.499894	1.824
chr1	88700000	88800000	A	A	A	A	2.60313	0.796779	0.148714	2.60313
chr1	88800000	88900000	A	A	A	A	2.78709	0.57161	0.0747036	2.78709
chr1	88900000	89000000	A	A	A	A	2.63761	0.509914	0.16726	2.63761
chr1	89000000	89100000	A	A	A	A	2.75037	0.791296	0.334709	2.75037
chr1	89100000	89200000	A	A	A	A	2.51207	0.0544686	0.230409	2.51207
chr1	89200000	89300000	A	A	A	A	1.71864	0.835894	0.408952	1.71864
chr1	89300000	89400000	A	A	B	A	1.35842	1.04844	-0.0756823	1.35842
chr1	89400000	89500000	A	A	A	A	2.68749	0.0662097	0.192553	2.68749
chr1	89500000	89600000	A	A	A	A	2.59282	0.355095	0.0962426	2.59282
chr1	89600000	89700000	A	A	A	A	2.38005	0.261618	0.30616	2.38005
chr1	89700000	89800000	A	B	A	A	1.51805	-0.453602	0.420284	1.51805
chr1	89800000	89900000	A	A	A	A	1.71105	0.534034	0.606061	1.71105
chr1	89900000	90000000	A	A	A	A	2.16323	0.144625	0.242515	2.16323
chr1	90000000	90100000	A	B	B	A	1.68798	-0.220186	-0.0805485	1.68798
chr1	90100000	90200000	A	B	A	A	2.34371	-0.0968037	0.248466	2.34371
chr1	90200000	90300000	A	B	A	A	2.90506	-0.0959127	0.0273145	2.90506
chr1	90300000	90400000	A	B	A	A	2.62597	-0.671471	0.396182	2.62597
chr1	90400000	90500000	A	B	A	A	2.48494	-0.198624	0.521974	2.48494
chr1	90500000	90600000	A	B	A	A	2.36123	-0.0578912	0.386865	2.36123
chr1	90600000	90700000	A	A	A	A	2.28253	0.194979	0.262368	2.28253
chr1	90700000	90800000	A	A	B	A	1.45899	0.684116	-0.156023	1.45899
chr1	90800000	90900000	A	A	A	A	2.33201	0.955357	0.215044	2.33201
chr1	90900000	91000000	A	A	A	A	2.10232	0.988245	0.202562	2.10232
chr1	91000000	91100000	A	A	B	A	1.49074	0.878053	-0.0496792	1.49074
chr1	91100000	91200000	A	A	B	A	1.30638	1.16319	-0.117547	1.30638
chr1	91200000	91300000	A	B	A	A	2.26463	-0.00075941	0.216423	2.26463
chr1	91300000	91400000	A	A	A	A	1.46772	0.461271	0.139217	1.46772
chr1	91400000	91500000	A	A	A	A	0.551762	1.27821	0.295456	0.551762
chr1	91500000	91600000	A	A	A	A	0.51382	0.651101	0.262955	0.51382
chr1	91600000	91700000	A	A	B	A	1.62086	0.332745	-0.231251	1.62086
chr1	91700000	91800000	A	A	A	A	2.25846	0.651939	0.0513923	2.25846
chr1	91800000	91900000	A	A	A	A	2.18763	0.797024	0.173762	2.18763
chr1	91900000	92000000	A	A	A	A	1.57362	0.342966	0.0450197	1.57362
chr1	92000000	92100000	A	A	A	A	1.607	0.522658	0.0124849	1.607
chr1	92100000	92200000	A	A	B	A	1.60817	1.05277	-0.18481	1.60817
chr1	92200000	92300000	A	A	B	A	2.31125	0.987584	-0.0276309	2.31125
chr1	92300000	92400000	A	A	A	A	2.37626	0.60021	0.384131	2.37626
chr1	92400000	92500000	A	A	A	A	1.458	0.978121	0.407046	1.458
chr1	92500000	92600000	A	A	A	A	1.04293	0.464097	0.317056	1.04293
chr1	92600000	92700000	A	B	B	A	1.89616	-0.0604915	-0.0100029	1.89616
chr1	92700000	92800000	A	A	B	A	2.04741	0.06495	-0.417947	2.04741
chr1	92800000	92900000	A	A	A	A	1.66807	0.49064	0.169401	1.66807
chr1	92900000	93000000	A	A	A	A	2.22986	0.389623	0.100368	2.22986
chr1	93000000	93100000	A	A	A	A	2.72046	0.691676	0.0206105	2.72046
chr1	93100000	93200000	A	A	B	A	1.95115	0.562396	-0.0637157	1.95115
chr1	93200000	93300000	A	A	A	A	1.95265	0.729889	0.308549	1.95265
chr1	93300000	93400000	A	A	B	A	1.58984	0.390496	-0.254005	1.58984
chr1	93400000	93500000	A	A	B	A	1.12778	0.671808	-0.0714629	1.12778
chr1	93500000	93600000	A	A	B	A	2.61827	0.178705	-0.354572	2.61827
chr1	93600000	93700000	A	A	B	A	2.48133	1.00529	-0.295256	2.48133
chr1	93700000	93800000	A	A	B	A	2.86433	0.341901	-0.236756	2.86433
chr1	93800000	93900000	A	A	B	A	1.88342	0.343776	-0.48606	1.88342
chr1	93900000	94000000	B	A	B	B	-4.37871	0.22152	-0.173321	-4.37871
chr1	94000000	94100000	A	A	B	A	1.63151	0.089632	-0.405089	1.63151
chr1	94100000	94200000	B	B	B	B	-1.76353	-0.673667	-0.573136	-1.76353
chr1	94200000	94300000	B	A	B	B	-0.127079	0.0300448	-0.709694	-0.127079
chr1	94300000	94400000	B	B	B	B	-1.2843	-0.0493554	-0.590161	-1.2843
chr1	94400000	94500000	B	A	B	B	-0.767753	0.0195063	-0.754755	-0.767753
chr1	94500000	94600000	B	B	B	B	-0.453954	-0.0259986	-0.786653	-0.453954
chr1	94600000	94700000	B	B	B	B	-3.9849	-0.458949	-0.879326	-3.9849
chr1	94700000	94800000	B	A	B	B	-2.57295	0.517136	-0.301163	-2.57295
chr1	94800000	94900000	B	B	B	B	-0.724332	-0.0989708	-0.47907	-0.724332
chr1	94900000	95000000	B	B	A	B	-1.67199	-0.739986	0.132605	-1.67199
chr1	95000000	95100000	B	B	B	B	-1.35825	-1.01212	-0.357715	-1.35825
chr1	95100000	95200000	B	A	B	B	-0.754451	0.00807259	-0.364802	-0.754451
chr1	95200000	95300000	B	A	B	B	-0.647192	0.464772	-1.10858	-0.647192
chr1	95300000	95400000	B	B	B	B	-0.152893	-0.354616	-0.640315	-0.152893
chr1	95400000	95500000	A	B	B	A	0.491114	-0.15436	-0.165558	0.491114
chr1	95500000	95600000	B	B	B	B	-1.07094	-1.337	-0.493037	-1.07094
chr1	95600000	95700000	B	B	B	B	-1.46815	-1.1052	-0.671337	-1.46815
chr1	95700000	95800000	B	A	B	B	-0.205961	0.0959364	-0.655787	-0.205961
chr1	95800000	95900000	B	A	B	B	-2.78795	0.681639	-0.707051	-2.78795
chr1	95900000	96000000	B	A	B	B	-1.07223	0.00337074	-0.447768	-1.07223
chr1	96000000	96100000	B	B	B	B	-0.97749	-0.18039	-0.576612	-0.97749
chr1	96100000	96200000	B	B	B	B	-2.16649	-0.159869	-0.602602	-2.16649
chr1	96200000	96300000	B	B	B	B	-0.923828	-0.0310326	-0.547827	-0.923828
chr1	96300000	96400000	B	A	B	B	-0.958567	0.125678	-0.476188	-0.958567
chr1	96400000	96500000	B	B	B	B	-1.54779	-0.770571	-0.0418953	-1.54779
chr1	96500000	96600000	B	B	B	B	-1.57415	-1.60936	-0.707545	-1.57415
chr1	96600000	96700000	B	A	B	B	-0.510097	0.880155	-0.453304	-0.510097
chr1	96700000	96800000	B	A	B	B	-1.45555	0.218829	-0.390927	-1.45555
chr1	96800000	96900000	A	B	B	A	0.423845	-0.297915	-0.500088	0.423845
chr1	96900000	97000000	B	B	B	B	-2.5914	-0.46648	-0.26677	-2.5914
chr1	97000000	97100000	B	A	B	B	-5.71469	0.0321831	-0.933683	-5.71469
chr1	97100000	97200000	B	A	B	B	-6.74565	0.0282178	-0.502271	-6.74565
chr1	97300000	97400000	B	A	B	B	-2.70362	0.00706863	-0.722682	-2.70362
chr1	97400000	97500000	B	B	B	B	-4.10654	-0.9328	-1.02905	-4.10654
chr1	97500000	97600000	B	B	B	B	-0.0852429	-0.487996	-0.391436	-0.0852429
chr1	97600000	97700000	A	B	B	A	1.35815	-0.0462002	-0.554829	1.35815
chr1	97700000	97800000	A	B	B	A	1.59494	-0.0567143	-0.527514	1.59494
chr1	97800000	97900000	A	B	B	A	0.358014	-1.24611	-0.158261	0.358014
chr1	97900000	98000000	A	B	B	A	0.881919	-0.422622	-0.805009	0.881919
chr1	98000000	98100000	A	A	B	A	1.77149	0.092788	-0.437378	1.77149
chr1	98100000	98200000	B	B	B	B	-0.39669	-0.405905	-0.623344	-0.39669
chr1	98200000	98300000	B	B	B	B	-1.64448	-1.04148	-0.391713	-1.64448
chr1	98300000	98400000	B	B	B	B	-1.99112	-0.951314	-0.82369	-1.99112
chr1	98400000	98500000	B	B	B	B	-5.96383	-0.851783	-0.885549	-5.96383
chr1	98500000	98600000	B	B	B	B	-4.07225	-1.31418	-0.39649	-4.07225
chr1	98600000	98700000	B	B	B	B	-0.410261	-1.15759	-1.03852	-0.410261
chr1	98700000	98800000	B	B	B	B	-3.17635	-1.66637	-0.866399	-3.17635
chr1	98800000	98900000	B	B	B	B	-4.33046	-1.78271	-1.35819	-4.33046
chr1	98900000	99000000	B	B	B	B	-1.45303	-1.78154	-1.13135	-1.45303
chr1	99000000	99100000	B	B	B	B	-1.97278	-1.95743	-0.880133	-1.97278
chr1	99100000	99200000	B	B	B	B	-1.49686	-1.60234	-0.897884	-1.49686
chr1	99200000	99300000	B	B	B	B	-4.59232	-1.77968	-0.823908	-4.59232
chr1	99300000	99400000	B	B	B	B	-1.42344	-0.902114	-0.631144	-1.42344
chr1	99400000	99500000	A	B	B	A	0.259542	-1.19433	-0.852383	0.259542
chr1	99500000	99600000	B	B	B	B	-1.47896	-0.771879	-0.978016	-1.47896
chr1	99600000	99700000	B	B	B	B	-1.11318	-0.54677	-1.10404	-1.11318
chr1	99700000	99800000	A	B	B	A	0.128577	-1.03433	-0.6834	0.128577
chr1	99800000	99900000	B	B	B	B	-2.43904	-1.76415	-0.541985	-2.43904
chr1	99900000	100000000	A	B	B	A	0.739591	-0.458902	-0.565297	0.739591
chr1	100000000	100100000	B	B	B	B	-0.496329	-1.05565	-0.664935	-0.496329
chr1	100100000	100200000	A	B	B	A	0.124352	-0.33077	-1.11328	0.124352
chr1	100200000	100300000	A	B	B	A	1.31367	-0.647296	-0.833156	1.31367
chr1	100300000	100400000	A	B	B	A	0.271183	-0.246075	-0.862938	0.271183
chr1	100400000	100500000	B	B	B	B	-0.121608	-0.489888	-0.843477	-0.121608
chr1	100500000	100600000	B	A	B	B	-0.482003	0.336945	-0.624951	-0.482003
chr1	100600000	100700000	B	A	B	B	-0.902234	0.238286	-0.737418	-0.902234
chr1	100700000	100800000	B	A	B	B	-0.167402	0.0206272	-0.704143	-0.167402
chr1	100800000	100900000	B	B	B	B	-1.80343	-0.388686	-0.754733	-1.80343
chr1	100900000	101000000	A	B	B	A	0.7905	-0.125939	-0.914313	0.7905
chr1	101000000	101100000	B	A	B	B	-0.57691	0.140784	-1.01059	-0.57691
chr1	101100000	101200000	B	A	B	B	-1.62454	0.00223095	-0.835757	-1.62454
chr1	101200000	101300000	B	A	B	B	-2.45612	0.61662	-1.46624	-2.45612
chr1	101300000	101400000	B	B	B	B	-1.88693	-0.147432	-1.34461	-1.88693
chr1	101400000	101500000	B	B	B	B	-2.93581	-0.680099	-1.23132	-2.93581
chr1	101500000	101600000	B	B	B	B	-0.437463	-0.0762731	-0.612302	-0.437463
chr1	101600000	101700000	B	B	B	B	-0.687466	-0.191906	-0.82444	-0.687466
chr1	101700000	101800000	A	B	B	A	0.232754	-0.959626	-0.788598	0.232754
chr1	101800000	101900000	B	B	B	B	-0.953225	-0.311223	-0.578207	-0.953225
chr1	101900000	102000000	B	B	B	B	-2.37151	-1.25538	-1.18614	-2.37151
chr1	102000000	102100000	B	A	B	B	-1.1549	0.0342937	-0.547039	-1.1549
chr1	102100000	102200000	B	B	B	B	-0.549883	-0.136256	-0.784847	-0.549883
chr1	102200000	102300000	A	A	B	A	0.728873	0.28213	-0.0950322	0.728873
chr1	102300000	102400000	A	A	B	A	0.666326	0.24089	-0.651344	0.666326
chr1	102400000	102500000	B	B	B	B	-2.22921	-0.319599	-0.826575	-2.22921
chr1	102500000	102600000	B	A	B	B	-0.0363416	0.300752	-0.841329	-0.0363416
chr1	102600000	102700000	B	A	B	B	-0.931802	0.712132	-0.553206	-0.931802
chr1	102700000	102800000	B	A	B	B	-0.0800507	0.0991187	-0.65275	-0.0800507
chr1	102800000	102900000	B	A	B	B	-0.705202	0.504277	-0.905849	-0.705202
chr1	102900000	103000000	B	B	B	B	-1.57487	-0.857275	-0.639756	-1.57487
chr1	103000000	103100000	A	B	B	A	0.372698	-0.388906	-0.17076	0.372698
chr1	103100000	103200000	B	A	B	B	-0.955647	0.0410018	-1.02799	-0.955647
chr1	103200000	103300000	A	B	B	A	0.417964	-0.21968	-0.497135	0.417964
chr1	103300000	103400000	B	B	B	B	-0.155063	-0.618568	-0.772613	-0.155063
chr1	103400000	103500000	B	A	B	B	-3.63038	0.343614	-0.571282	-3.63038
chr1	103500000	103600000	B	A	B	B	-0.632829	0.881813	-0.614092	-0.632829
chr1	103600000	103700000	A	A	B	A	0.532103	0.421582	-0.856965	0.532103
chr1	103700000	103800000	B	A	B	B	-0.0681629	0.865559	-0.369461	-0.0681629
chr1	103800000	103900000	B	A	A	B	-0.188251	0.98586	0.291105	-0.188251
chr1	103900000	104000000	B	A	B	B	-1.82118	1.14578	-0.742263	-1.82118
chr1	104000000	104100000	B	A	B	B	-0.612846	0.677427	-0.218096	-0.612846
chr1	104100000	104200000	B	B	B	B	-2.52096	-0.117198	-0.8883	-2.52096
chr1	104200000	104300000	B	A	B	B	-5.0971	0.253559	-0.00580847	-5.0971
chr1	104300000	104400000	B	B	B	B	-0.65698	-0.966704	-0.316053	-0.65698
chr1	104400000	104500000	B	A	B	B	-2.12545	0.401984	-0.816117	-2.12545
chr1	104500000	104600000	A	B	B	A	0.495379	-0.502779	-0.484286	0.495379
chr1	104600000	104700000	A	B	B	A	0.44341	-0.846156	-0.865504	0.44341
chr1	104700000	104800000	B	B	B	B	-0.5917	-0.573891	-0.387986	-0.5917
chr1	104800000	104900000	A	B	B	A	0.309964	-0.159611	-1.06473	0.309964
chr1	104900000	105000000	A	A	B	A	1.47246	0.175941	-0.154163	1.47246
chr1	105000000	105100000	A	A	B	A	0.209047	1.06713	-0.661057	0.209047
chr1	105100000	105200000	A	B	B	A	1.02821	-0.00252599	-0.832493	1.02821
chr1	105200000	105300000	A	A	B	A	1.07331	0.457655	-0.900621	1.07331
chr1	105300000	105400000	A	A	B	A	1.0135	0.311999	-0.823291	1.0135
chr1	105400000	105500000	A	A	B	A	1.64738	0.62259	-0.601106	1.64738
chr1	105500000	105600000	A	A	B	A	0.73523	0.656745	-0.742966	0.73523
chr1	105600000	105700000	A	A	B	A	0.637049	0.848637	-0.570314	0.637049
chr1	105700000	105800000	A	A	B	A	0.69553	0.102856	-0.717484	0.69553
chr1	105800000	105900000	A	A	B	A	2.66299	0.457625	-0.452404	2.66299
chr1	105900000	106000000	A	A	B	A	2.31929	0.77582	-0.0981435	2.31929
chr1	106000000	106100000	A	A	B	A	2.63605	0.642757	-0.551554	2.63605
chr1	106100000	106200000	A	A	B	A	1.86132	0.386822	-0.886372	1.86132
chr1	106200000	106300000	A	A	B	A	0.601931	1.01171	-0.652577	0.601931
chr1	106300000	106400000	A	A	B	A	1.54143	0.596907	-0.408008	1.54143
chr1	106400000	106500000	A	A	B	A	1.96255	0.345897	-0.719844	1.96255
chr1	106500000	106600000	A	A	B	A	2.27072	0.479718	-0.864831	2.27072
chr1	106600000	106700000	A	A	B	A	2.6262	0.512832	-0.729338	2.6262
chr1	106700000	106800000	A	A	B	A	1.92243	0.346637	-0.309247	1.92243
chr1	106800000	106900000	A	A	B	A	1.69806	0.134782	-0.624966	1.69806
chr1	106900000	107000000	A	B	B	A	0.382768	-0.579199	-0.717359	0.382768
chr1	107000000	107100000	B	B	B	B	-4.04124	-0.0891659	-1.2197	-4.04124
chr1	107100000	107200000	B	B	B	B	-6.44657	-1.53353	-0.229619	-6.44657
chr1	107200000	107300000	B	B	B	B	-3.78075	-0.0854124	-1.28816	-3.78075
chr1	107300000	107400000	A	B	B	A	0.1329	-0.121363	-1.02689	0.1329
chr1	107400000	107500000	A	A	B	A	1.28045	0.26582	-0.641205	1.28045
chr1	107500000	107600000	A	B	B	A	0.419313	-0.813374	-0.963054	0.419313
chr1	107600000	107700000	A	A	B	A	0.360924	0.141824	-0.906112	0.360924
chr1	107700000	107800000	B	A	B	B	-0.406081	0.28902	-0.755285	-0.406081
chr1	107800000	107900000	B	A	B	B	-1.07155	0.451953	-0.746978	-1.07155
chr1	107900000	108000000	B	A	B	B	-0.137669	0.112233	-0.756971	-0.137669
chr1	108000000	108100000	B	A	B	B	-0.996492	0.843671	-0.637449	-0.996492
chr1	108100000	108200000	B	A	B	B	-0.702926	0.703817	-0.716033	-0.702926
chr1	108200000	108300000	B	A	B	B	-0.277299	0.710975	-0.228697	-0.277299
chr1	108300000	108400000	B	B	B	B	-0.438128	-0.119119	-0.673762	-0.438128
chr1	108400000	108500000	B	A	B	B	-0.496409	0.0775561	-0.769052	-0.496409
chr1	108500000	108600000	B	B	B	B	-0.934069	-0.171358	-0.881976	-0.934069
chr1	108600000	108700000	B	A	B	B	-1.05669	1.18922	-0.914655	-1.05669
chr1	108700000	108800000	B	A	B	B	-1.84698	0.50746	-0.407328	-1.84698
chr1	108800000	108900000	B	A	B	B	-1.25051	1.56363	-0.690679	-1.25051
chr1	108900000	109000000	B	A	B	B	-1.70089	1.22316	-0.640149	-1.70089
chr1	109000000	109100000	B	A	B	B	-0.496006	0.317211	-0.241929	-0.496006
chr1	109100000	109200000	B	A	B	B	-1.32758	1.48064	-0.490954	-1.32758
chr1	109200000	109300000	B	A	B	B	-1.91702	1.4936	-0.220529	-1.91702
chr1	109300000	109400000	B	A	B	B	-0.966739	1.20502	-0.455653	-0.966739
chr1	109400000	109500000	B	A	B	B	-1.98206	1.27468	-0.708053	-1.98206
chr1	109500000	109600000	B	A	B	B	-2.1104	0.869917	-0.0654923	-2.1104
chr1	109600000	109700000	B	A	B	B	-0.127771	0.654917	-0.0804077	-0.127771
chr1	109700000	109800000	B	A	B	B	-0.700555	0.320775	-0.426988	-0.700555
chr1	109800000	109900000	B	B	B	B	-4.66117	-1.02886	-0.173794	-4.66117
chr1	109900000	110000000	B	A	B	B	-0.800443	0.0694093	-0.842539	-0.800443
chr1	110000000	110100000	B	B	B	B	-0.581226	-0.140432	-0.281807	-0.581226
chr1	110100000	110200000	B	A	B	B	-2.81746	0.143778	-0.76421	-2.81746
chr1	110200000	110300000	B	B	B	B	-1.46565	-1.1751	-0.398031	-1.46565
chr1	110300000	110400000	B	B	B	B	-4.0549	-0.116076	-0.398734	-4.0549
chr1	110400000	110500000	B	B	B	B	-3.26673	-0.501277	-0.343478	-3.26673
chr1	110600000	110700000	B	A	B	B	-1.61624	0.516439	-0.896726	-1.61624
chr1	110700000	110800000	A	A	B	A	0.470963	0.423494	-0.57749	0.470963
chr1	110800000	110900000	B	A	B	B	-1.26374	0.223768	-0.390165	-1.26374
chr1	110900000	111000000	B	A	B	B	-1.40967	0.0812314	-0.372111	-1.40967
chr1	111000000	111100000	A	A	B	A	0.0823834	0.741176	-0.807733	0.0823834
chr1	111100000	111200000	B	A	B	B	-0.664461	0.126938	-0.478704	-0.664461
chr1	111200000	111300000	B	B	B	B	-3.62347	-0.478802	-0.520257	-3.62347
chr1	111300000	111400000	B	A	B	B	-1.60599	0.649577	-0.235658	-1.60599
chr1	111400000	111500000	B	A	B	B	-1.72902	1.44885	-0.203845	-1.72902
chr1	111500000	111600000	B	A	B	B	-1.27311	0.463015	-0.266489	-1.27311
chr1	111600000	111700000	B	A	B	B	-0.459317	0.317005	-0.593979	-0.459317
chr1	111700000	111800000	B	A	B	B	-4.84799	0.533654	-0.926401	-4.84799
chr1	111800000	111900000	B	A	B	B	-1.59523	0.622058	-0.560109	-1.59523
chr1	111900000	112000000	B	B	B	B	-3.13333	-0.0145903	-0.47914	-3.13333
chr1	112000000	112100000	B	A	B	B	-2.93889	0.766122	-0.692673	-2.93889
chr1	112100000	112200000	B	A	B	B	-1.55094	0.318962	-0.379605	-1.55094
chr1	112200000	112300000	B	A	B	B	-2.01073	0.666747	-0.331112	-2.01073
chr1	112300000	112400000	B	B	B	B	-1.61553	-0.298244	-0.466246	-1.61553
chr1	112400000	112500000	A	A	B	A	0.0048983	0.369926	-0.295451	0.0048983
chr1	112500000	112600000	B	B	B	B	-4.84295	-0.325678	-0.856802	-4.84295
chr1	112600000	112700000	B	B	B	B	-2.06402	-0.421829	-0.990806	-2.06402
chr1	112700000	112800000	B	B	B	B	-0.312445	-1.2751	-0.462917	-0.312445
chr1	112800000	112900000	B	B	B	B	-5.42013	-1.38835	-0.161404	-5.42013
chr1	112900000	113000000	B	B	A	B	-2.26749	-0.55165	0.132252	-2.26749
chr1	113000000	113100000	B	B	B	B	-1.3049	-1.10782	-0.030213	-1.3049
chr1	113100000	113200000	B	B	A	B	-0.25252	-0.576781	0.19569	-0.25252
chr1	113200000	113300000	B	B	A	B	-0.231097	-1.48582	0.219426	-0.231097
chr1	113300000	113400000	A	A	B	A	0.0638874	0.146509	-0.126156	0.0638874
chr1	113400000	113500000	B	B	B	B	-1.09157	-0.686619	-0.316333	-1.09157
chr1	113500000	113600000	B	A	B	B	-1.17934	0.48582	-0.272229	-1.17934
chr1	113600000	113700000	B	B	A	B	-3.11446	-0.808677	0.16771	-3.11446
chr1	113700000	113800000	B	B	B	B	-1.17316	-0.838995	-0.0247881	-1.17316
chr1	113800000	113900000	B	A	A	B	-1.37867	0.0626984	0.175009	-1.37867
chr1	113900000	114000000	A	B	A	A	0.184444	-0.431963	0.0912013	0.184444
chr1	114000000	114100000	B	B	B	B	-1.28686	-1.30016	-0.151559	-1.28686
chr1	114100000	114200000	B	B	B	B	-4.55533	-0.936866	-0.400854	-4.55533
chr1	114200000	114300000	B	A	A	B	-1.19171	0.275283	0.296895	-1.19171
chr1	114300000	114400000	B	B	B	B	-1.87018	-0.627083	-0.238105	-1.87018
chr1	114400000	114500000	B	B	B	B	-1.04682	-0.807902	-0.540658	-1.04682
chr1	114500000	114600000	B	B	B	B	-1.18243	-0.83857	-0.0108572	-1.18243
chr1	114600000	114700000	B	B	B	B	-0.996144	-1.10249	-0.155916	-0.996144
chr1	114700000	114800000	B	B	A	B	-0.262746	-0.563561	0.188565	-0.262746
chr1	114800000	114900000	B	B	A	B	-1.23063	-0.391055	0.103101	-1.23063
chr1	114900000	115000000	B	B	A	B	-0.558707	-0.749501	0.0801843	-0.558707
chr1	115000000	115100000	B	B	A	B	-3.14484	-0.180991	0.363889	-3.14484
chr1	115100000	115200000	B	A	B	B	-2.24668	0.242799	-0.0336322	-2.24668
chr1	115200000	115300000	B	B	B	B	-2.76421	-0.374745	-0.173339	-2.76421
chr1	115300000	115400000	B	A	B	B	-2.95184	0.875606	-0.364836	-2.95184
chr1	115400000	115500000	B	B	B	B	-2.37358	-0.0168674	-0.114413	-2.37358
chr1	115500000	115600000	B	A	B	B	-1.30133	0.439932	-0.506157	-1.30133
chr1	115600000	115700000	B	B	B	B	-0.668504	-0.500602	-0.387575	-0.668504
chr1	115700000	115800000	B	B	B	B	-2.24642	-0.758367	-0.407162	-2.24642
chr1	115800000	115900000	B	B	B	B	-3.7629	-1.10678	-0.779258	-3.7629
chr1	115900000	116000000	B	B	B	B	-1.24135	-0.0954501	-1.01428	-1.24135
chr1	116000000	116100000	B	A	B	B	-1.67609	0.527411	-1.21357	-1.67609
chr1	116100000	116200000	B	B	B	B	-1.43775	-0.678481	-0.358042	-1.43775
chr1	116200000	116300000	B	B	B	B	-1.36623	-1.24935	-0.426636	-1.36623
chr1	116300000	116400000	B	B	B	B	-0.317128	-0.597832	-0.655982	-0.317128
chr1	116400000	116500000	B	B	B	B	-0.436661	-0.77416	-0.541663	-0.436661
chr1	116500000	116600000	A	B	B	A	0.061364	-0.735278	-0.531592	0.061364
chr1	116600000	116700000	B	A	B	B	-1.15751	0.106004	-0.128822	-1.15751
chr1	116700000	116800000	B	B	B	B	-0.0948818	-0.197174	-0.254844	-0.0948818
chr1	116800000	116900000	B	B	B	B	-1.87191	-0.305676	-0.162741	-1.87191
chr1	116900000	117000000	A	B	B	A	0.852237	-0.379741	-0.680574	0.852237
chr1	117000000	117100000	A	B	B	A	1.26937	-0.633464	-0.343806	1.26937
chr1	117100000	117200000	B	B	B	B	-1.85695	-0.63036	-0.55656	-1.85695
chr1	117200000	117300000	B	A	B	B	-0.408133	0.0625465	-0.450375	-0.408133
chr1	117300000	117400000	B	B	B	B	-0.0696536	-1.31091	-0.271941	-0.0696536
chr1	117400000	117500000	A	B	B	A	0.339066	-0.28532	-0.430028	0.339066
chr1	117500000	117600000	B	A	B	B	-0.599734	0.852248	-0.544081	-0.599734
chr1	117600000	117700000	B	B	B	B	-2.84305	-0.0538652	-0.579853	-2.84305
chr1	117700000	117800000	B	A	A	B	-14.2144	0.670083	0.605426	-14.2144
chr1	117800000	117900000	B	A	A	B	-17.3895	0.154059	0.399252	-17.3895
chr1	117900000	118000000	B	A	A	B	-5.59386	0.982662	0.148609	-5.59386
chr1	118000000	118100000	B	A	B	B	-7.60936	0.177858	-0.0907517	-7.60936
chr1	118100000	118200000	B	A	B	B	-6.12394	1.06879	-0.108303	-6.12394
chr1	118200000	118300000	B	A	A	B	-0.0238491	0.744726	0.125026	-0.0238491
chr1	118300000	118400000	A	A	B	A	2.84764	0.61532	-0.282968	2.84764
chr1	118400000	118500000	A	A	B	A	2.51378	0.874037	-0.144077	2.51378
chr1	118500000	118600000	A	A	B	A	2.8946	0.357555	-0.390638	2.8946
chr1	118600000	118700000	A	A	B	A	2.57143	0.0590046	-0.369948	2.57143
chr1	118700000	118800000	A	A	B	A	3.14574	0.234276	-0.0195454	3.14574
chr1	118800000	118900000	A	B	A	A	2.66983	-0.0417472	0.0195121	2.66983
chr1	118900000	119000000	A	B	B	A	2.63778	-0.130566	-0.0901682	2.63778
chr1	119000000	119100000	A	A	B	A	3.06079	0.0963805	-0.0543739	3.06079
chr1	119100000	119200000	A	A	B	A	3.06194	0.247641	-0.00196681	3.06194
chr1	119200000	119300000	A	A	A	A	2.91334	0.658794	0.0899632	2.91334
chr1	119300000	119400000	A	B	A	A	2.0041	-0.251869	0.0604572	2.0041
chr1	119400000	119500000	A	A	A	A	2.1964	0.540585	0.153738	2.1964
chr1	119500000	119600000	A	A	B	A	1.79251	0.223465	-0.227241	1.79251
chr1	119800000	119900000	A	A	A	A	2.56063	0.127905	0.16151	2.56063
chr1	119900000	120000000	A	A	A	A	1.91097	0.585433	0.276625	1.91097
chr1	120000000	120100000	A	A	A	A	2.71673	0.782768	0.292543	2.71673
chr1	120100000	120200000	A	A	A	A	2.78119	0.911732	0.256003	2.78119
chr1	120200000	120300000	A	A	A	A	3.16481	0.581445	0.29439	3.16481
chr1	120300000	120400000	A	A	A	A	2.3366	0.874968	0.191503	2.3366
chr1	120400000	120500000	A	A	A	A	1.71118	1.23724	0.221318	1.71118
chr1	120500000	120600000	A	A	B	A	1.69092	0.946315	-0.154933	1.69092
chr1	120600000	120700000	A	A	B	A	1.44928	0.977489	-0.155987	1.44928
chr1	120700000	120800000	A	A	B	A	1.6002	0.755978	-0.346243	1.6002
chr1	120800000	120900000	A	A	B	A	1.34182	1.01938	-0.320755	1.34182
chr1	120900000	121000000	A	A	A	A	0.642182	0.994526	0.116207	0.642182
chr1	121000000	121100000	A	A	A	A	1.77527	0.806414	0.0634719	1.77527
chr1	121100000	121200000	A	A	B	A	1.20419	1.46548	-0.0968814	1.20419
chr1	121200000	121300000	A	A	B	A	0.190299	1.4282	-0.289213	0.190299
chr1	121300000	121400000	A	A	B	A	1.61361	0.902683	-0.55583	1.61361
chr1	121400000	121500000	A	A	B	A	2.12804	0.78991	-0.328003	2.12804
chr1	121500000	121600000	A	A	B	A	1.76468	0.412451	-0.487415	1.76468
chr1	121600000	121700000	B	B	B	B	-1.29086	-0.0134444	-0.555416	-1.29086
chr1	121700000	121800000	B	B	B	B	-0.30748	-0.38059	-0.277129	-0.30748
chr1	121800000	121900000	B	A	A	B	-0.549602	0.454373	0.0368674	-0.549602
chr1	121900000	122000000	B	A	A	B	-1.48446	0.618561	0.616212	-1.48446
chr1	122000000	122100000	A	A	B	A	0.230839	0.257162	-0.162358	0.230839
chr1	122100000	122200000	A	A	A	A	0.0727327	0.0711829	0.191641	0.0727327
chr1	122200000	122300000	A	B	A	A	1.31332	-0.268452	0.151971	1.31332
chr1	122300000	122400000	B	A	A	B	-0.0157299	0.239561	0.190252	-0.0157299
chr1	122400000	122500000	B	A	A	B	-0.677992	0.227138	0.0935266	-0.677992
chr1	122500000	122600000	B	A	A	B	-0.308811	0.334314	0.176073	-0.308811
chr1	122600000	122700000	B	A	A	B	-0.778442	0.0191138	0.28728	-0.778442
chr1	122700000	122800000	A	A	A	A	1.08879	0.0925089	0.0708351	1.08879
chr1	122800000	122900000	A	A	B	A	1.2536	0.856207	-0.190528	1.2536
chr1	122900000	123000000	B	B	A	B	-1.26376	-0.107348	0.0637973	-1.26376
chr1	123000000	123100000	A	A	B	A	0.718274	0.760976	-0.310075	0.718274
chr1	123100000	123200000	A	A	B	A	0.758134	0.444656	-0.0903457	0.758134
chr1	123200000	123300000	A	A	B	A	0.281252	0.77655	-0.143304	0.281252
chr1	123300000	123400000	B	B	A	B	-1.14909	-0.674097	0.261503	-1.14909
chr1	123400000	123500000	B	A	B	B	-2.54179	0.755127	-0.308426	-2.54179
chr1	123500000	123600000	B	A	B	B	-1.01178	0.926998	-0.150985	-1.01178
chr1	123600000	123700000	A	A	B	A	0.511225	0.695539	-0.652651	0.511225
chr1	123700000	123800000	A	A	B	A	1.11202	0.066657	-0.838603	1.11202
chr1	123800000	123900000	B	A	B	B	-0.860641	0.530623	-0.222289	-0.860641
chr1	123900000	124000000	A	B	B	A	1.4711	-0.0936123	-0.726705	1.4711
chr1	124000000	124100000	A	A	B	A	0.432979	0.0276125	-0.772315	0.432979
chr1	124100000	124200000	B	A	B	B	-0.911282	1.13675	-0.194501	-0.911282
chr1	124200000	124300000	B	A	B	B	-2.67321	1.75481	-0.375823	-2.67321
chr1	124300000	124400000	A	A	B	A	0.782629	1.04081	-0.52714	0.782629
chr1	124400000	124500000	A	A	B	A	0.791734	0.748722	-0.850831	0.791734
chr1	124500000	124600000	A	A	B	A	0.711868	0.356282	-0.942197	0.711868
chr1	124600000	124700000	A	A	B	A	0.411533	0.898686	-0.729958	0.411533
chr1	124700000	124800000	A	A	B	A	0.907014	0.687132	-0.822913	0.907014
chr1	124800000	124900000	B	A	B	B	-0.0561711	0.449046	-0.998506	-0.0561711
chr1	124900000	125000000	B	A	B	B	-1.24561	0.648148	-0.65809	-1.24561
chr1	125000000	125100000	B	A	B	B	-0.35831	0.479859	-0.796687	-0.35831
chr1	125100000	125200000	B	A	B	B	-0.415995	0.798454	-0.700351	-0.415995
chr1	125200000	125300000	A	A	B	A	1.54275	0.939395	-0.566225	1.54275
chr1	125300000	125400000	A	A	B	A	1.07045	0.607604	-0.558085	1.07045
chr1	125400000	125500000	A	B	B	A	2.14224	-0.0542972	-0.682209	2.14224
chr1	125500000	125600000	A	A	B	A	2.82923	0.0496171	-0.438271	2.82923
chr1	125600000	125700000	A	A	B	A	0.936668	1.22422	-1.04804	0.936668
chr1	125700000	125800000	A	A	B	A	0.346066	1.23994	-0.622867	0.346066
chr1	125800000	125900000	A	A	B	A	1.17206	0.736009	-0.856842	1.17206
chr1	125900000	126000000	A	A	B	A	0.637625	0.616558	-1.0285	0.637625
chr1	126000000	126100000	A	B	B	A	0.553949	-0.0222497	-0.724981	0.553949
chr1	126100000	126200000	A	B	B	A	1.99076	-0.138429	-0.498383	1.99076
chr1	126200000	126300000	A	A	B	A	0.31125	0.567738	-0.999296	0.31125
chr1	126300000	126400000	A	A	B	A	0.0140192	1.22721	-0.667162	0.0140192
chr1	126400000	126500000	B	A	B	B	-0.471911	1.52461	-0.474624	-0.471911
chr1	126500000	126600000	A	A	B	A	1.38297	0.123732	-0.720127	1.38297
chr1	126600000	126700000	A	A	B	A	1.08999	0.867807	-0.576908	1.08999
chr1	126700000	126800000	A	A	B	A	0.000716659	1.11227	-0.617348	0.000716659
chr1	126800000	126900000	A	A	B	A	2.1547	0.317259	-0.64067	2.1547
chr1	126900000	127000000	A	B	B	A	1.62096	-0.0202415	-0.559726	1.62096
chr1	127000000	127100000	A	A	B	A	2.57742	0.437856	-0.497812	2.57742
chr1	127100000	127200000	A	A	B	A	2.20272	0.824826	-0.33571	2.20272
chr1	127200000	127300000	A	A	B	A	3.05636	0.368686	-0.214399	3.05636
chr1	127300000	127400000	A	A	B	A	1.88304	0.690015	-0.472927	1.88304
chr1	127400000	127500000	A	A	B	A	3.29783	0.366324	-0.32225	3.29783
chr1	127500000	127600000	A	A	B	A	3.17938	0.512122	-0.359408	3.17938
chr1	127600000	127700000	A	A	B	A	3.68969	0.661562	-0.236462	3.68969
chr1	127700000	127800000	A	A	B	A	2.94548	0.605763	-0.284133	2.94548
chr1	127800000	127900000	A	A	B	A	2.19032	1.00899	-0.589476	2.19032
chr1	127900000	128000000	A	A	B	A	3.08753	0.780216	-0.156943	3.08753
chr1	128000000	128100000	A	A	A	A	1.99391	0.572654	0.00271622	1.99391
chr1	128200000	128300000	B	A	B	B	-0.156223	0.0977312	-0.350557	-0.156223
chr1	128300000	128400000	A	A	B	A	3.18846	0.0348353	-0.226977	3.18846
chr1	128400000	128500000	A	B	B	A	2.18308	-0.182189	-0.311539	2.18308
chr1	128500000	128600000	A	A	B	A	2.11482	0.454379	-0.352792	2.11482
chr1	128600000	128700000	A	A	B	A	2.74055	0.453332	-0.363874	2.74055
chr1	128700000	128800000	A	A	B	A	2.82723	0.661847	-0.332166	2.82723
chr1	128800000	128900000	A	A	B	A	2.61801	0.113347	-0.302139	2.61801
chr1	128900000	129000000	A	A	B	A	0.852713	1.12513	-0.492904	0.852713
chr1	129000000	129100000	A	A	B	A	1.47361	0.834306	-0.161999	1.47361
chr1	129100000	129200000	A	A	B	A	1.60612	0.259984	-0.517431	1.60612
chr1	129200000	129300000	A	A	B	A	0.986852	0.984635	-0.475573	0.986852
chr1	129300000	129400000	A	B	B	A	0.475337	-0.0493714	-0.6836	0.475337
chr1	129400000	129500000	A	B	B	A	0.401948	-0.0578003	-0.619065	0.401948
chr1	129500000	129600000	B	A	B	B	-0.541404	0.0651953	-0.902228	-0.541404
chr1	129600000	129700000	B	A	B	B	-0.193374	0.149859	-0.993834	-0.193374
chr1	129700000	129800000	B	A	B	B	-2.31839	0.969717	-0.833011	-2.31839
chr1	129800000	129900000	B	A	B	B	-1.26994	0.0997265	-0.617875	-1.26994
chr1	129900000	130000000	A	A	B	A	0.370567	0.689191	-0.721917	0.370567
chr1	130000000	130100000	B	A	B	B	-0.96186	0.359862	-0.580107	-0.96186
chr1	130100000	130200000	A	B	B	A	0.643216	-0.208308	-0.580921	0.643216
chr1	130200000	130300000	B	A	B	B	-0.237952	0.049823	-0.879519	-0.237952
chr1	130300000	130400000	B	A	B	B	-0.0951617	0.113414	-0.756963	-0.0951617
chr1	130400000	130500000	B	A	B	B	-0.731872	1.23998	-0.470606	-0.731872
chr1	130500000	130600000	A	A	B	A	1.51426	0.1678	-0.00214044	1.51426
chr1	130600000	130700000	A	A	B	A	0.941328	0.25936	-0.413031	0.941328
chr1	130700000	130800000	A	A	B	A	2.62164	0.0720293	-0.281666	2.62164
chr1	130800000	130900000	A	A	B	A	1.31039	0.415913	-0.516754	1.31039
chr1	130900000	131000000	A	B	B	A	1.88766	-0.168662	-0.59098	1.88766
chr1	131000000	131100000	A	B	B	A	1.48601	-0.394102	-0.426026	1.48601
chr1	131100000	131200000	A	A	B	A	2.89553	0.166639	-0.560482	2.89553
chr1	131200000	131300000	A	A	B	A	2.65807	0.511724	-0.497556	2.65807
chr1	131300000	131400000	A	A	B	A	0.396373	0.299706	-0.680124	0.396373
chr1	131400000	131500000	A	B	B	A	0.94664	-0.207508	-0.568385	0.94664
chr1	131500000	131600000	A	B	B	A	1.94495	-0.399042	-0.361066	1.94495
chr1	131600000	131700000	A	A	B	A	1.71468	0.191286	-0.275531	1.71468
chr1	131700000	131800000	A	B	B	A	1.88044	-0.218743	-0.417758	1.88044
chr1	131800000	131900000	A	A	B	A	3.06289	0.00811145	-0.102905	3.06289
chr1	131900000	132000000	A	B	B	A	2.46325	-0.396255	-0.165792	2.46325
chr1	132000000	132100000	A	B	B	A	2.3536	-0.148944	-0.00662647	2.3536
chr1	132100000	132200000	A	B	B	A	2.50563	-0.455041	-0.0284551	2.50563
chr1	132200000	132300000	A	B	B	A	2.96802	-0.0376118	-0.225466	2.96802
chr1	132300000	132400000	A	B	B	A	2.02718	-0.389047	-0.108962	2.02718
chr1	132400000	132500000	A	B	B	A	2.49564	-0.608196	-0.0169247	2.49564
chr1	132500000	132600000	A	B	B	A	2.47634	-0.397948	-0.229644	2.47634
chr1	132600000	132700000	A	B	A	A	2.89638	-0.382406	0.138824	2.89638
chr1	132700000	132800000	A	A	B	A	3.13098	0.0847393	-0.129783	3.13098
chr1	132800000	132900000	A	B	A	A	2.26316	-0.601961	0.14575	2.26316
chr1	132900000	133000000	A	B	A	A	2.63096	-0.327917	0.424516	2.63096
chr1	133000000	133100000	A	B	A	A	2.28384	-0.294619	0.200424	2.28384
chr1	133100000	133200000	A	B	A	A	2.73382	-0.0224207	0.337388	2.73382
chr1	133200000	133300000	A	B	A	A	2.41894	-0.563174	0.178869	2.41894
chr1	133300000	133400000	A	A	A	A	2.68718	0.0455247	0.0769478	2.68718
chr1	133400000	133500000	A	B	B	A	1.94092	-0.561279	-0.316483	1.94092
chr1	133500000	133600000	A	A	B	A	2.52416	0.078222	-0.117877	2.52416
chr1	133600000	133700000	A	A	B	A	1.64988	0.75052	-0.190145	1.64988
chr1	133700000	133800000	A	A	B	A	2.38954	0.101635	-0.0833349	2.38954
chr1	133800000	133900000	A	B	B	A	2.51234	-0.214607	-0.170991	2.51234
chr1	133900000	134000000	A	B	B	A	2.60475	-0.167388	-0.287231	2.60475
chr1	134000000	134100000	A	B	A	A	2.39596	-0.664015	0.0802123	2.39596
chr1	134100000	134200000	A	B	A	A	1.97936	-0.444624	0.341826	1.97936
chr1	134200000	134300000	A	B	A	A	1.32736	-0.30314	0.680236	1.32736
chr1	134300000	134400000	A	A	A	A	2.55638	0.177883	0.424744	2.55638
chr1	134400000	134500000	A	A	A	A	2.03429	0.5324	0.316428	2.03429
chr1	134500000	134600000	A	A	A	A	1.79865	0.19163	0.592412	1.79865
chr1	134600000	134700000	A	B	A	A	2.02274	-0.432833	0.130281	2.02274
chr1	134700000	134800000	A	B	A	A	1.00371	-0.504272	0.0424486	1.00371
chr1	134800000	134900000	A	A	B	A	1.55963	0.615066	-0.0359266	1.55963
chr1	134900000	135000000	A	A	A	A	1.68275	0.827839	0.296875	1.68275
chr1	135000000	135100000	A	A	A	A	1.77257	0.412099	0.312342	1.77257
chr1	135100000	135200000	A	B	A	A	1.19905	-0.565569	0.564619	1.19905
chr1	135200000	135300000	A	B	A	A	2.50621	-0.488163	0.00566483	2.50621
chr1	135300000	135400000	A	A	A	A	2.3289	0.0506589	0.151425	2.3289
chr1	135400000	135500000	A	B	A	A	2.56494	-0.40055	0.115495	2.56494
chr1	135500000	135600000	A	B	B	A	2.39181	-0.570978	-0.101566	2.39181
chr1	135600000	135700000	A	B	A	A	2.44636	-0.566756	0.0443408	2.44636
chr1	135700000	135800000	A	B	A	A	2.5918	-0.263043	0.118741	2.5918
chr1	135800000	135900000	A	B	A	A	2.18827	-0.227019	0.0261361	2.18827
chr1	135900000	136000000	A	A	B	A	2.57925	0.0546339	-0.238111	2.57925
chr1	136000000	136100000	A	B	B	A	3.43729	-0.147125	-0.0568213	3.43729
chr1	136100000	136200000	A	B	A	A	2.26432	-0.256963	0.220312	2.26432
chr1	136200000	136300000	A	B	B	A	2.47074	-0.19003	-0.0421068	2.47074
chr1	136300000	136400000	A	A	A	A	2.77196	0.00191844	0.154931	2.77196
chr1	136400000	136500000	A	B	A	A	2.68549	-0.0306325	0.250076	2.68549
chr1	136500000	136600000	A	A	A	A	2.83162	0.150227	0.333425	2.83162
chr1	136600000	136700000	A	A	A	A	3.25341	0.238573	0.104111	3.25341
chr1	136700000	136800000	A	A	A	A	2.03559	1.07123	0.200401	2.03559
chr1	136800000	136900000	A	A	A	A	1.98457	0.332119	0.2918	1.98457
chr1	136900000	137000000	A	A	A	A	2.49694	0.399958	0.344444	2.49694
chr1	137000000	137100000	A	B	B	A	2.59508	-0.0771874	-0.0683432	2.59508
chr1	137100000	137200000	A	A	A	A	1.79278	0.359112	0.0335803	1.79278
chr1	137200000	137300000	A	A	B	A	1.69283	0.238538	-0.292627	1.69283
chr1	137300000	137400000	A	A	B	A	1.27903	0.703725	-0.0139251	1.27903
chr1	137400000	137500000	B	A	A	B	-0.361086	0.92927	0.101096	-0.361086
chr1	137500000	137600000	A	A	B	A	0.716882	1.02194	-0.292618	0.716882
chr1	137600000	137700000	A	A	B	A	0.257597	1.44297	-0.0209329	0.257597
chr1	137700000	137800000	B	A	B	B	-1.09669	0.583196	-0.197904	-1.09669
chr1	137800000	137900000	B	B	A	B	-1.02703	-0.372172	0.0117679	-1.02703
chr1	137900000	138000000	B	A	B	B	-0.717947	0.932566	-0.126464	-0.717947
chr1	138000000	138100000	B	A	A	B	-0.585999	0.971102	0.17814	-0.585999
chr1	138100000	138200000	B	A	B	B	-1.19675	0.673605	-0.863396	-1.19675
chr1	138200000	138300000	A	A	B	A	0.574158	0.0808832	-0.310124	0.574158
chr1	138300000	138400000	B	A	B	B	-0.15954	0.463037	-0.269422	-0.15954
chr1	138400000	138500000	A	A	B	A	1.17907	1.04682	-0.564892	1.17907
chr1	138500000	138600000	A	A	B	A	0.967417	1.535	-0.160127	0.967417
chr1	138600000	138700000	A	A	B	A	1.53692	1.10641	-0.096375	1.53692
chr1	138700000	138800000	A	A	B	A	1.78669	1.05019	-0.110206	1.78669
chr1	138800000	138900000	A	A	A	A	1.42737	1.33682	0.0684622	1.42737
chr1	138900000	139000000	A	A	B	A	2.34664	1.00044	-0.0616842	2.34664
chr1	139000000	139100000	A	A	A	A	1.58203	0.680971	0.0841734	1.58203
chr1	139100000	139200000	A	A	B	A	1.59582	0.983568	-0.0486697	1.59582
chr1	139200000	139300000	B	A	B	B	-0.674558	0.707623	-0.485334	-0.674558
chr1	139300000	139400000	A	A	A	A	1.19925	0.804184	0.107153	1.19925
chr1	139400000	139500000	A	A	B	A	1.20565	0.821868	-0.389256	1.20565
chr1	139500000	139600000	B	A	A	B	-2.96694	1.35051	0.821614	-2.96694
chr1	139600000	139700000	B	A	A	B	-0.633876	0.40112	0.232716	-0.633876
chr1	139700000	139800000	B	A	A	B	-1.15044	0.770247	0.309722	-1.15044
chr1	139800000	139900000	B	A	B	B	-4.18893	0.820964	-0.496593	-4.18893
chr1	139900000	140000000	B	A	A	B	-5.29974	1.95204	0.123826	-5.29974
chr1	140000000	140100000	A	A	B	A	0.692252	1.18438	-0.385394	0.692252
chr1	140100000	140200000	B	A	B	B	-3.47229	1.23173	-0.143664	-3.47229
chr1	140200000	140300000	B	A	B	B	-0.698826	1.43604	-0.241049	-0.698826
chr1	140300000	140400000	B	A	B	B	-0.674939	0.88858	-0.227928	-0.674939
chr1	140400000	140500000	B	A	A	B	-1.0294	1.1276	0.0321909	-1.0294
chr1	140500000	140600000	B	A	B	B	-1.58786	1.03052	-0.183965	-1.58786
chr1	140600000	140700000	B	A	B	B	-2.07682	1.2515	-0.208584	-2.07682
chr1	140700000	140800000	B	B	B	B	-8.75427	-0.986259	-0.755102	-8.75427
chr1	140800000	140900000	B	B	B	B	-0.975837	-0.554233	-0.203932	-0.975837
chr1	140900000	141000000	B	B	B	B	-0.381525	-0.211662	-0.106339	-0.381525
chr1	141000000	141100000	B	B	B	B	-2.70669	-0.729839	-0.0695158	-2.70669
chr1	141100000	141200000	B	A	B	B	-1.07121	0.294269	-0.610814	-1.07121
chr1	141200000	141300000	B	B	B	B	-4.52207	-0.715048	-0.501511	-4.52207
chr1	141300000	141400000	B	A	B	B	-1.73964	0.567049	-0.370721	-1.73964
chr1	141400000	141500000	B	A	B	B	-0.147984	0.0473269	-0.0247714	-0.147984
chr1	141500000	141600000	B	A	B	B	-0.459569	0.367485	-0.0245123	-0.459569
chr1	141600000	141700000	B	A	A	B	-1.36571	0.266834	0.3165	-1.36571
chr1	141700000	141800000	B	A	B	B	-0.822792	0.0954173	-0.319246	-0.822792
chr1	141800000	141900000	B	B	B	B	-0.275058	-0.0703236	-0.0101009	-0.275058
chr1	141900000	142000000	B	A	B	B	-1.02838	1.06907	-0.224083	-1.02838
chr1	142000000	142100000	B	A	A	B	-5.00999	2.00689	0.391631	-5.00999
chr1	142100000	142200000	B	A	B	B	-1.84441	0.88319	-0.288172	-1.84441
chr1	142200000	142300000	B	A	A	B	-4.85415	1.33541	0.223041	-4.85415
chr1	142300000	142400000	B	A	B	B	-2.98155	0.37807	-0.694292	-2.98155
chr1	142400000	142500000	B	A	A	B	-2.36405	2.05244	0.0145357	-2.36405
chr1	142500000	142600000	B	A	B	B	-0.385762	1.09179	-0.0727946	-0.385762
chr1	142600000	142700000	B	A	B	B	-2.40769	2.22786	-0.219149	-2.40769
chr1	142700000	142800000	B	A	A	B	-0.195724	1.4214	0.0330515	-0.195724
chr1	142800000	142900000	B	A	B	B	-2.73481	1.86501	-0.638409	-2.73481
chr1	142900000	143000000	B	A	B	B	-1.61867	1.8579	-0.614399	-1.61867
chr1	143000000	143100000	B	A	A	B	-1.45415	2.22542	0.106307	-1.45415
chr1	143100000	143200000	B	A	B	B	-2.50367	2.45788	-0.493726	-2.50367
chr1	143200000	143300000	B	A	A	B	-4.47792	2.18823	0.406974	-4.47792
chr1	143300000	143400000	B	A	A	B	-5.61725	1.53133	0.42918	-5.61725
chr1	143400000	143500000	B	A	B	B	-9.34537	1.70264	-0.204105	-9.34537
chr1	143500000	143600000	A	A	B	A	0.310282	1.37806	-0.168817	0.310282
chr1	143600000	143700000	B	A	B	B	-0.995369	0.878039	-0.0878356	-0.995369
chr1	143700000	143800000	A	A	B	A	1.13365	1.49755	-0.387966	1.13365
chr1	143800000	143900000	B	A	B	B	-0.120202	1.43567	-0.159531	-0.120202
chr1	143900000	144000000	B	A	B	B	-0.862311	1.98681	-0.37043	-0.862311
chr1	144000000	144100000	B	A	B	B	-1.46666	1.89344	-0.814661	-1.46666
chr1	144100000	144200000	A	A	B	A	0.83498	1.23321	-0.758704	0.83498
chr1	144200000	144300000	B	A	A	B	-1.24965	1.78753	0.178392	-1.24965
chr1	144300000	144400000	B	A	B	B	-4.36957	2.12949	-0.661336	-4.36957
chr1	144400000	144500000	B	A	B	B	-2.32699	1.3653	-0.916858	-2.32699
chr1	144500000	144600000	B	A	B	B	-0.906367	0.650597	-0.721188	-0.906367
chr1	144600000	144700000	B	A	B	B	-1.54871	0.805585	-0.912673	-1.54871
chr1	144700000	144800000	B	A	B	B	-0.608033	0.332181	-0.747167	-0.608033
chr1	144800000	144900000	B	A	B	B	-4.85429	1.64497	-1.01777	-4.85429
chr1	144900000	145000000	B	A	B	B	-3.3365	1.69936	-0.955237	-3.3365
chr1	145000000	145100000	B	A	B	B	-5.17395	2.0984	-0.632237	-5.17395
chr1	145100000	145200000	B	A	B	B	-6.24904	1.40875	-0.432305	-6.24904
chr1	145200000	145300000	B	A	B	B	-9.85848	2.11069	-0.127294	-9.85848
chr1	145300000	145400000	B	A	B	B	-5.52519	1.14508	-0.869879	-5.52519
chr1	145400000	145500000	B	A	A	B	-0.999041	1.34416	0.0268491	-0.999041
chr1	145500000	145600000	A	A	B	A	0.539232	0.958692	-0.0817193	0.539232
chr1	145600000	145700000	B	A	B	B	-1.27187	1.56339	-0.102261	-1.27187
chr1	145700000	145800000	B	A	B	B	-2.28559	1.36078	-0.203185	-2.28559
chr1	145800000	145900000	B	A	B	B	-2.6611	1.99363	-0.569858	-2.6611
chr1	145900000	146000000	B	A	B	B	-1.0756	2.11102	-0.412096	-1.0756
chr1	146000000	146100000	B	A	B	B	-3.09843	1.27217	-0.55415	-3.09843
chr1	146100000	146200000	B	A	B	B	-2.77678	1.1495	-0.380221	-2.77678
chr1	146200000	146300000	B	A	B	B	-3.44322	1.40274	-0.293159	-3.44322
chr1	146300000	146400000	B	A	B	B	-4.11782	2.26935	-0.365547	-4.11782
chr1	146400000	146500000	B	A	B	B	-1.44861	0.900803	-0.051028	-1.44861
chr1	146500000	146600000	B	A	A	B	-6.76458	0.529143	0.296021	-6.76458
chr1	146600000	146700000	B	A	B	B	-5.26125	1.19391	-1.33249	-5.26125
chr1	146700000	146800000	B	A	B	B	-4.63792	2.27496	-0.724105	-4.63792
chr1	146800000	146900000	B	A	B	B	-2.38889	0.689835	-0.77339	-2.38889
chr1	146900000	147000000	B	A	B	B	-2.8072	1.86309	-0.407097	-2.8072
chr1	147000000	147100000	B	A	B	B	-1.623	1.59371	-0.831712	-1.623
chr1	147100000	147200000	B	A	B	B	-3.20829	1.4996	-0.501588	-3.20829
chr1	147200000	147300000	B	A	B	B	-2.23774	0.744148	-0.526545	-2.23774
chr1	147300000	147400000	B	A	B	B	-0.848285	0.693503	-0.126347	-0.848285
chr1	147400000	147500000	B	A	B	B	-3.94666	1.47104	-0.479636	-3.94666
chr1	147500000	147600000	B	B	A	B	-5.46666	-0.461006	0.0735841	-5.46666
chr1	147600000	147700000	B	A	B	B	-2.48176	0.538789	-0.445505	-2.48176
chr1	147700000	147800000	B	A	B	B	-3.25764	0.406571	-0.484299	-3.25764
chr1	147800000	147900000	B	A	B	B	-2.98001	1.35204	-0.324067	-2.98001
chr1	147900000	148000000	B	A	A	B	-1.5766	1.0904	0.0831292	-1.5766
chr1	148000000	148100000	B	A	B	B	-2.16618	1.11482	-0.290896	-2.16618
chr1	148100000	148200000	B	A	B	B	-2.33829	0.914601	-0.369361	-2.33829
chr1	148200000	148300000	B	A	B	B	-2.72883	0.778054	-0.517492	-2.72883
chr1	148300000	148400000	B	A	B	B	-2.88599	1.05779	-0.20549	-2.88599
chr1	148400000	148500000	B	A	B	B	-2.33005	0.730433	-0.390261	-2.33005
chr1	148500000	148600000	B	A	B	B	-2.58066	1.12104	-0.635453	-2.58066
chr1	148600000	148700000	B	A	B	B	-1.91404	0.632265	-0.551312	-1.91404
chr1	148700000	148800000	B	A	B	B	-3.37835	0.535484	-0.759809	-3.37835
chr1	148800000	148900000	B	B	B	B	-2.33033	-0.0310384	-0.792617	-2.33033
chr1	148900000	149000000	B	A	B	B	-0.823888	0.411137	-1.14792	-0.823888
chr1	149000000	149100000	B	A	B	B	-1.39935	0.524367	-0.966392	-1.39935
chr1	149100000	149200000	B	B	B	B	-0.676219	-0.250499	-0.831589	-0.676219
chr1	149200000	149300000	B	A	B	B	-3.74586	1.50022	-0.824901	-3.74586
chr1	149300000	149400000	B	B	B	B	-1.95776	-0.101205	-1.35774	-1.95776
chr1	149400000	149500000	B	A	B	B	-2.24405	0.422144	-0.463469	-2.24405
chr1	149500000	149600000	B	A	A	B	-1.47945	1.5032	0.0411809	-1.47945
chr1	149600000	149700000	A	A	B	A	0.197648	0.375882	-0.118942	0.197648
chr1	149700000	149800000	B	A	B	B	-0.802257	0.716266	-0.232084	-0.802257
chr1	149800000	149900000	B	A	B	B	-0.943548	0.0980441	-0.549084	-0.943548
chr1	149900000	150000000	A	A	B	A	0.475432	0.0728432	-0.264293	0.475432
chr1	150000000	150100000	A	A	B	A	1.09627	0.0530373	-0.383681	1.09627
chr1	150100000	150200000	A	A	B	A	0.142482	0.385364	-0.10819	0.142482
chr1	150200000	150300000	B	B	B	B	-1.07122	-0.330037	-0.000102984	-1.07122
chr1	150300000	150400000	A	A	B	A	0.0908318	0.974542	-0.181696	0.0908318
chr1	150400000	150500000	A	A	B	A	1.46857	0.748517	-0.184884	1.46857
chr1	150500000	150600000	A	A	B	A	1.78392	0.316968	-0.215171	1.78392
chr1	150600000	150700000	A	B	B	A	1.02366	-0.303191	-0.226463	1.02366
chr1	150700000	150800000	A	A	B	A	0.833119	0.0690977	-0.251388	0.833119
chr1	150800000	150900000	A	A	A	A	0.388428	0.225123	0.148875	0.388428
chr1	150900000	151000000	A	A	B	A	0.677816	0.744913	-0.540268	0.677816
chr1	151000000	151100000	A	A	B	A	1.18303	0.568884	-0.699531	1.18303
chr1	151100000	151200000	A	B	B	A	1.64287	-0.398508	-0.131567	1.64287
chr1	151200000	151300000	A	B	B	A	2.45533	-0.201803	-0.385633	2.45533
chr1	151300000	151400000	A	B	B	A	2.35771	-0.291655	-0.179888	2.35771
chr1	151400000	151500000	A	A	B	A	2.04879	0.0191101	-0.703875	2.04879
chr1	151500000	151600000	A	A	B	A	2.60341	0.113714	-0.433825	2.60341
chr1	151600000	151700000	A	A	B	A	1.7209	0.0901187	-0.599405	1.7209
chr1	151700000	151800000	A	B	B	A	2.78456	-0.085118	-0.103824	2.78456
chr1	151800000	151900000	A	B	B	A	2.96309	-0.045148	-0.414553	2.96309
chr1	151900000	152000000	A	A	B	A	2.56241	0.174536	-0.345011	2.56241
chr1	152000000	152100000	A	B	B	A	2.41341	-0.037227	-0.571067	2.41341
chr1	152100000	152200000	A	B	B	A	1.45963	-0.211638	-0.734962	1.45963
chr1	152200000	152300000	A	B	A	A	1.78696	-0.388756	0.091291	1.78696
chr1	152300000	152400000	A	A	B	A	2.13078	0.336122	-0.0834944	2.13078
chr1	152400000	152500000	A	B	B	A	2.15944	-0.0893388	-0.213064	2.15944
chr1	152500000	152600000	A	A	B	A	2.284	0.353584	-0.0583073	2.284
chr1	152600000	152700000	A	B	B	A	1.75108	-0.118927	-0.181962	1.75108
chr1	152700000	152800000	A	A	B	A	2.74583	0.0528298	-0.0837144	2.74583
chr1	152800000	152900000	A	A	A	A	2.55843	0.13357	0.011981	2.55843
chr1	152900000	153000000	A	A	A	A	3.26893	0.387609	0.082298	3.26893
chr1	153000000	153100000	A	A	A	A	3.05329	0.333708	0.0924666	3.05329
chr1	153100000	153200000	A	B	B	A	2.41596	-0.506478	-0.0770358	2.41596
chr1	153200000	153300000	A	B	B	A	3.13073	-0.401917	-0.027276	3.13073
chr1	153300000	153400000	A	A	B	A	3.2611	0.153696	-0.310894	3.2611
chr1	153400000	153500000	A	A	A	A	2.54718	0.788295	0.291906	2.54718
chr1	153500000	153600000	A	A	A	A	3.13067	0.429086	0.566028	3.13067
chr1	153600000	153700000	A	A	A	A	2.6625	0.423702	0.410602	2.6625
chr1	153700000	153800000	A	A	A	A	2.31762	0.630246	0.264647	2.31762
chr1	153800000	153900000	A	A	A	A	1.66529	0.90424	0.743622	1.66529
chr1	153900000	154000000	A	A	A	A	1.32773	0.393275	0.582501	1.32773
chr1	154000000	154100000	A	A	A	A	1.95683	0.159513	0.573184	1.95683
chr1	154100000	154200000	A	A	A	A	2.67868	0.312853	0.554997	2.67868
chr1	154200000	154300000	A	A	A	A	1.32439	0.676123	0.449744	1.32439
chr1	154700000	154800000	A	A	A	A	0.557732	0.384193	0.476087	0.557732
chr1	154800000	154900000	A	A	A	A	1.99841	0.665193	0.188206	1.99841
chr1	154900000	155000000	A	A	A	A	0.887883	1.15827	0.269677	0.887883
chr1	155000000	155100000	A	B	A	A	2.13472	-0.0851445	0.481262	2.13472
chr1	155100000	155200000	A	B	A	A	3.00326	-0.177642	0.124003	3.00326
chr1	155200000	155300000	A	A	A	A	1.72816	0.656437	0.643994	1.72816
chr1	155300000	155400000	A	A	A	A	2.13945	0.812049	0.302761	2.13945
chr1	155400000	155500000	A	A	A	A	2.34424	0.861254	0.401731	2.34424
chr1	155500000	155600000	A	A	A	A	2.17051	0.704766	0.349423	2.17051
chr1	155600000	155700000	A	A	A	A	1.82741	0.0517844	0.253444	1.82741
chr1	155700000	155800000	A	A	A	A	2.46499	0.212406	0.345984	2.46499
chr1	155800000	155900000	A	A	A	A	2.74912	0.562762	0.425285	2.74912
chr1	155900000	156000000	A	A	A	A	1.17691	1.0559	0.70792	1.17691
chr1	156000000	156100000	A	A	A	A	2.86783	0.951613	0.0885398	2.86783
chr1	156100000	156200000	A	A	A	A	2.30889	0.604898	0.338779	2.30889
chr1	156200000	156300000	A	A	A	A	2.66387	0.733024	0.119782	2.66387
chr1	156300000	156400000	A	A	A	A	2.22336	0.261085	0.0515959	2.22336
chr1	156400000	156500000	A	A	B	A	2.962	0.479549	-0.132097	2.962
chr1	156500000	156600000	A	A	A	A	1.7172	0.383885	0.199006	1.7172
chr1	156600000	156700000	A	A	A	A	2.86047	0.267348	0.471059	2.86047
chr1	156700000	156800000	A	A	A	A	1.13548	0.827031	0.211785	1.13548
chr1	156800000	156900000	A	A	B	A	0.728091	0.250691	-0.0317794	0.728091
chr1	156900000	157000000	A	B	A	A	2.36401	-0.160946	0.165404	2.36401
chr1	157000000	157100000	A	A	A	A	2.57	0.343857	0.189673	2.57
chr1	157100000	157200000	A	A	B	A	0.719941	1.0015	-0.056186	0.719941
chr1	157200000	157300000	B	A	B	B	-0.190701	0.863182	-0.257362	-0.190701
chr1	157300000	157400000	A	A	A	A	1.51283	0.558909	0.127681	1.51283
chr1	157400000	157500000	A	A	A	A	2.59232	0.54009	0.282475	2.59232
chr1	157500000	157600000	A	A	B	A	1.785	0.580711	-0.0138437	1.785
chr1	157600000	157700000	A	A	A	A	1.69355	0.21659	0.317654	1.69355
chr1	157700000	157800000	A	A	A	A	0.781904	0.592267	0.538088	0.781904
chr1	157800000	157900000	B	A	A	B	-0.0378577	1.27061	0.113742	-0.0378577
chr1	157900000	158000000	B	A	A	B	-1.77953	1.64363	0.71547	-1.77953
chr1	158000000	158100000	B	A	A	B	-0.583707	0.84287	0.605892	-0.583707
chr1	158100000	158200000	B	A	A	B	-0.313796	1.33616	0.42097	-0.313796
chr1	158200000	158300000	A	A	A	A	0.169238	0.631795	0.553108	0.169238
chr1	158300000	158400000	B	A	A	B	-1.99461	0.61614	0.777265	-1.99461
chr1	158400000	158500000	B	A	A	B	-0.0128171	0.730164	0.372601	-0.0128171
chr1	158500000	158600000	B	A	A	B	-1.42057	0.920801	0.432281	-1.42057
chr1	158600000	158700000	B	A	B	B	-0.251699	1.39667	-0.307577	-0.251699
chr1	158700000	158800000	B	A	A	B	-0.463435	0.17169	0.146228	-0.463435
chr1	158800000	158900000	B	B	B	B	-1.13904	-0.0559179	-0.0875719	-1.13904
chr1	158900000	159000000	B	A	A	B	-0.628708	0.00545635	0.427095	-0.628708
chr1	159000000	159100000	B	B	A	B	-2.13485	-0.0443159	0.218284	-2.13485
chr1	159100000	159200000	B	A	A	B	-1.08854	0.0452074	0.356445	-1.08854
chr1	159200000	159300000	A	B	A	A	0.875479	-0.0366816	0.248671	0.875479
chr1	159300000	159400000	A	A	A	A	0.39459	0.0307261	0.618833	0.39459
chr1	159400000	159500000	B	B	A	B	-0.556765	-0.0455489	0.0228494	-0.556765
chr1	159500000	159600000	A	A	A	A	0.591054	1.24249	0.202342	0.591054
chr1	159600000	159700000	B	A	A	B	-0.192878	0.766652	0.425639	-0.192878
chr1	159700000	159800000	A	A	A	A	0.492802	0.829185	0.319163	0.492802
chr1	159800000	159900000	B	B	A	B	-4.88687	-0.419798	0.556126	-4.88687
chr1	159900000	160000000	B	A	A	B	-1.632	0.693809	0.198571	-1.632
chr1	160000000	160100000	B	A	A	B	-0.671395	0.596736	0.653273	-0.671395
chr1	160100000	160200000	B	A	A	B	-0.575671	0.797429	0.278383	-0.575671
chr1	160200000	160300000	B	A	A	B	-1.59009	1.1792	0.53468	-1.59009
chr1	160300000	160400000	B	A	B	B	-2.43829	1.13617	-0.0894737	-2.43829
chr1	160400000	160500000	B	B	A	B	-4.08993	-0.0955286	0.590913	-4.08993
chr1	160500000	160600000	B	A	A	B	-1.60592	1.37811	0.847229	-1.60592
chr1	160600000	160700000	B	A	B	B	-5.37663	1.80717	-0.890898	-5.37663
chr1	160700000	160800000	A	A	A	A	0.409189	0.937533	0.307313	0.409189
chr1	160800000	160900000	B	B	A	B	-2.07487	-0.244921	0.0262511	-2.07487
chr1	160900000	161000000	B	A	A	B	-11.4285	0.373222	0.849117	-11.4285
chr1	161000000	161100000	A	A	B	A	1.5937	0.146378	-0.0225569	1.5937
chr1	161100000	161200000	A	A	A	A	1.64398	0.691489	0.500561	1.64398
chr1	161200000	161300000	A	A	A	A	2.25305	1.0434	0.631166	2.25305
chr1	161300000	161400000	A	A	A	A	0.640403	0.652041	0.443216	0.640403
chr1	161400000	161500000	B	A	A	B	-1.30665	1.65339	0.951257	-1.30665
chr1	161500000	161600000	B	A	A	B	-2.19952	1.23685	0.51403	-2.19952
chr1	161600000	161700000	B	A	A	B	-0.767918	1.89611	0.566897	-0.767918
chr1	161700000	161800000	B	A	A	B	-1.23973	0.914644	0.71514	-1.23973
chr1	161800000	161900000	A	A	A	A	0.614055	0.899733	0.272314	0.614055
chr1	161900000	162000000	A	A	A	A	2.11788	1.17635	0.353709	2.11788
chr1	162000000	162100000	A	A	A	A	1.93673	1.10676	0.46708	1.93673
chr1	162100000	162200000	A	A	A	A	2.48027	1.07334	0.291129	2.48027
chr1	162200000	162300000	A	A	A	A	1.54395	1.34026	0.0900151	1.54395
chr1	162300000	162400000	A	A	A	A	2.18218	0.531866	0.0823981	2.18218
chr1	162400000	162500000	A	A	B	A	0.67074	1.6854	-0.15292	0.67074
chr1	162500000	162600000	A	A	A	A	1.79929	0.543364	0.285542	1.79929
chr1	162600000	162700000	A	A	A	A	1.84602	0.430445	0.209	1.84602
chr1	162700000	162800000	A	A	B	A	1.46574	1.32965	-0.0367195	1.46574
chr1	162800000	162900000	A	A	A	A	0.642429	1.85997	0.162333	0.642429
chr1	162900000	163000000	A	A	A	A	1.28355	0.668755	0.102211	1.28355
chr1	163000000	163100000	A	A	A	A	0.244454	1.0598	0.230428	0.244454
chr1	163100000	163200000	A	A	A	A	0.517978	1.12495	0.127799	0.517978
chr1	163200000	163300000	B	A	B	B	-0.8241	1.82768	-0.0264653	-0.8241
chr1	163300000	163400000	B	A	B	B	-1.09917	1.1695	-0.16199	-1.09917
chr1	163400000	163500000	B	A	A	B	-1.35335	0.799709	0.0981519	-1.35335
chr1	163500000	163600000	B	A	B	B	-0.723731	1.54488	-0.422635	-0.723731
chr1	163600000	163700000	A	A	A	A	0.52418	0.972111	0.0892012	0.52418
chr1	163700000	163800000	B	A	A	B	-2.0045	2.09226	0.142601	-2.0045
chr1	163800000	163900000	B	A	B	B	-0.866165	1.11536	-0.0926628	-0.866165
chr1	163900000	164000000	A	A	B	A	1.2757	1.09739	-0.00593223	1.2757
chr1	164000000	164100000	A	A	B	A	2.18612	0.50481	-0.147784	2.18612
chr1	164100000	164200000	A	A	B	A	0.605521	1.25598	-0.0757293	0.605521
chr1	164200000	164300000	A	A	B	A	1.4728	0.148146	-0.174885	1.4728
chr1	164300000	164400000	A	A	B	A	2.56943	0.248431	-0.254176	2.56943
chr1	164400000	164500000	A	B	B	A	2.27833	-0.0911367	-0.0175088	2.27833
chr1	164500000	164600000	A	A	B	A	2.03799	0.116905	-0.274867	2.03799
chr1	164600000	164700000	A	A	A	A	1.48367	0.709287	0.0141077	1.48367
chr1	164700000	164800000	A	A	A	A	0.947155	0.461072	0.216625	0.947155
chr1	164800000	164900000	A	A	A	A	1.83205	0.62476	0.158492	1.83205
chr1	164900000	165000000	A	A	B	A	0.881059	1.31918	-0.269107	0.881059
chr1	165000000	165100000	A	A	B	A	0.985429	1.84224	-0.0124794	0.985429
chr1	165100000	165200000	A	A	A	A	1.88338	1.32832	0.124067	1.88338
chr1	165200000	165300000	A	A	B	A	2.54838	1.02426	-0.14911	2.54838
chr1	165300000	165400000	A	A	A	A	2.29381	0.759199	0.219204	2.29381
chr1	165400000	165500000	A	A	B	A	0.736378	1.11651	-0.0851719	0.736378
chr1	165500000	165600000	A	A	A	A	2.75289	0.66695	0.192993	2.75289
chr1	165600000	165700000	A	A	A	A	3.03992	0.311279	0.0435954	3.03992
chr1	165700000	165800000	A	A	B	A	2.1861	1.12712	-0.218501	2.1861
chr1	165800000	165900000	A	A	B	A	1.16889	1.6483	-0.216488	1.16889
chr1	165900000	166000000	A	A	B	A	2.23229	0.65607	-0.0738715	2.23229
chr1	166000000	166100000	A	A	B	A	2.04966	0.826746	-0.00339289	2.04966
chr1	166100000	166200000	A	A	B	A	1.96326	0.871471	-0.137065	1.96326
chr1	166200000	166300000	A	A	B	A	1.66761	0.790271	-0.151963	1.66761
chr1	166300000	166400000	A	A	B	A	1.51825	1.43575	-0.334448	1.51825
chr1	166400000	166500000	B	A	B	B	-1.79785	1.87366	-0.590504	-1.79785
chr1	166500000	166600000	B	A	B	B	-3.36693	1.68131	-0.469551	-3.36693
chr1	166600000	166700000	B	A	B	B	-0.0636097	1.11766	-0.672232	-0.0636097
chr1	166700000	166800000	B	A	B	B	-0.277456	0.831602	-0.675592	-0.277456
chr1	166800000	166900000	A	A	B	A	1.05084	1.07204	-0.11233	1.05084
chr1	166900000	167000000	A	A	A	A	1.96072	1.05546	0.0836459	1.96072
chr1	167000000	167100000	A	A	B	A	0.793777	1.27399	-0.587094	0.793777
chr1	167100000	167200000	A	A	B	A	0.730224	0.561052	-0.410602	0.730224
chr1	167200000	167300000	A	A	B	A	2.44577	0.53149	-0.437621	2.44577
chr1	167300000	167400000	A	A	A	A	2.05059	0.997639	0.0485565	2.05059
chr1	167400000	167500000	A	A	A	A	1.22546	0.130457	0.0638812	1.22546
chr1	167500000	167600000	A	A	B	A	2.20438	0.620176	-0.420832	2.20438
chr1	167600000	167700000	A	A	B	A	1.47214	0.762472	-0.647506	1.47214
chr1	167700000	167800000	A	A	B	A	1.30219	0.848906	-0.239979	1.30219
chr1	167800000	167900000	A	A	B	A	1.51055	0.643182	-0.108555	1.51055
chr1	167900000	168000000	A	A	B	A	0.261261	0.773709	-0.257175	0.261261
chr1	168000000	168100000	B	B	B	B	-0.837374	-0.061464	-0.145536	-0.837374
chr1	168100000	168200000	A	A	A	A	1.865	0.333012	0.00887484	1.865
chr1	168200000	168300000	A	A	B	A	1.64722	0.270858	-0.135418	1.64722
chr1	168300000	168400000	A	A	A	A	1.43515	0.909896	0.288121	1.43515
chr1	168400000	168500000	A	A	B	A	1.38258	0.32466	-0.19847	1.38258
chr1	168500000	168600000	A	A	B	A	0.216122	0.115404	-0.344457	0.216122
chr1	168600000	168700000	B	A	B	B	-0.00650574	0.0122281	-0.076294	-0.00650574
chr1	168700000	168800000	B	A	B	B	-1.02382	0.497243	-0.210209	-1.02382
chr1	168800000	168900000	B	A	B	B	-0.0466911	0.61036	-0.503673	-0.0466911
chr1	168900000	169000000	A	A	B	A	0.271787	0.764798	-0.353213	0.271787
chr1	169000000	169100000	B	A	B	B	-0.610815	0.341081	-0.542686	-0.610815
chr1	169100000	169200000	B	A	B	B	-0.804224	0.000881353	-0.333465	-0.804224
chr1	169200000	169300000	A	A	B	A	0.539548	0.438175	-0.444128	0.539548
chr1	169300000	169400000	A	A	B	A	0.662892	1.10803	-0.242216	0.662892
chr1	169400000	169500000	A	A	A	A	0.394008	0.532496	0.16124	0.394008
chr1	169500000	169600000	A	A	A	A	1.49046	0.178434	0.000489252	1.49046
chr1	169600000	169700000	A	A	A	A	0.920044	0.857539	0.131203	0.920044
chr1	169700000	169800000	A	A	B	A	0.521601	0.959853	-0.260412	0.521601
chr1	169800000	169900000	B	A	A	B	-0.54345	0.892814	0.240861	-0.54345
chr1	169900000	170000000	A	A	B	A	1.69093	0.211172	-0.155651	1.69093
chr1	170000000	170100000	A	A	B	A	1.69104	1.00558	-0.265671	1.69104
chr1	170100000	170200000	A	A	B	A	1.93542	0.193055	-0.24545	1.93542
chr1	170200000	170300000	A	A	B	A	1.14696	1.03955	-0.405466	1.14696
chr1	170300000	170400000	A	A	B	A	1.7005	1.02332	-0.512767	1.7005
chr1	170400000	170500000	A	A	B	A	2.39503	0.907216	-0.31881	2.39503
chr1	170500000	170600000	A	A	B	A	1.6209	0.618025	-0.262192	1.6209
chr1	170600000	170700000	A	A	B	A	1.9643	1.07541	-0.0431421	1.9643
chr1	170700000	170800000	A	A	A	A	2.10357	0.722277	0.0723252	2.10357
chr1	170800000	170900000	A	A	B	A	2.71664	0.568269	-0.226874	2.71664
chr1	170900000	171000000	A	A	A	A	2.39853	0.350762	0.759087	2.39853
chr1	171000000	171100000	A	A	A	A	2.64396	0.0218495	0.3802	2.64396
chr1	171100000	171200000	A	A	A	A	2.46646	0.68811	0.481656	2.46646
chr1	171200000	171300000	A	A	A	A	3.00223	0.169127	0.341955	3.00223
chr1	171300000	171400000	A	A	A	A	2.61252	0.310609	0.419434	2.61252
chr1	171400000	171500000	A	B	A	A	3.1126	-0.20171	0.390239	3.1126
chr1	171600000	171700000	A	A	A	A	1.65299	1.16574	0.537648	1.65299
chr1	171700000	171800000	A	A	A	A	0.0997175	1.91188	0.467762	0.0997175
chr1	171800000	171900000	A	A	B	A	0.654825	1.17792	-0.265508	0.654825
chr1	171900000	172000000	A	A	B	A	1.9348	1.18622	-0.181765	1.9348
chr1	172000000	172100000	A	A	B	A	2.43279	0.770793	-0.133072	2.43279
chr1	172100000	172200000	A	A	B	A	2.04823	1.26784	-0.189259	2.04823
chr1	172200000	172300000	A	A	A	A	3.27262	0.536421	0.0489909	3.27262
chr1	172300000	172400000	A	A	B	A	2.86965	0.43369	-0.00464436	2.86965
chr1	172400000	172500000	A	A	A	A	2.2589	0.0896529	0.20534	2.2589
chr1	172500000	172600000	A	A	A	A	2.57107	0.629519	0.0244594	2.57107
chr1	172600000	172700000	B	A	A	B	-1.09209	0.79084	0.0465758	-1.09209
chr1	172700000	172800000	B	A	B	B	-0.0464747	1.28263	-0.158322	-0.0464747
chr1	172800000	172900000	B	A	A	B	-1.57212	1.20467	0.303523	-1.57212
chr1	172900000	173000000	B	A	A	B	-4.90347	1.3757	0.438056	-4.90347
chr1	173000000	173100000	B	B	A	B	-1.08565	-0.263494	0.264918	-1.08565
chr1	173100000	173200000	B	A	A	B	-1.82205	0.982789	0.503141	-1.82205
chr1	173200000	173300000	B	A	A	B	-0.825868	1.18267	0.570221	-0.825868
chr1	173300000	173400000	A	A	A	A	1.50458	0.741912	0.581989	1.50458
chr1	173400000	173500000	A	A	A	A	1.89814	1.03384	0.321467	1.89814
chr1	173500000	173600000	B	A	A	B	-2.40505	1.18762	0.457442	-2.40505
chr1	173600000	173700000	B	A	A	B	-4.13485	1.47585	0.338839	-4.13485
chr1	173700000	173800000	B	A	A	B	-1.87406	1.34471	0.687475	-1.87406
chr1	173800000	173900000	B	A	A	B	-3.01564	1.68875	0.701278	-3.01564
chr1	173900000	174000000	B	A	A	B	-3.75463	1.23497	0.940119	-3.75463
chr1	174000000	174100000	A	A	A	A	0.462157	1.00491	0.871495	0.462157
chr1	174100000	174200000	A	A	A	A	1.20007	0.803671	0.531148	1.20007
chr1	174200000	174300000	A	A	A	A	0.417811	0.87145	0.556169	0.417811
chr1	174300000	174400000	B	A	A	B	-1.28473	0.913061	0.686148	-1.28473
chr1	174400000	174500000	A	A	A	A	1.31347	1.15964	0.209839	1.31347
chr1	174500000	174600000	A	A	A	A	2.02592	1.22512	0.468056	2.02592
chr1	174600000	174700000	A	A	A	A	0.990166	1.72342	0.513517	0.990166
chr1	174700000	174800000	B	A	A	B	-0.0300004	1.57711	0.153121	-0.0300004
chr1	174800000	174900000	A	A	A	A	1.66152	1.38201	0.195086	1.66152
chr1	174900000	175000000	A	A	A	A	0.0169782	1.40534	0.569486	0.0169782
chr1	175000000	175100000	B	A	A	B	-0.0106345	1.01188	0.326727	-0.0106345
chr1	175100000	175200000	A	A	A	A	0.474647	1.20609	0.261462	0.474647
chr1	175200000	175300000	A	A	A	A	0.852462	1.32725	0.419481	0.852462
chr1	175300000	175400000	B	A	A	B	-1.51948	1.499	0.548214	-1.51948
chr1	175400000	175500000	A	A	A	A	0.374177	1.50896	0.0928458	0.374177
chr1	175500000	175600000	A	A	A	A	0.900101	1.19557	0.540233	0.900101
chr1	175600000	175700000	A	A	A	A	1.53914	0.83883	0.427714	1.53914
chr1	175700000	175800000	A	A	A	A	0.0236423	1.19434	0.598546	0.0236423
chr1	175800000	175900000	B	A	A	B	-0.769809	1.3188	0.599805	-0.769809
chr1	175900000	176000000	A	A	B	A	1.88311	0.553018	-0.0874688	1.88311
chr1	176000000	176100000	A	A	A	A	1.20098	0.668528	0.463292	1.20098
chr1	176100000	176200000	A	A	A	A	0.528545	0.606391	0.738652	0.528545
chr1	176200000	176300000	A	A	B	A	0.655161	0.677367	-0.118915	0.655161
chr1	176300000	176400000	B	A	A	B	-0.118694	0.893156	0.446523	-0.118694
chr1	176400000	176500000	A	B	A	A	0.675773	-0.207906	0.462666	0.675773
chr1	176500000	176600000	B	A	A	B	-1.84935	0.341727	0.723425	-1.84935
chr1	176600000	176700000	A	A	A	A	1.09508	0.728597	0.0778732	1.09508
chr1	176700000	176800000	A	A	A	A	1.13093	0.81648	0.183774	1.13093
chr1	176800000	176900000	B	A	A	B	-0.612065	1.43204	0.0373995	-0.612065
chr1	176900000	177000000	B	A	A	B	-0.530949	0.570534	0.0128597	-0.530949
chr1	177000000	177100000	B	A	A	B	-1.20932	0.433561	0.347785	-1.20932
chr1	177100000	177200000	B	A	A	B	-3.09111	0.991708	0.026991	-3.09111
chr1	177200000	177300000	B	A	A	B	-1.22292	0.540602	0.42531	-1.22292
chr1	177300000	177400000	A	A	A	A	1.78135	0.981898	0.490958	1.78135
chr1	177400000	177500000	A	A	A	A	0.990922	0.598041	0.427411	0.990922
chr1	177500000	177600000	A	A	A	A	1.20762	0.246265	0.368727	1.20762
chr1	177600000	177700000	A	A	A	A	2.01688	0.470461	0.376449	2.01688
chr1	177700000	177800000	A	A	A	A	0.532152	0.332695	0.382797	0.532152
chr1	177800000	177900000	B	A	B	B	-1.17555	0.69229	-0.0321978	-1.17555
chr1	177900000	178000000	A	A	B	A	0.561126	0.857409	-0.118731	0.561126
chr1	178000000	178100000	B	A	A	B	-2.84391	1.29292	0.468627	-2.84391
chr1	178100000	178200000	B	A	A	B	-0.743404	1.46467	0.180049	-0.743404
chr1	178200000	178300000	B	A	A	B	-1.26525	0.128648	0.188321	-1.26525
chr1	178300000	178400000	A	A	A	A	2.72328	0.0177892	0.15927	2.72328
chr1	178400000	178500000	A	A	A	A	1.87777	0.459151	0.0449827	1.87777
chr1	178500000	178600000	A	A	A	A	2.34999	0.471566	0.434708	2.34999
chr1	178600000	178700000	A	A	A	A	2.43228	0.0633583	0.181289	2.43228
chr1	178700000	178800000	A	A	B	A	2.52017	0.296922	-0.043223	2.52017
chr1	178800000	178900000	A	A	A	A	1.89731	0.339265	0.297937	1.89731
chr1	178900000	179000000	A	A	A	A	1.83554	0.609129	0.603483	1.83554
chr1	179000000	179100000	A	A	A	A	2.37113	0.381039	0.258375	2.37113
chr1	179100000	179200000	A	A	A	A	2.73346	0.242663	0.198089	2.73346
chr1	179200000	179300000	A	A	A	A	3.21099	0.600618	0.395481	3.21099
chr1	179300000	179400000	A	A	A	A	1.92217	1.07881	0.241881	1.92217
chr1	179400000	179500000	A	A	A	A	2.63244	0.0721346	0.41245	2.63244
chr1	179500000	179600000	A	B	A	A	2.55156	-0.12622	0.55768	2.55156
chr1	179600000	179700000	A	A	A	A	2.34825	0.207519	0.402538	2.34825
chr1	179700000	179800000	A	A	A	A	2.54236	0.957969	0.456407	2.54236
chr1	179800000	179900000	A	A	A	A	2.20128	0.0923765	0.769387	2.20128
chr1	179900000	180000000	A	A	A	A	1.81774	0.295643	0.105965	1.81774
chr1	180000000	180100000	A	A	A	A	1.05282	0.84173	0.043948	1.05282
chr1	180100000	180200000	A	A	A	A	2.00007	0.221078	0.438148	2.00007
chr1	180200000	180300000	A	A	A	A	2.50325	0.0357445	0.453916	2.50325
chr1	180300000	180400000	A	A	A	A	2.19171	0.110981	0.457323	2.19171
chr1	180400000	180500000	A	A	A	A	1.69234	0.552315	0.440752	1.69234
chr1	180500000	180600000	A	B	A	A	1.81534	-0.0836338	0.303819	1.81534
chr1	180600000	180700000	A	B	A	A	1.7411	-0.119217	0.584499	1.7411
chr1	180700000	180800000	A	A	A	A	1.80645	0.478659	0.532769	1.80645
chr1	180800000	180900000	A	B	A	A	2.37228	-0.545651	0.408615	2.37228
chr1	180900000	181000000	A	B	A	A	1.77454	-0.368076	0.147194	1.77454
chr1	181000000	181100000	A	B	A	A	1.91213	-0.751493	0.0077693	1.91213
chr1	181100000	181200000	A	B	A	A	1.55706	-0.758941	0.0810658	1.55706
chr1	181200000	181300000	A	B	A	A	1.52172	-0.416856	0.270821	1.52172
chr1	181300000	181400000	A	B	A	A	1.58847	-0.148789	0.20877	1.58847
chr1	181400000	181500000	A	A	A	A	1.72427	0.151488	0.165968	1.72427
chr1	181500000	181600000	A	A	A	A	2.11173	0.641871	0.343207	2.11173
chr1	181600000	181700000	A	B	A	A	0.507876	-0.533078	0.533497	0.507876
chr1	181700000	181800000	A	B	A	A	1.37494	-0.278514	0.0977422	1.37494
chr1	181800000	181900000	A	B	A	A	2.02804	-0.307201	0.413812	2.02804
chr1	181900000	182000000	A	B	A	A	2.1424	-0.633591	0.685759	2.1424
chr1	182000000	182100000	A	B	A	A	2.24019	-0.716236	0.424185	2.24019
chr1	182100000	182200000	A	B	A	A	2.30103	-0.0537062	0.374201	2.30103
chr1	182200000	182300000	A	B	A	A	2.17186	-0.321965	0.117004	2.17186
chr1	182300000	182400000	A	B	A	A	1.69543	-0.92735	0.42168	1.69543
chr1	182400000	182500000	A	B	A	A	1.90177	-0.812699	0.611721	1.90177
chr1	182500000	182600000	A	B	A	A	2.18156	-0.600408	0.363998	2.18156
chr1	182600000	182700000	A	A	A	A	2.49433	0.346513	0.21681	2.49433
chr1	182700000	182800000	A	B	A	A	2.10071	-0.289414	0.529097	2.10071
chr1	182800000	182900000	A	A	A	A	2.32955	0.417316	0.508967	2.32955
chr1	182900000	183000000	A	A	A	A	2.34151	0.283151	0.389323	2.34151
chr1	183000000	183100000	A	B	A	A	1.32949	-0.107241	0.207323	1.32949
chr1	183100000	183200000	A	A	A	A	1.83549	0.343075	0.339022	1.83549
chr1	183200000	183300000	A	A	A	A	2.36324	0.656463	0.459538	2.36324
chr1	183300000	183400000	A	B	A	A	1.93139	-0.219744	0.629462	1.93139
chr1	183400000	183500000	A	A	A	A	0.360418	0.532349	0.39831	0.360418
chr1	183500000	183600000	A	A	A	A	1.1921	0.386	0.679185	1.1921
chr1	183600000	183700000	A	A	A	A	1.99452	0.260361	0.463352	1.99452
chr1	183700000	183800000	A	B	A	A	0.975697	-0.442906	0.908043	0.975697
chr1	183800000	183900000	B	B	A	B	-0.0789895	-0.293162	0.825557	-0.0789895
chr1	183900000	184000000	A	B	A	A	0.828569	-0.028594	0.794749	0.828569
chr1	184000000	184100000	A	B	A	A	0.0708252	-0.724227	0.423062	0.0708252
chr1	184100000	184200000	B	A	A	B	-0.734235	0.797456	0.726938	-0.734235
chr1	184200000	184300000	A	A	A	A	1.56959	0.575079	0.576433	1.56959
chr1	184300000	184400000	A	A	A	A	1.37879	0.460463	0.635847	1.37879
chr1	184400000	184500000	A	A	A	A	1.94479	0.775932	0.868072	1.94479
chr1	184500000	184600000	A	A	A	A	0.675649	0.89616	0.740166	0.675649
chr1	184600000	184700000	A	A	A	A	1.57348	0.605272	0.95014	1.57348
chr1	184700000	184800000	A	A	A	A	2.22947	0.69488	0.409489	2.22947
chr1	184800000	184900000	A	A	A	A	3.43344	0.453287	0.202676	3.43344
chr1	184900000	185000000	A	A	A	A	2.65311	0.0769867	0.385801	2.65311
chr1	185000000	185100000	A	B	A	A	2.96334	-0.0479575	0.145348	2.96334
chr1	185100000	185200000	A	A	A	A	3.49727	0.000516682	0.070969	3.49727
chr1	185200000	185300000	A	A	A	A	2.42924	0.0545418	0.148907	2.42924
chr1	185300000	185400000	B	B	A	B	-2.3725	-0.261362	0.0186124	-2.3725
chr1	185400000	185500000	A	B	A	A	1.5691	-0.0239153	0.0759854	1.5691
chr1	185500000	185600000	B	A	A	B	-0.373101	0.679637	0.0522068	-0.373101
chr1	185600000	185700000	A	A	B	A	0.314849	0.54171	-0.0960094	0.314849
chr1	185700000	185800000	A	A	A	A	0.878804	0.97841	0.347963	0.878804
chr1	185800000	185900000	A	A	A	A	0.82299	1.1216	0.0432289	0.82299
chr1	185900000	186000000	A	A	B	A	0.999617	1.09257	-0.0757954	0.999617
chr1	186000000	186100000	A	A	B	A	0.162095	1.10373	-0.114499	0.162095
chr1	186100000	186200000	A	A	A	A	0.514496	1.1866	0.0785237	0.514496
chr1	186200000	186300000	A	A	A	A	0.590198	0.00955504	0.373769	0.590198
chr1	186300000	186400000	A	A	A	A	1.16527	0.0168792	0.249831	1.16527
chr1	186400000	186500000	A	A	A	A	2.30995	0.0415415	0.322534	2.30995
chr1	186500000	186600000	A	A	A	A	2.29246	0.103711	0.410055	2.29246
chr1	186600000	186700000	A	A	A	A	2.18227	0.231761	0.295293	2.18227
chr1	186700000	186800000	A	A	A	A	2.25864	0.803743	0.17841	2.25864
chr1	186800000	186900000	A	A	A	A	1.9392	0.799714	0.410342	1.9392
chr1	186900000	187000000	A	A	A	A	2.24798	0.563638	0.154591	2.24798
chr1	187000000	187100000	A	A	A	A	0.253449	1.06403	0.546091	0.253449
chr1	187100000	187200000	A	A	A	A	0.884382	1.26191	0.276138	0.884382
chr1	187200000	187300000	A	A	A	A	1.88881	0.145262	0.400002	1.88881
chr1	187300000	187400000	A	A	A	A	1.60618	1.06835	0.458995	1.60618
chr1	187400000	187500000	A	A	A	A	0.256936	1.51415	0.346839	0.256936
chr1	187500000	187600000	A	A	A	A	0.863934	0.963736	0.355344	0.863934
chr1	187600000	187700000	A	A	A	A	1.89936	0.299784	0.170816	1.89936
chr1	187700000	187800000	A	A	B	A	1.43975	0.866318	-0.0539353	1.43975
chr1	187800000	187900000	A	A	A	A	0.397062	0.0900488	0.421088	0.397062
chr1	187900000	188000000	A	B	A	A	0.76468	-0.192274	0.512853	0.76468
chr1	188000000	188100000	B	A	A	B	-3.20393	0.549118	0.879476	-3.20393
chr1	188100000	188200000	B	A	B	B	-1.49837	0.939663	-0.138261	-1.49837
chr1	188200000	188300000	B	A	A	B	-0.814423	1.15948	0.271009	-0.814423
chr1	188300000	188400000	B	A	A	B	-1.85036	1.16052	0.0908696	-1.85036
chr1	188400000	188500000	A	A	B	A	0.094763	0.685601	-0.0715311	0.094763
chr1	188500000	188600000	B	A	A	B	-0.496392	0.940445	0.23115	-0.496392
chr1	188600000	188700000	B	A	A	B	-0.716024	0.638718	0.28519	-0.716024
chr1	188700000	188800000	A	A	B	A	0.682035	0.51062	-0.0119696	0.682035
chr1	188800000	188900000	A	A	A	A	1.86309	0.782459	0.0686304	1.86309
chr1	188900000	189000000	A	A	A	A	2.00283	0.184001	0.52854	2.00283
chr1	189000000	189100000	A	A	A	A	1.221	1.28771	0.209317	1.221
chr1	189100000	189200000	A	A	B	A	0.953216	0.622099	-0.19387	0.953216
chr1	189200000	189300000	A	A	A	A	1.71582	0.554363	0.422203	1.71582
chr1	189300000	189400000	A	A	A	A	2.29088	0.773146	0.622935	2.29088
chr1	189400000	189500000	A	A	A	A	1.41902	0.624314	0.635514	1.41902
chr1	189500000	189600000	A	A	A	A	1.59412	0.117687	0.570117	1.59412
chr1	189600000	189700000	A	A	A	A	2.83354	0.784702	0.296132	2.83354
chr1	189700000	189800000	A	A	A	A	2.92582	0.673316	0.282249	2.92582
chr1	189800000	189900000	A	A	A	A	2.64649	0.635356	0.395186	2.64649
chr1	189900000	190000000	A	A	A	A	2.58727	1.05072	0.198164	2.58727
chr1	190000000	190100000	A	A	A	A	1.55068	0.807577	0.596355	1.55068
chr1	190100000	190200000	A	A	A	A	2.72904	0.678482	0.288304	2.72904
chr1	190200000	190300000	A	A	A	A	0.520792	0.941726	1.0906	0.520792
chr1	190300000	190400000	A	A	A	A	2.54497	0.691171	0.374765	2.54497
chr1	190400000	190500000	A	A	A	A	1.83448	0.277018	0.537917	1.83448
chr1	190500000	190600000	A	A	A	A	2.25283	0.753079	0.339698	2.25283
chr1	190600000	190700000	A	A	A	A	1.69138	0.499728	0.34771	1.69138
chr1	190700000	190800000	A	A	A	A	2.11771	0.570424	0.457047	2.11771
chr1	190800000	190900000	A	A	A	A	2.32084	0.0705982	0.512341	2.32084
chr1	190900000	191000000	A	A	A	A	2.43028	0.996035	0.341153	2.43028
chr1	191000000	191100000	A	A	A	A	2.63085	0.492038	0.177251	2.63085
chr1	191100000	191200000	A	A	A	A	2.49314	0.534347	0.00711491	2.49314
chr1	191200000	191300000	A	A	A	A	1.83118	1.0559	0.0482886	1.83118
chr1	191300000	191400000	A	A	A	A	2.16007	0.712167	0.190075	2.16007
chr1	191400000	191500000	A	A	B	A	2.11145	1.20151	-0.0783881	2.11145
chr1	191500000	191600000	A	A	B	A	2.55374	0.263581	-0.208638	2.55374
chr1	191600000	191700000	A	A	B	A	1.35303	0.925178	-0.0778843	1.35303
chr1	191700000	191800000	A	A	B	A	1.49112	1.60696	-0.250698	1.49112
chr1	191800000	191900000	A	A	B	A	1.62449	1.18869	-0.0641827	1.62449
chr1	191900000	192000000	A	A	A	A	0.806368	1.42819	0.0508835	0.806368
chr1	192000000	192100000	B	A	B	B	-3.82577	2.1211	-0.295819	-3.82577
chr1	192100000	192200000	B	A	A	B	-5.87008	2.31668	0.624899	-5.87008
chr1	192200000	192300000	A	A	A	A	0.0647134	1.81309	0.661404	0.0647134
chr1	192300000	192400000	A	A	A	A	0.414831	1.27268	0.995236	0.414831
chr1	192400000	192500000	B	A	A	B	-0.335183	2.00475	0.743171	-0.335183
chr1	192500000	192600000	B	A	A	B	-0.145715	1.66303	0.707976	-0.145715
chr1	192600000	192700000	B	A	A	B	-2.35165	2.37767	0.442225	-2.35165
chr1	192700000	192800000	A	A	A	A	0.561226	1.82786	0.890798	0.561226
chr1	192800000	192900000	A	A	A	A	0.61351	1.01206	1.04925	0.61351
chr1	192900000	193000000	B	A	A	B	-0.0874838	1.62807	0.854668	-0.0874838
chr1	193000000	193100000	A	A	A	A	1.32303	1.2901	0.514403	1.32303
chr1	193100000	193200000	B	A	A	B	-0.147035	1.68491	0.63723	-0.147035
chr1	193200000	193300000	A	A	A	A	0.559627	1.04332	0.968718	0.559627
chr1	193300000	193400000	B	A	A	B	-0.69529	1.01403	1.0998	-0.69529
chr1	193400000	193500000	A	A	A	A	0.293732	1.54368	1.04359	0.293732
chr1	193500000	193600000	A	A	A	A	0.753231	1.54673	0.916616	0.753231
chr1	193600000	193700000	B	A	A	B	-0.109623	1.23124	1.27842	-0.109623
chr1	193700000	193800000	B	A	A	B	-0.297576	0.870347	1.15398	-0.297576
chr1	193800000	193900000	B	A	A	B	-1.27362	0.813705	1.26949	-1.27362
chr1	193900000	194000000	B	A	A	B	-3.34283	0.31485	1.73957	-3.34283
chr1	194000000	194100000	B	A	A	B	-5.22252	1.09623	1.60749	-5.22252
chr1	194100000	194200000	B	A	A	B	-3.11697	1.29409	0.864659	-3.11697
chr1	194200000	194300000	B	A	A	B	-4.05783	1.67987	1.46721	-4.05783
chr1	194300000	194400000	B	A	A	B	-3.82313	0.584184	0.950858	-3.82313
chr1	194400000	194500000	B	A	A	B	-3.45579	1.47096	0.879313	-3.45579
chr1	194500000	194600000	B	A	A	B	-3.49271	1.48438	1.12103	-3.49271
chr1	194600000	194700000	B	A	A	B	-6.94246	1.46106	0.81387	-6.94246
chr1	194700000	194800000	B	A	A	B	-6.62705	1.58564	0.263076	-6.62705
chr1	194800000	194900000	B	A	A	B	-4.35172	2.78896	0.410474	-4.35172
chr1	194900000	195000000	B	A	A	B	-4.54779	1.57503	1.12212	-4.54779
chr1	195000000	195100000	B	A	A	B	-7.19968	1.89865	0.339174	-7.19968
chr1	195100000	195200000	B	A	A	B	-8.37823	2.2593	1.09241	-8.37823
chr1	195200000	195300000	B	A	A	B	-2.67587	1.37367	0.60973	-2.67587
chr1	195300000	195400000	B	A	A	B	-6.07365	1.93993	1.11606	-6.07365
chr10	3300000	3400000	B	B	A	B	-7.47941	-2.04789	0.550329	-7.47941
chr10	3400000	3500000	B	B	B	B	-2.53936	-1.00558	-0.285423	-2.53936
chr10	3500000	3600000	B	B	B	B	-1.6685	-0.619309	-0.0956649	-1.6685
chr10	3600000	3700000	B	B	B	B	-0.917454	-1.27443	-0.204404	-0.917454
chr10	3700000	3800000	A	B	B	A	0.948965	-0.559968	-0.436984	0.948965
chr10	3800000	3900000	A	B	B	A	1.45264	-0.0402862	-0.454579	1.45264
chr10	3900000	4000000	A	B	B	A	1.83515	-0.218704	-0.300828	1.83515
chr10	4000000	4100000	A	B	B	A	2.06371	-0.346394	-0.240175	2.06371
chr10	4100000	4200000	A	A	B	A	1.951	0.123899	-0.365091	1.951
chr10	4200000	4300000	A	A	B	A	2.11823	0.706656	-0.219552	2.11823
chr10	4300000	4400000	A	A	B	A	1.98751	0.431435	-0.543969	1.98751
chr10	4400000	4500000	A	A	B	A	1.91512	0.641567	-0.403146	1.91512
chr10	4500000	4600000	A	A	A	A	1.56839	0.0560253	0.074851	1.56839
chr10	4600000	4700000	A	A	A	A	1.47778	0.112175	0.0833896	1.47778
chr10	4700000	4800000	A	A	A	A	1.18981	0.00331106	0.0792873	1.18981
chr10	4800000	4900000	A	A	B	A	0.168949	0.0433293	-0.0715795	0.168949
chr10	4900000	5000000	B	B	A	B	-0.443206	-0.350609	0.196627	-0.443206
chr10	5000000	5100000	A	A	A	A	0.0146862	0.322126	0.259526	0.0146862
chr10	5100000	5200000	A	B	A	A	0.953527	-0.228186	0.236393	0.953527
chr10	5200000	5300000	A	B	A	A	1.00929	-0.652231	0.186013	1.00929
chr10	5300000	5400000	B	B	A	B	-0.412662	-0.3068	0.133106	-0.412662
chr10	5400000	5500000	B	B	A	B	-1.00453	-0.010279	0.304972	-1.00453
chr10	5500000	5600000	A	B	B	A	0.252528	-0.398942	-0.16666	0.252528
chr10	5600000	5700000	B	B	A	B	-0.930039	-0.49819	0.32622	-0.930039
chr10	5700000	5800000	A	B	A	A	0.108331	-0.413665	0.568	0.108331
chr10	5800000	5900000	B	A	A	B	-0.00477767	0.00772272	0.535396	-0.00477767
chr10	5900000	6000000	B	B	A	B	-0.164994	-1.15742	0.262743	-0.164994
chr10	6000000	6100000	A	B	A	A	1.32749	-0.309205	0.366764	1.32749
chr10	6100000	6200000	B	B	A	B	-1.70621	-1.04014	1.05112	-1.70621
chr10	6200000	6300000	B	B	A	B	-0.583466	-1.16763	0.507989	-0.583466
chr10	6300000	6400000	B	B	A	B	-0.763766	-0.781265	0.632535	-0.763766
chr10	6400000	6500000	B	B	A	B	-0.312028	-0.309012	0.1805	-0.312028
chr10	6500000	6600000	A	B	A	A	0.40393	-0.064233	0.104886	0.40393
chr10	6600000	6700000	B	B	B	B	-0.806576	-0.902515	-0.126118	-0.806576
chr10	6700000	6800000	B	B	B	B	-0.493682	-0.562725	-0.0931324	-0.493682
chr10	6800000	6900000	B	B	A	B	-0.504117	-1.004	0.191527	-0.504117
chr10	6900000	7000000	A	B	A	A	0.0106821	-1.04068	0.152033	0.0106821
chr10	7000000	7100000	B	B	A	B	-0.227249	-0.531668	0.168663	-0.227249
chr10	7100000	7200000	A	B	A	A	1.51567	-0.3353	0.149492	1.51567
chr10	7200000	7300000	A	B	B	A	0.7769	-0.425148	-0.106324	0.7769
chr10	7300000	7400000	B	B	A	B	-0.684173	-1.3604	0.335085	-0.684173
chr10	7400000	7500000	A	B	A	A	0.920591	-0.706783	0.388383	0.920591
chr10	7500000	7600000	B	B	A	B	-1.09137	-0.967829	0.415771	-1.09137
chr10	7600000	7700000	A	B	A	A	1.32493	-0.608274	0.439769	1.32493
chr10	7700000	7800000	A	B	B	A	1.18056	-0.357593	-0.136443	1.18056
chr10	7800000	7900000	A	B	A	A	0.910251	-1.16464	0.121736	0.910251
chr10	7900000	8000000	A	B	A	A	1.3227	-0.445394	0.0502758	1.3227
chr10	8000000	8100000	A	B	A	A	0.0869945	-1.49306	0.259787	0.0869945
chr10	8100000	8200000	B	B	A	B	-0.397098	-1.26486	0.0487786	-0.397098
chr10	8200000	8300000	A	B	B	A	1.21641	-0.598126	-0.173792	1.21641
chr10	8300000	8400000	B	B	A	B	-0.0635667	-1.15407	0.138752	-0.0635667
chr10	8400000	8500000	A	B	A	A	2.03718	-0.443933	0.0841286	2.03718
chr10	8500000	8600000	A	B	A	A	1.99264	-0.519659	0.00295083	1.99264
chr10	8600000	8700000	B	B	A	B	-0.358976	-1.29592	0.00443372	-0.358976
chr10	8700000	8800000	A	B	B	A	1.34733	-0.929225	-0.244627	1.34733
chr10	8800000	8900000	A	B	B	A	0.690608	-0.191441	-0.501326	0.690608
chr10	8900000	9000000	B	B	B	B	-0.20324	-0.559249	-0.35714	-0.20324
chr10	9000000	9100000	A	B	B	A	0.428282	-0.632755	-0.0471942	0.428282
chr10	9100000	9200000	A	B	B	A	0.787789	-0.601212	-0.0863182	0.787789
chr10	9200000	9300000	A	B	A	A	0.104562	-0.812014	0.0933037	0.104562
chr10	9300000	9400000	A	B	B	A	0.375145	-0.709714	-0.142955	0.375145
chr10	9400000	9500000	A	B	A	A	0.132802	-0.816196	0.106393	0.132802
chr10	9500000	9600000	B	B	A	B	-0.418697	-0.931425	0.446447	-0.418697
chr10	9600000	9700000	A	B	B	A	0.209443	-0.653462	-0.0804018	0.209443
chr10	9700000	9800000	B	B	A	B	-1.58968	-0.926496	0.138839	-1.58968
chr10	9800000	9900000	B	B	A	B	-1.17916	-0.341636	0.734002	-1.17916
chr10	9900000	10000000	B	B	A	B	-3.73872	-0.739889	0.608614	-3.73872
chr10	10000000	10100000	B	B	A	B	-4.46031	-1.67221	0.633512	-4.46031
chr10	10100000	10200000	B	B	A	B	-1.82902	-1.15124	1.0562	-1.82902
chr10	10200000	10300000	B	B	A	B	-1.17896	-0.936661	0.388194	-1.17896
chr10	10300000	10400000	B	B	A	B	-1.16316	-0.990061	0.216933	-1.16316
chr10	10400000	10500000	B	B	A	B	-0.162882	-0.240165	0.0551285	-0.162882
chr10	10500000	10600000	B	B	A	B	-0.699535	-1.51474	0.537474	-0.699535
chr10	10600000	10700000	B	B	B	B	-0.852216	-1.15768	-0.221867	-0.852216
chr10	10700000	10800000	B	B	B	B	-0.83563	-0.570951	-0.109585	-0.83563
chr10	10800000	10900000	B	B	B	B	-0.412286	-0.266729	-0.137307	-0.412286
chr10	10900000	11000000	B	B	A	B	-0.305366	-0.85456	0.0187363	-0.305366
chr10	11000000	11100000	B	B	B	B	-0.868364	-1.16959	-0.281565	-0.868364
chr10	11100000	11200000	A	B	B	A	0.254001	-1.2231	-0.024943	0.254001
chr10	11200000	11300000	A	B	B	A	0.556162	-0.578886	-0.022996	0.556162
chr10	11300000	11400000	A	B	B	A	1.1293	-1.11597	-0.288557	1.1293
chr10	11400000	11500000	B	B	A	B	-0.403661	-1.40472	0.231713	-0.403661
chr10	11500000	11600000	B	B	A	B	-1.0682	-1.36465	0.15911	-1.0682
chr10	11600000	11700000	B	B	A	B	-0.180719	-0.634605	0.459864	-0.180719
chr10	11700000	11800000	A	B	A	A	0.0331807	-1.67882	0.708611	0.0331807
chr10	11800000	11900000	B	B	A	B	-0.934312	-1.44685	0.536272	-0.934312
chr10	11900000	12000000	A	B	A	A	0.0617277	-0.962093	0.374594	0.0617277
chr10	12000000	12100000	A	B	A	A	0.206478	-0.315615	0.389925	0.206478
chr10	12100000	12200000	A	B	A	A	0.843416	-0.46077	0.168133	0.843416
chr10	12200000	12300000	A	B	A	A	1.16417	-0.542438	0.250178	1.16417
chr10	12300000	12400000	A	B	A	A	1.24333	-0.262479	0.267849	1.24333
chr10	12400000	12500000	A	B	B	A	2.27446	-0.456621	-0.139643	2.27446
chr10	12500000	12600000	A	B	A	A	2.20991	-0.557318	0.0451391	2.20991
chr10	12600000	12700000	A	B	A	A	1.80304	-0.775102	0.0397843	1.80304
chr10	12700000	12800000	A	B	B	A	1.14669	-1.06605	-0.261834	1.14669
chr10	12800000	12900000	A	B	A	A	2.14661	-0.469165	0.0045586	2.14661
chr10	12900000	13000000	A	B	A	A	1.62068	-1.09824	0.605747	1.62068
chr10	13000000	13100000	A	B	A	A	0.878349	-0.654012	0.477494	0.878349
chr10	13100000	13200000	A	B	A	A	0.242867	-0.715048	0.828909	0.242867
chr10	13200000	13300000	B	B	A	B	-0.227224	-1.06446	0.892055	-0.227224
chr10	13300000	13400000	B	B	A	B	-0.0883822	-1.14569	0.483553	-0.0883822
chr10	13400000	13500000	A	B	A	A	0.792695	-0.0649902	0.396471	0.792695
chr10	13500000	13600000	A	A	A	A	1.91152	0.100208	0.340536	1.91152
chr10	13600000	13700000	A	A	A	A	0.711924	0.406708	0.014494	0.711924
chr10	13700000	13800000	A	A	A	A	0.66702	0.501318	0.409187	0.66702
chr10	13800000	13900000	A	B	A	A	1.42499	-0.349418	0.43267	1.42499
chr10	13900000	14000000	A	B	A	A	0.762298	-0.511235	0.441866	0.762298
[truncated: 21,134 more rows]

## Sheet: S129
Chrom	Start	Stop	AB1	AB2	AB3	ABChosen	Score1	Score2	Score3	ScoreChosen
chr1	3000000	3100000	B	B	A	B	-7.36766	-0.788868	1.07894	-7.36766
chr1	3100000	3200000	B	B	A	B	-5.80202	-0.754436	1.22049	-5.80202
chr1	3200000	3300000	B	B	A	B	-3.35342	-0.33132	2.10222	-3.35342
chr1	3300000	3400000	B	B	A	B	-5.64334	-1.25623	1.79602	-5.64334
chr1	3400000	3500000	B	B	A	B	-1.99922	-1.88092	0.660199	-1.99922
chr1	3500000	3600000	B	B	A	B	-2.10053	-1.28369	0.979613	-2.10053
chr1	3600000	3700000	B	B	A	B	-3.41797	-1.59675	1.35644	-3.41797
chr1	3700000	3800000	B	B	A	B	-1.95913	-1.88924	0.913661	-1.95913
chr1	3800000	3900000	B	B	A	B	-2.16367	-1.02896	0.992991	-2.16367
chr1	3900000	4000000	B	B	A	B	-0.977349	-1.35625	0.861292	-0.977349
chr1	4000000	4100000	B	B	A	B	-2.45487	-1.43404	1.13222	-2.45487
chr1	4100000	4200000	B	B	A	B	-2.73341	-2.08255	1.2752	-2.73341
chr1	4200000	4300000	B	B	A	B	-3.03027	-1.97775	1.38047	-3.03027
chr1	4300000	4400000	B	B	A	B	-1.33369	-0.840507	1.07837	-1.33369
chr1	4400000	4500000	A	B	A	A	0.785794	-0.973714	0.569115	0.785794
chr1	4500000	4600000	A	B	A	A	0.747883	-0.330469	0.339353	0.747883
chr1	4600000	4700000	A	B	A	A	1.92455	-0.804943	0.387065	1.92455
chr1	4700000	4800000	A	B	A	A	1.63216	-0.431852	0.471463	1.63216
chr1	4800000	4900000	A	B	A	A	1.06584	-1.09239	0.364703	1.06584
chr1	4900000	5000000	B	B	A	B	-0.509663	-1.15606	0.66561	-0.509663
chr1	5000000	5100000	B	B	B	B	-2.78935	-1.16393	-0.522774	-2.78935
chr1	5100000	5200000	B	B	A	B	-0.921403	-1.76336	0.883922	-0.921403
chr1	5200000	5300000	B	B	A	B	-0.269604	-1.03564	0.800935	-0.269604
chr1	5300000	5400000	B	B	A	B	-2.5608	-1.13541	0.891725	-2.5608
chr1	5400000	5500000	B	A	A	B	-7.95967	0.3323	1.14237	-7.95967
chr1	5500000	5600000	B	B	A	B	-4.8584	-1.20058	0.638221	-4.8584
chr1	5600000	5700000	B	A	A	B	-4.94074	0.276795	0.602799	-4.94074
chr1	5700000	5800000	B	B	A	B	-5.39812	-1.68122	0.97014	-5.39812
chr1	5800000	5900000	B	B	A	B	-2.12504	-0.382516	1.17365	-2.12504
chr1	5900000	6000000	B	B	A	B	-2.60845	-0.165924	1.30817	-2.60845
chr1	6000000	6100000	A	B	A	A	0.331888	-0.501696	1.27848	0.331888
chr1	6100000	6200000	B	B	A	B	-1.06975	-1.35558	0.857183	-1.06975
chr1	6200000	6300000	B	B	B	B	-1.72993	-1.79719	-0.384559	-1.72993
chr1	6300000	6400000	B	B	A	B	-1.4864	-1.5863	0.637815	-1.4864
chr1	6400000	6500000	B	B	A	B	-0.5875	-1.33311	0.0236094	-0.5875
chr1	6500000	6600000	B	B	B	B	-3.48028	-2.04292	-0.101251	-3.48028
chr1	6600000	6700000	B	B	B	B	-0.941447	-1.39862	-0.277426	-0.941447
chr1	6700000	6800000	B	B	A	B	-0.830698	-1.05931	1.06451	-0.830698
chr1	6800000	6900000	B	B	A	B	-1.43804	-1.59382	0.134632	-1.43804
chr1	6900000	7000000	B	B	A	B	-1.50986	-2.25378	0.353202	-1.50986
chr1	7000000	7100000	A	B	A	A	1.19107	-1.90087	0.36478	1.19107
chr1	7100000	7200000	A	B	A	A	1.22825	-1.78095	0.0784061	1.22825
chr1	7200000	7300000	A	B	A	A	1.23752	-1.40933	0.3724	1.23752
chr1	7300000	7400000	B	B	B	B	-1.10428	-2.1407	-0.0526045	-1.10428
chr1	7400000	7500000	B	B	A	B	-0.831352	-1.72047	0.697312	-0.831352
chr1	7500000	7600000	B	B	A	B	-0.481388	-2.06896	0.650646	-0.481388
chr1	7600000	7700000	B	B	A	B	-0.321376	-1.77019	0.588063	-0.321376
chr1	7700000	7800000	B	B	A	B	-0.211124	-1.36619	0.396289	-0.211124
chr1	7800000	7900000	B	B	A	B	-0.938932	-1.13692	0.88965	-0.938932
chr1	7900000	8000000	B	B	A	B	-3.59548	-1.45143	0.432336	-3.59548
chr1	8000000	8100000	B	B	A	B	-1.96814	-1.73579	0.300017	-1.96814
chr1	8100000	8200000	B	B	A	B	-4.05519	-1.7773	0.546578	-4.05519
chr1	8200000	8300000	B	B	B	B	-5.29503	-1.95885	-0.167526	-5.29503
chr1	8300000	8400000	B	B	A	B	-4.07945	-2.02205	1.28206	-4.07945
chr1	8400000	8500000	B	B	A	B	-2.81066	-1.99639	0.0960723	-2.81066
chr1	8500000	8600000	B	B	A	B	-1.20575	-1.62079	0.511788	-1.20575
chr1	8600000	8700000	B	B	A	B	-1.22494	-1.78165	0.586866	-1.22494
chr1	8700000	8800000	B	B	A	B	-2.79439	-1.50416	0.655212	-2.79439
chr1	8800000	8900000	B	B	A	B	-1.08884	-1.60942	1.25376	-1.08884
chr1	8900000	9000000	A	B	A	A	0.427416	-1.43128	0.621039	0.427416
chr1	9000000	9100000	B	B	A	B	-0.251753	-1.24614	0.554753	-0.251753
chr1	9100000	9200000	B	B	A	B	-0.00977042	-0.871491	1.54751	-0.00977042
chr1	9200000	9300000	B	B	A	B	-1.60844	-1.02684	1.71014	-1.60844
chr1	9300000	9400000	B	B	A	B	-0.494675	-1.53896	0.55868	-0.494675
chr1	9400000	9500000	B	B	A	B	-1.40875	-1.55828	1.03468	-1.40875
chr1	9500000	9600000	A	B	A	A	1.31225	-1.552	0.773059	1.31225
chr1	9600000	9700000	B	B	A	B	-0.0248779	-1.8413	0.529735	-0.0248779
chr1	9700000	9800000	B	B	A	B	-0.130773	-2.16282	0.240576	-0.130773
chr1	9800000	9900000	A	B	B	A	1.19306	-1.6045	-0.404818	1.19306
chr1	9900000	10000000	A	B	A	A	1.79828	-1.45596	0.293553	1.79828
chr1	10000000	10100000	B	B	B	B	-0.408877	-1.77256	-0.256592	-0.408877
chr1	10100000	10200000	B	B	A	B	-1.75544	-1.96026	0.108087	-1.75544
chr1	10200000	10300000	A	B	B	A	1.21981	-1.03503	-0.215792	1.21981
chr1	10300000	10400000	B	B	A	B	-1.07088	-1.82872	0.0523793	-1.07088
chr1	10400000	10500000	A	B	A	A	0.880796	-1.47041	0.526465	0.880796
chr1	10500000	10600000	A	B	A	A	0.0606857	-1.79899	0.593495	0.0606857
chr1	10600000	10700000	A	B	A	A	0.850032	-1.87929	0.315441	0.850032
chr1	10700000	10800000	B	B	A	B	-0.348788	-2.04875	0.675744	-0.348788
chr1	10800000	10900000	A	B	A	A	0.591003	-1.98561	0.455495	0.591003
chr1	10900000	11000000	A	B	B	A	1.67668	-0.802069	-0.144692	1.67668
chr1	11000000	11100000	A	B	A	A	2.04157	-1.41251	0.273221	2.04157
chr1	11100000	11200000	A	B	A	A	2.44064	-0.958226	0.102795	2.44064
chr1	11200000	11300000	A	B	B	A	2.24139	-1.44409	-0.0374081	2.24139
chr1	11300000	11400000	A	B	A	A	2.80124	-0.523145	0.419946	2.80124
chr1	11400000	11500000	A	B	A	A	2.33674	-0.607275	0.902192	2.33674
chr1	11500000	11600000	A	B	A	A	2.03	-0.831465	0.799317	2.03
chr1	11600000	11700000	A	B	A	A	0.399546	-0.466455	1.12704	0.399546
chr1	11700000	11800000	B	A	A	B	-0.345797	0.0720201	0.707457	-0.345797
chr1	11800000	11900000	A	B	A	A	1.363	-0.341012	0.333972	1.363
chr1	11900000	12000000	B	B	A	B	-0.206905	-1.37311	0.0910155	-0.206905
chr1	12000000	12100000	A	B	A	A	1.34091	-0.504526	0.881953	1.34091
chr1	12100000	12200000	A	B	A	A	0.636926	-0.585836	0.176003	0.636926
chr1	12200000	12300000	A	B	B	A	0.721805	-0.781962	-0.180957	0.721805
chr1	12300000	12400000	A	B	B	A	1.05646	-1.11726	-0.218405	1.05646
chr1	12400000	12500000	A	B	B	A	1.58377	-0.792132	-0.314683	1.58377
chr1	12500000	12600000	A	B	B	A	2.17885	-1.40593	-0.247887	2.17885
chr1	12600000	12700000	A	B	B	A	1.59752	-1.26341	-0.500992	1.59752
chr1	12700000	12800000	A	B	B	A	2.06763	-0.799855	-0.334152	2.06763
chr1	12800000	12900000	A	B	B	A	2.31709	-1.24387	-0.5287	2.31709
chr1	12900000	13000000	A	B	B	A	1.27835	-1.3445	-0.377854	1.27835
chr1	13000000	13100000	A	B	B	A	2.13952	-1.3232	-0.222335	2.13952
chr1	13100000	13200000	A	B	A	A	1.40482	-1.47581	0.244161	1.40482
chr1	13200000	13300000	A	B	A	A	1.15109	-0.92925	0.0642253	1.15109
chr1	13300000	13400000	A	B	A	A	1.83913	-1.11508	0.209383	1.83913
chr1	13400000	13500000	B	B	B	B	-0.000576348	-0.618632	-0.699088	-0.000576348
chr1	13500000	13600000	A	B	B	A	1.46426	-1.08878	-0.0839048	1.46426
chr1	13600000	13700000	A	B	A	A	0.854492	-1.64766	0.379787	0.854492
chr1	13700000	13800000	A	B	A	A	0.490026	-1.74605	0.00120802	0.490026
chr1	13800000	13900000	B	B	A	B	-0.55767	-1.48451	0.399149	-0.55767
chr1	13900000	14000000	B	B	A	B	-0.300793	-1.52798	0.722913	-0.300793
chr1	14000000	14100000	B	B	A	B	-1.24709	-1.42851	1.28327	-1.24709
chr1	14100000	14200000	A	B	A	A	0.455211	-1.07978	0.136729	0.455211
chr1	14200000	14300000	A	B	A	A	1.62356	-0.795015	0.602794	1.62356
chr1	14300000	14400000	A	B	A	A	0.30977	-1.19613	0.424108	0.30977
chr1	14400000	14500000	B	B	A	B	-0.358885	-1.26446	0.823283	-0.358885
chr1	14500000	14600000	B	B	A	B	-3.49875	-2.09337	0.939389	-3.49875
chr1	14600000	14700000	B	B	A	B	-1.16867	-1.49999	1.28902	-1.16867
chr1	14700000	14800000	A	B	A	A	0.920909	-0.827107	0.322543	0.920909
chr1	14800000	14900000	B	B	A	B	-0.742194	-1.06935	0.51075	-0.742194
chr1	14900000	15000000	B	B	A	B	-0.462558	-0.794945	0.686762	-0.462558
chr1	15000000	15100000	B	B	A	B	-0.573567	-0.245201	1.13499	-0.573567
chr1	15100000	15200000	B	B	A	B	-0.542637	-0.644793	1.07487	-0.542637
chr1	15200000	15300000	B	B	A	B	-0.455443	-0.746639	0.953098	-0.455443
chr1	15300000	15400000	A	B	A	A	0.0253822	-0.1484	0.884212	0.0253822
chr1	15400000	15500000	B	B	A	B	-0.00333802	-0.989479	0.631392	-0.00333802
chr1	15500000	15600000	A	B	A	A	0.164399	-1.04533	0.579455	0.164399
chr1	15600000	15700000	A	B	B	A	0.839854	-0.955369	-0.391953	0.839854
chr1	15700000	15800000	A	B	B	A	2.34987	-0.674042	-0.225949	2.34987
chr1	15800000	15900000	A	B	B	A	1.54238	-0.361371	-0.0978525	1.54238
chr1	15900000	16000000	A	B	A	A	1.26617	-0.589399	0.0466439	1.26617
chr1	16000000	16100000	A	B	B	A	0.0927583	-1.15771	-0.428077	0.0927583
chr1	16100000	16200000	A	B	A	A	0.609395	-0.674264	0.263487	0.609395
chr1	16200000	16300000	A	B	A	A	2.54294	-0.568638	0.115014	2.54294
chr1	16300000	16400000	A	B	B	A	0.29173	-0.248967	-0.682096	0.29173
chr1	16400000	16500000	A	B	A	A	1.40367	-0.975827	0.468833	1.40367
chr1	16500000	16600000	A	B	A	A	1.19802	-0.331562	0.522778	1.19802
chr1	16600000	16700000	A	B	A	A	2.20562	-1.44214	0.418843	2.20562
chr1	16700000	16800000	A	B	A	A	0.73408	-1.09235	0.060469	0.73408
chr1	16800000	16900000	A	B	A	A	1.10161	-1.30592	0.472462	1.10161
chr1	16900000	17000000	A	B	A	A	1.16569	-1.42905	0.211638	1.16569
chr1	17000000	17100000	A	B	A	A	0.563992	-0.956405	0.197848	0.563992
chr1	17100000	17200000	A	B	B	A	1.25805	-0.415769	-0.237159	1.25805
chr1	17200000	17300000	A	B	A	A	0.728261	-0.087223	0.300674	0.728261
chr1	17300000	17400000	A	B	A	A	0.532199	-0.357056	0.47777	0.532199
chr1	17400000	17500000	B	B	B	B	-0.227906	-0.620574	-0.0353536	-0.227906
chr1	17500000	17600000	A	B	A	A	0.28722	-0.353848	0.61923	0.28722
chr1	17600000	17700000	B	B	B	B	-0.936082	-0.564537	-0.138158	-0.936082
chr1	17700000	17800000	A	B	A	A	0.556318	-0.370443	0.00293687	0.556318
chr1	17800000	17900000	A	B	B	A	0.0158667	-0.949315	-0.129337	0.0158667
chr1	17900000	18000000	B	B	B	B	-1.66245	-1.02182	-0.221479	-1.66245
chr1	18000000	18100000	B	B	A	B	-0.961449	-0.604278	0.239893	-0.961449
chr1	18100000	18200000	B	B	A	B	-0.235808	-0.814527	0.297181	-0.235808
chr1	18200000	18300000	A	B	A	A	0.556234	-0.289391	0.234194	0.556234
chr1	18300000	18400000	B	B	B	B	-0.188122	-0.573691	-0.156313	-0.188122
chr1	18400000	18500000	B	A	A	B	-0.225441	0.1263	0.548921	-0.225441
chr1	18500000	18600000	A	B	B	A	0.83117	-0.854793	-0.243771	0.83117
chr1	18600000	18700000	A	B	A	A	0.105208	-0.850716	0.342888	0.105208
chr1	18700000	18800000	B	B	A	B	-2.32061	-0.160783	0.11978	-2.32061
chr1	18800000	18900000	B	B	B	B	-0.881212	-0.52772	-0.630645	-0.881212
chr1	18900000	19000000	B	B	A	B	-2.93362	-0.994322	0.751484	-2.93362
chr1	19000000	19100000	A	B	A	A	0.739457	-0.320677	0.0960001	0.739457
chr1	19100000	19200000	B	B	B	B	-0.33539	-0.721914	-0.50321	-0.33539
chr1	19200000	19300000	B	B	B	B	-0.643676	-0.682099	-0.434154	-0.643676
chr1	19300000	19400000	B	B	B	B	-0.9111	-0.802756	-0.375652	-0.9111
chr1	19400000	19500000	B	B	A	B	-0.953574	-0.890578	0.0663351	-0.953574
chr1	19500000	19600000	B	B	A	B	-0.78151	-0.175122	0.212993	-0.78151
chr1	19600000	19700000	B	B	B	B	-3.43028	-0.983426	-0.342886	-3.43028
chr1	19700000	19800000	A	B	A	A	0.232748	-1.01333	0.0111069	0.232748
chr1	19800000	19900000	B	B	A	B	-0.536615	-0.35443	0.368512	-0.536615
chr1	19900000	20000000	B	B	B	B	-2.07571	-1.03094	-0.508758	-2.07571
chr1	20000000	20100000	B	B	A	B	-0.996368	-1.30086	0.0575905	-0.996368
chr1	20100000	20200000	B	B	B	B	-0.625747	-0.859288	-0.698856	-0.625747
chr1	20200000	20300000	B	B	A	B	-0.770854	-1.38318	0.186949	-0.770854
chr1	20300000	20400000	A	B	B	A	1.51087	-1.29536	-0.165011	1.51087
chr1	20400000	20500000	B	B	A	B	-0.209966	-2.05873	0.0223149	-0.209966
chr1	20500000	20600000	B	B	B	B	-1.08505	-1.18208	-0.297827	-1.08505
chr1	20600000	20700000	B	B	B	B	-0.000689818	-1.30415	-0.260913	-0.000689818
chr1	20700000	20800000	A	B	B	A	1.52544	-1.25511	-0.438721	1.52544
chr1	20800000	20900000	A	B	B	A	1.62148	-1.35939	-0.0301849	1.62148
chr1	20900000	21000000	A	B	A	A	2.40136	-0.879752	0.125101	2.40136
chr1	21000000	21100000	A	B	A	A	2.29556	-0.945526	0.15759	2.29556
chr1	21100000	21200000	A	B	B	A	1.58519	-0.88338	-0.440874	1.58519
chr1	21200000	21300000	A	B	B	A	2.3071	-0.976091	-0.493757	2.3071
chr1	21300000	21400000	A	B	B	A	0.110654	-1.60652	-0.761424	0.110654
chr1	21400000	21500000	B	B	B	B	-1.7104	-1.12412	-1.29044	-1.7104
chr1	21500000	21600000	B	B	B	B	-0.108386	-0.779494	-0.930362	-0.108386
chr1	21600000	21700000	B	B	B	B	-2.89221	-0.906272	-0.833215	-2.89221
chr1	21700000	21800000	A	B	B	A	0.289048	-0.719089	-0.342738	0.289048
chr1	21800000	21900000	A	B	B	A	0.745313	-1.10444	-0.351713	0.745313
chr1	21900000	22000000	B	B	B	B	-0.407688	-1.05631	-0.0285855	-0.407688
chr1	22000000	22100000	B	B	B	B	-3.30852	-0.820931	-0.522243	-3.30852
chr1	22100000	22200000	B	B	B	B	-1.46951	-0.983428	-0.0573625	-1.46951
chr1	22200000	22300000	B	B	B	B	-1.94504	-1.63266	-0.32375	-1.94504
chr1	22300000	22400000	A	B	B	A	1.01812	-0.858209	-0.37338	1.01812
chr1	22400000	22500000	B	B	B	B	-2.93235	-1.04934	-1.15905	-2.93235
chr1	22500000	22600000	B	B	A	B	-0.481014	-0.944642	0.0128117	-0.481014
chr1	22600000	22700000	A	B	B	A	0.292545	-0.92821	-0.331032	0.292545
chr1	22700000	22800000	A	B	B	A	0.106679	-0.487855	-0.119826	0.106679
chr1	22800000	22900000	B	B	B	B	-1.61338	-0.317377	-0.733012	-1.61338
chr1	22900000	23000000	B	B	A	B	-0.666553	-0.981552	0.0337486	-0.666553
chr1	23000000	23100000	A	B	B	A	1.05113	-0.908097	-0.37632	1.05113
chr1	23100000	23200000	A	B	B	A	2.01545	-0.727618	-0.223223	2.01545
chr1	23200000	23300000	B	B	A	B	-0.141979	-0.570557	0.111342	-0.141979
chr1	23300000	23400000	A	B	A	A	0.69297	-0.537683	0.60959	0.69297
chr1	23400000	23500000	A	B	A	A	0.517454	-0.473406	0.305898	0.517454
chr1	23500000	23600000	A	B	B	A	0.45258	-0.965371	-0.274409	0.45258
chr1	23600000	23700000	B	B	A	B	-0.0913644	-0.24355	0.0942836	-0.0913644
chr1	23700000	23800000	A	B	B	A	0.538594	-0.822882	-0.332613	0.538594
chr1	23800000	23900000	A	B	B	A	1.65221	-1.12961	-0.224661	1.65221
chr1	23900000	24000000	A	B	A	A	2.37609	-0.657431	0.327249	2.37609
chr1	24000000	24100000	A	B	A	A	1.44433	-0.610778	0.412677	1.44433
chr1	24100000	24200000	B	B	B	B	-0.409069	-1.48062	-0.128589	-0.409069
chr1	24200000	24300000	B	B	A	B	-0.476444	-1.09404	0.0451594	-0.476444
chr1	24300000	24400000	B	B	B	B	-0.809754	-1.2448	-0.501043	-0.809754
chr1	24400000	24500000	B	B	B	B	-3.6644	-1.28798	-0.727164	-3.6644
chr1	24500000	24600000	B	B	B	B	-0.402652	-1.12576	-0.00137115	-0.402652
chr1	24700000	24800000	B	B	B	B	-1.48386	-1.76354	-0.795446	-1.48386
chr1	24800000	24900000	A	B	B	A	0.421133	-1.53982	-0.342574	0.421133
chr1	24900000	25000000	A	B	A	A	0.976523	-1.42488	0.0334313	0.976523
chr1	25000000	25100000	A	B	B	A	0.700243	-1.48367	-0.382593	0.700243
chr1	25100000	25200000	A	B	B	A	0.196159	-1.70715	-0.379746	0.196159
chr1	25200000	25300000	B	B	B	B	-2.02613	-1.49226	-0.638674	-2.02613
chr1	25300000	25400000	B	B	B	B	-0.193976	-0.777569	-0.328675	-0.193976
chr1	25400000	25500000	B	B	B	B	-2.33133	-1.69414	-0.00676891	-2.33133
chr1	25500000	25600000	B	B	B	B	-1.65052	-1.82149	-0.474962	-1.65052
chr1	25600000	25700000	A	B	B	A	0.600692	-0.908037	-0.254827	0.600692
chr1	25700000	25800000	B	B	B	B	-0.594993	-1.0227	-0.796524	-0.594993
chr1	25800000	25900000	B	B	B	B	-0.536675	-0.884797	-0.0625207	-0.536675
chr1	25900000	26000000	B	B	A	B	-0.255004	-0.721309	0.0431818	-0.255004
chr1	26000000	26100000	B	B	B	B	-0.806207	-0.33098	-0.56714	-0.806207
chr1	26100000	26200000	A	A	A	A	0.0761768	0.138548	0.369732	0.0761768
chr1	26200000	26300000	A	B	B	A	0.507674	-0.700284	-0.336186	0.507674
chr1	26300000	26400000	B	B	B	B	-1.08913	-0.523093	-0.0890944	-1.08913
chr1	26400000	26500000	B	B	B	B	-0.152795	-0.497572	-0.192667	-0.152795
chr1	26500000	26600000	B	B	A	B	-0.458243	-0.502928	0.542963	-0.458243
chr1	26600000	26700000	B	B	A	B	-0.719934	-0.0550811	0.541113	-0.719934
chr1	26700000	26800000	B	B	B	B	-0.248188	-0.975716	-0.279831	-0.248188
chr1	26800000	26900000	B	B	A	B	-0.0734972	-0.611286	0.284331	-0.0734972
chr1	26900000	27000000	B	A	A	B	-1.69188	0.0370579	1.15926	-1.69188
chr1	27000000	27100000	B	B	A	B	-0.0552958	-0.38808	0.471985	-0.0552958
chr1	27100000	27200000	B	B	A	B	-4.30777	-0.101104	0.335632	-4.30777
chr1	27200000	27300000	B	B	B	B	-2.35542	-1.27876	-0.806403	-2.35542
chr1	27300000	27400000	B	B	B	B	-2.36413	-0.440893	-0.520891	-2.36413
chr1	27500000	27600000	B	A	A	B	-13.3992	1.07663	0.237711	-13.3992
chr1	27600000	27700000	B	B	A	B	-19.057	-0.0586515	0.939935	-19.057
chr1	27700000	27800000	B	A	A	B	-7.93163	1.56241	0.0784618	-7.93163
chr1	27800000	27900000	B	A	A	B	-6.72993	0.095434	0.57585	-6.72993
chr1	27900000	28000000	B	A	B	B	-6.1213	0.997325	-0.0336919	-6.1213
chr1	28000000	28100000	B	A	B	B	-8.78953	0.723011	-0.445436	-8.78953
chr1	28100000	28200000	B	A	A	B	-3.78315	0.386798	0.899669	-3.78315
chr1	28200000	28300000	B	B	A	B	-6.53765	-0.413996	1.13097	-6.53765
chr1	28300000	28400000	B	B	A	B	-13.1311	-0.551196	0.406905	-13.1311
chr1	28400000	28500000	B	A	A	B	-9.12167	1.50466	1.02452	-9.12167
chr1	28800000	28900000	B	A	B	B	-2.6005	0.707061	-0.0144324	-2.6005
chr1	28900000	29000000	B	B	A	B	-3.064	-0.424653	0.278812	-3.064
chr1	29000000	29100000	B	A	A	B	-6.06267	1.11634	0.488686	-6.06267
chr1	29100000	29200000	B	A	A	B	-3.55116	1.11514	0.46701	-3.55116
chr1	29200000	29300000	B	A	B	B	-9.6885	0.520832	-0.606018	-9.6885
chr1	29300000	29400000	B	A	A	B	-7.0309	1.15516	1.0072	-7.0309
chr1	29400000	29500000	B	A	A	B	-5.09692	0.677174	0.711493	-5.09692
chr1	29500000	29600000	B	A	A	B	-6.02083	1.30739	1.27357	-6.02083
chr1	29600000	29700000	B	A	A	B	-6.32014	0.933762	0.706508	-6.32014
chr1	29700000	29800000	B	B	A	B	-13.7936	-0.158326	1.52181	-13.7936
chr1	29900000	30000000	B	A	A	B	-10.3641	2.00721	1.45465	-10.3641
chr1	30000000	30100000	B	B	A	B	-5.55608	-0.935759	0.617274	-5.55608
chr1	30100000	30200000	B	B	A	B	-8.85519	-0.168833	0.133466	-8.85519
chr1	30200000	30300000	B	A	A	B	-5.44739	0.412144	1.46478	-5.44739
chr1	30300000	30400000	B	B	A	B	-10.0835	-0.413942	0.534805	-10.0835
chr1	30700000	30800000	B	B	A	B	-0.615705	-1.10258	0.458569	-0.615705
chr1	30900000	31000000	B	B	A	B	-3.3573	-0.992353	0.0816619	-3.3573
chr1	31000000	31100000	B	B	B	B	-1.25782	-0.833246	-0.0116176	-1.25782
chr1	31100000	31200000	B	B	A	B	-1.44536	-0.418594	0.401094	-1.44536
chr1	31200000	31300000	B	B	A	B	-4.77128	-0.1104	0.303694	-4.77128
chr1	31300000	31400000	B	A	A	B	-7.00495	0.0927056	0.40108	-7.00495
chr1	31400000	31500000	B	B	A	B	-12.9654	-0.589012	0.486413	-12.9654
chr1	31500000	31600000	B	A	A	B	-13.1912	0.163978	0.251817	-13.1912
chr1	31600000	31700000	B	B	A	B	-5.0773	-1.20281	1.13419	-5.0773
chr1	31700000	31800000	B	B	A	B	-6.84504	-0.170651	1.56216	-6.84504
chr1	31800000	31900000	B	A	B	B	-7.99635	0.683063	-0.0143434	-7.99635
chr1	31900000	32000000	B	B	A	B	-7.04165	-0.0628248	0.300805	-7.04165
chr1	32000000	32100000	B	B	A	B	-1.00277	-0.76545	0.769064	-1.00277
chr1	32100000	32200000	B	B	A	B	-6.34994	-1.28168	0.307015	-6.34994
chr1	32200000	32300000	B	A	A	B	-2.77394	0.0449155	1.05807	-2.77394
chr1	32300000	32400000	B	B	A	B	-4.26495	-0.0968602	0.790318	-4.26495
chr1	32400000	32500000	B	A	A	B	-7.1747	0.156677	0.648977	-7.1747
chr1	32500000	32600000	B	B	A	B	-2.83984	-0.202013	0.271613	-2.83984
chr1	32600000	32700000	B	B	A	B	-0.756302	-1.06186	0.804747	-0.756302
chr1	32700000	32800000	B	A	A	B	-0.592211	0.134529	0.941147	-0.592211
chr1	32800000	32900000	B	B	A	B	-1.70547	-1.3001	1.1083	-1.70547
chr1	32900000	33000000	B	B	A	B	-1.24361	-0.771247	0.872251	-1.24361
chr1	33000000	33100000	B	B	A	B	-0.3998	-0.316106	1.1305	-0.3998
chr1	33100000	33200000	B	B	A	B	-0.0981895	-1.33086	0.410637	-0.0981895
chr1	33200000	33300000	B	B	A	B	-1.37283	-1.08314	1.50333	-1.37283
chr1	33300000	33400000	A	B	A	A	0.320895	-0.772699	1.31127	0.320895
chr1	33400000	33500000	A	B	A	A	0.450599	-1.28525	1.33477	0.450599
chr1	33500000	33600000	A	B	A	A	2.08949	-0.582245	0.690381	2.08949
chr1	33600000	33700000	A	B	A	A	1.71136	-1.28498	0.187805	1.71136
chr1	33700000	33800000	A	B	B	A	2.61111	-0.538466	-0.177798	2.61111
chr1	33800000	33900000	A	B	A	A	2.32932	-0.921712	0.0140234	2.32932
chr1	33900000	34000000	A	B	A	A	3.09225	-0.349434	0.176428	3.09225
chr1	34000000	34100000	A	B	A	A	2.01849	-0.816152	0.0155597	2.01849
chr1	34100000	34200000	A	B	A	A	2.32721	-0.906807	0.418492	2.32721
chr1	34200000	34300000	A	B	A	A	2.25994	-1.32703	0.223955	2.25994
chr1	34300000	34400000	A	B	A	A	1.17463	-1.21964	0.406654	1.17463
chr1	34400000	34500000	A	B	B	A	1.85164	-1.28569	-0.485465	1.85164
chr1	34500000	34600000	A	B	A	A	2.03736	-0.424791	0.202943	2.03736
chr1	34600000	34700000	A	B	B	A	2.38035	-0.457944	-0.395837	2.38035
chr1	34700000	34800000	A	B	B	A	2.62216	-0.540266	-0.274128	2.62216
chr1	34800000	34900000	A	B	B	A	1.74009	-0.15939	-0.11816	1.74009
chr1	34900000	35000000	A	B	B	A	0.33162	-0.449666	-0.201763	0.33162
chr1	35000000	35100000	A	B	A	A	2.06893	-0.105033	0.411886	2.06893
chr1	35100000	35200000	A	B	A	A	1.92291	-0.488834	0.607041	1.92291
chr1	35200000	35300000	A	B	A	A	2.75607	-0.750197	0.425108	2.75607
chr1	35300000	35400000	A	B	A	A	2.31419	-0.388884	0.379891	2.31419
chr1	35400000	35500000	A	B	A	A	1.19427	-0.0967166	1.08431	1.19427
chr1	35500000	35600000	A	B	A	A	1.14219	-0.273506	1.28744	1.14219
chr1	35600000	35700000	A	B	A	A	1.75026	-0.465561	1.12603	1.75026
chr1	35700000	35800000	A	B	A	A	1.98219	-0.0471151	0.936256	1.98219
chr1	35800000	35900000	A	B	A	A	2.10492	-0.466884	0.447617	2.10492
chr1	35900000	36000000	A	A	A	A	2.84915	0.0834088	0.660021	2.84915
chr1	36000000	36100000	A	B	A	A	2.17818	-0.523547	0.660638	2.17818
chr1	36100000	36200000	A	B	B	A	2.36134	-0.401341	-0.0383886	2.36134
chr1	36200000	36300000	A	B	B	A	3.07072	-0.235509	-0.0606651	3.07072
chr1	36300000	36400000	A	A	A	A	3.00847	0.0771111	0.0516872	3.00847
chr1	36400000	36500000	A	A	B	A	2.01495	0.286801	-0.104595	2.01495
chr1	36500000	36600000	A	A	A	A	2.1275	0.14119	0.297029	2.1275
chr1	36600000	36700000	A	A	A	A	2.61767	0.092253	0.209743	2.61767
chr1	36700000	36800000	A	B	A	A	2.52961	-0.174825	0.298829	2.52961
chr1	36800000	36900000	A	B	A	A	2.34189	-0.0723399	0.89681	2.34189
chr1	36900000	37000000	A	A	A	A	3.18438	0.149144	0.589581	3.18438
chr1	37000000	37100000	A	A	A	A	3.25989	0.0108018	0.292792	3.25989
chr1	37100000	37200000	A	A	A	A	3.09788	0.0858543	0.728798	3.09788
chr1	37200000	37300000	A	B	B	A	1.83418	-0.480373	-0.0435372	1.83418
chr1	37300000	37400000	A	B	A	A	0.31173	-0.0517534	0.34878	0.31173
chr1	37400000	37500000	B	A	B	B	-5.07898	0.791919	-0.430318	-5.07898
chr1	37500000	37600000	B	B	A	B	-8.96845	-0.018383	0.0418915	-8.96845
chr1	37600000	37700000	B	A	A	B	-7.64737	0.223384	1.57534	-7.64737
chr1	37800000	37900000	B	B	A	B	-10.7917	-0.305479	0.534191	-10.7917
chr1	37900000	38000000	B	B	A	B	-9.93837	-0.300334	0.12729	-9.93837
chr1	38000000	38100000	B	A	A	B	-12.5788	1.08063	0.980677	-12.5788
chr1	38200000	38300000	B	A	A	B	-16.5921	1.24848	0.111093	-16.5921
chr1	38300000	38400000	A	B	A	A	2.23078	-0.753942	0.407583	2.23078
chr1	38400000	38500000	A	B	A	A	1.45803	-0.850352	0.260623	1.45803
chr1	38500000	38600000	A	B	A	A	2.42841	-0.82434	0.682572	2.42841
chr1	38600000	38700000	A	B	A	A	2.05706	-0.868472	0.770858	2.05706
chr1	38700000	38800000	A	B	A	A	1.74137	-0.5453	0.369507	1.74137
chr1	38800000	38900000	A	B	A	A	2.40308	-0.129244	0.66342	2.40308
chr1	38900000	39000000	A	B	B	A	2.20877	-0.185372	-0.050901	2.20877
chr1	39000000	39100000	A	B	A	A	1.57698	-0.56432	1.03305	1.57698
chr1	39100000	39200000	A	B	A	A	0.256615	-0.841686	0.49881	0.256615
chr1	39200000	39300000	A	A	A	A	1.16639	0.160822	0.479106	1.16639
chr1	39300000	39400000	A	B	A	A	0.123796	-0.568289	0.535659	0.123796
chr1	39400000	39500000	A	B	A	A	2.62174	-0.0310798	0.713384	2.62174
chr1	39500000	39600000	A	B	A	A	1.70527	-0.520335	0.287713	1.70527
chr1	39600000	39700000	A	B	A	A	2.2757	-0.431848	0.851608	2.2757
chr1	39700000	39800000	A	B	A	A	1.33895	-0.475255	1.1096	1.33895
chr1	39800000	39900000	A	A	A	A	2.21612	0.114191	0.884566	2.21612
chr1	39900000	40000000	A	B	A	A	1.14531	-0.603078	1.13915	1.14531
chr1	40000000	40100000	A	B	A	A	2.00959	-0.839438	0.646282	2.00959
chr1	40100000	40200000	A	B	A	A	1.1808	-1.31989	0.483167	1.1808
chr1	40200000	40300000	A	B	A	A	1.06341	-0.936361	0.714237	1.06341
chr1	40300000	40400000	A	B	A	A	1.72293	-0.779078	0.849342	1.72293
chr1	40400000	40500000	A	B	A	A	1.9677	-0.907189	0.375429	1.9677
chr1	40500000	40600000	A	B	A	A	1.10176	-1.11197	0.121135	1.10176
chr1	40600000	40700000	A	B	A	A	1.99984	-1.09523	0.181641	1.99984
chr1	40700000	40800000	A	B	A	A	2.39231	-1.01026	0.0746193	2.39231
chr1	40800000	40900000	A	B	A	A	1.70428	-1.48194	0.348413	1.70428
chr1	40900000	41000000	A	B	A	A	2.00361	-1.08517	0.204558	2.00361
chr1	41000000	41100000	A	B	B	A	0.814037	-1.14176	-0.0951649	0.814037
chr1	41100000	41200000	B	B	B	B	-0.329082	-1.74483	-0.25111	-0.329082
chr1	41200000	41300000	A	B	B	A	1.17708	-1.27424	-0.058637	1.17708
chr1	41300000	41400000	A	B	B	A	1.03299	-0.835784	-0.348516	1.03299
chr1	41400000	41500000	A	B	A	A	0.336062	-0.980082	0.184637	0.336062
chr1	41500000	41600000	B	A	A	B	-0.403624	0.227587	0.488626	-0.403624
chr1	41600000	41700000	B	B	A	B	-0.190188	-0.416195	0.101919	-0.190188
chr1	41700000	41800000	A	B	B	A	0.12676	-0.52106	-0.11038	0.12676
chr1	41800000	41900000	B	B	A	B	-1.47794	-0.75753	0.100178	-1.47794
chr1	41900000	42000000	A	B	A	A	1.26154	-0.595695	0.402547	1.26154
chr1	42000000	42100000	A	B	A	A	0.176603	-1.2793	0.351788	0.176603
chr1	42100000	42200000	B	B	A	B	-0.198293	-1.00904	0.0395459	-0.198293
chr1	42200000	42300000	A	B	A	A	1.79003	-0.741501	0.521713	1.79003
chr1	42300000	42400000	A	B	A	A	1.23915	-0.458057	0.597076	1.23915
chr1	42400000	42500000	A	B	A	A	1.08734	-0.542175	0.284505	1.08734
chr1	42500000	42600000	A	B	A	A	0.220809	-0.790772	0.752819	0.220809
chr1	42600000	42700000	A	B	A	A	1.04522	-0.910039	0.344133	1.04522
chr1	42700000	42800000	A	B	B	A	1.89702	-1.23218	-0.178881	1.89702
chr1	42800000	42900000	B	B	A	B	-0.138261	-1.73033	0.111361	-0.138261
chr1	42900000	43000000	A	B	A	A	0.878387	-0.852385	0.305305	0.878387
chr1	43000000	43100000	A	B	A	A	0.614696	-0.959596	0.132961	0.614696
chr1	43100000	43200000	A	B	A	A	2.61774	-0.581866	0.103855	2.61774
chr1	43200000	43300000	A	B	A	A	2.57567	-0.572322	0.185756	2.57567
chr1	43300000	43400000	A	B	A	A	1.83464	-0.210228	0.0557332	1.83464
chr1	43400000	43500000	A	B	A	A	2.77277	-0.545564	0.652036	2.77277
chr1	43500000	43600000	A	B	A	A	0.961188	-0.171959	1.04902	0.961188
chr1	43600000	43700000	A	B	A	A	1.91593	-0.953754	0.468303	1.91593
chr1	43700000	43800000	A	B	B	A	1.02244	-0.554159	-0.297805	1.02244
chr1	43800000	43900000	A	B	B	A	1.76256	-0.276556	-0.0848158	1.76256
chr1	43900000	44000000	A	B	B	A	1.27848	-0.810949	-0.273688	1.27848
chr1	44000000	44100000	A	B	A	A	0.917939	-0.999212	0.13401	0.917939
chr1	44100000	44200000	A	B	B	A	1.66875	-1.18701	-0.26728	1.66875
chr1	44200000	44300000	B	A	A	B	-1.45316	0.197559	0.202105	-1.45316
chr1	44300000	44400000	B	B	A	B	-6.87483	-0.226747	0.585887	-6.87483
chr1	44400000	44500000	B	B	A	B	-0.441705	-0.362081	0.230183	-0.441705
chr1	44500000	44600000	B	B	A	B	-2.34911	-1.16717	0.577696	-2.34911
chr1	44600000	44700000	B	B	A	B	-0.947649	-0.531864	0.333597	-0.947649
chr1	44700000	44800000	B	B	A	B	-2.41122	-0.709112	1.49633	-2.41122
chr1	44800000	44900000	B	B	B	B	-1.80706	-1.44979	-0.610402	-1.80706
chr1	44900000	45000000	B	B	B	B	-2.06393	-0.410651	-0.656546	-2.06393
chr1	45000000	45100000	B	B	A	B	-2.12473	-0.64825	0.049532	-2.12473
chr1	45100000	45200000	B	B	A	B	-1.9158	-0.785043	0.39874	-1.9158
chr1	45200000	45300000	B	B	A	B	-2.77269	-0.220516	0.874562	-2.77269
chr1	45300000	45400000	B	B	A	B	-3.44028	-1.12968	0.574077	-3.44028
chr1	45400000	45500000	B	B	B	B	-1.18224	-0.844782	-0.0156684	-1.18224
chr1	45500000	45600000	B	B	B	B	-1.20857	-0.908119	-0.311725	-1.20857
chr1	45600000	45700000	B	B	B	B	-1.34438	-1.11554	-0.169863	-1.34438
chr1	45700000	45800000	B	B	B	B	-1.56655	-0.983009	-0.0276159	-1.56655
chr1	45800000	45900000	A	B	A	A	1.17828	-1.14189	0.198325	1.17828
chr1	45900000	46000000	B	B	A	B	-0.87825	-0.682016	0.472451	-0.87825
chr1	46000000	46100000	B	B	B	B	-2.8491	-1.41865	-0.149794	-2.8491
chr1	46100000	46200000	B	B	A	B	-2.83294	-1.23611	0.383035	-2.83294
chr1	46200000	46300000	B	A	A	B	-8.18222	0.187346	0.024904	-8.18222
chr1	46300000	46400000	B	B	B	B	-8.89091	-2.07166	-0.0184368	-8.89091
chr1	46400000	46500000	B	B	A	B	-4.14211	-1.26149	0.323578	-4.14211
chr1	46500000	46600000	B	B	A	B	-6.7723	-1.03278	0.927197	-6.7723
chr1	46600000	46700000	B	B	A	B	-2.76612	-0.28111	0.758278	-2.76612
chr1	46700000	46800000	B	B	A	B	-2.06194	-0.54476	0.24658	-2.06194
chr1	46800000	46900000	A	B	A	A	0.0917124	-0.634164	0.25771	0.0917124
chr1	46900000	47000000	A	B	A	A	0.0878006	-1.18719	0.428846	0.0878006
chr1	47000000	47100000	B	B	A	B	-1.75975	-1.71679	0.809961	-1.75975
chr1	47100000	47200000	B	B	B	B	-2.99075	-1.85136	-0.0787879	-2.99075
chr1	47200000	47300000	B	B	A	B	-4.5435	-1.9869	0.125037	-4.5435
chr1	47300000	47400000	B	B	A	B	-3.25761	-1.5131	0.090906	-3.25761
chr1	47400000	47500000	B	B	A	B	-2.30385	-0.882216	0.143516	-2.30385
chr1	47500000	47600000	B	B	B	B	-5.50671	-0.871091	-0.844175	-5.50671
chr1	47600000	47700000	B	B	A	B	-1.01758	-0.400007	0.437233	-1.01758
chr1	47700000	47800000	B	B	B	B	-2.85748	-1.56463	-0.295981	-2.85748
chr1	47800000	47900000	B	B	B	B	-4.06385	-0.399998	-0.252561	-4.06385
chr1	47900000	48000000	B	B	A	B	-7.37027	-1.75104	0.357322	-7.37027
chr1	48000000	48100000	B	B	A	B	-4.3336	-0.904818	1.47648	-4.3336
chr1	48100000	48200000	B	B	A	B	-4.32679	-1.60282	0.620107	-4.32679
chr1	48200000	48300000	B	B	A	B	-3.50696	-0.708768	0.729956	-3.50696
chr1	48300000	48400000	B	B	A	B	-6.19817	-0.0921818	0.693281	-6.19817
chr1	48400000	48500000	B	B	A	B	-3.03804	-0.641158	0.253823	-3.03804
chr1	48500000	48600000	B	B	A	B	-2.82587	-1.66753	0.381039	-2.82587
chr1	48600000	48700000	B	B	B	B	-1.9971	-1.3272	-0.355841	-1.9971
chr1	48700000	48800000	B	B	A	B	-2.99423	-1.36842	0.221346	-2.99423
chr1	48800000	48900000	B	B	B	B	-3.19432	-1.49511	-0.0455413	-3.19432
chr1	48900000	49000000	B	B	A	B	-4.67719	-0.830235	0.383877	-4.67719
chr1	49000000	49100000	B	B	B	B	-2.69931	-1.80151	-0.226684	-2.69931
chr1	49100000	49200000	B	B	B	B	-7.98096	-1.79326	-0.694796	-7.98096
chr1	49200000	49300000	B	B	B	B	-10.1389	-0.675829	-0.266948	-10.1389
chr1	49300000	49400000	B	A	B	B	-8.40235	0.0114933	-0.200271	-8.40235
chr1	49400000	49500000	B	B	A	B	-4.76704	-0.863838	0.270617	-4.76704
chr1	49500000	49600000	B	B	A	B	-7.26392	-1.22833	0.574953	-7.26392
chr1	49600000	49700000	B	B	A	B	-8.65551	-1.36688	0.464208	-8.65551
chr1	49700000	49800000	B	B	B	B	-4.27564	-0.377523	-0.842937	-4.27564
chr1	49800000	49900000	B	B	A	B	-7.56583	-2.11158	0.383093	-7.56583
chr1	49900000	50000000	B	B	A	B	-4.78368	-1.18925	1.46605	-4.78368
chr1	50000000	50100000	B	B	A	B	-3.93663	-1.72511	0.235016	-3.93663
chr1	50100000	50200000	B	B	B	B	-4.12852	-0.806292	-0.107581	-4.12852
chr1	50200000	50300000	B	B	A	B	-4.02144	-0.883271	0.914017	-4.02144
chr1	50300000	50400000	B	B	A	B	-5.00121	-0.886681	0.849308	-5.00121
chr1	50400000	50500000	B	B	A	B	-4.93392	-1.2786	1.32055	-4.93392
chr1	50500000	50600000	B	B	A	B	-5.5597	-0.570938	1.13186	-5.5597
chr1	50600000	50700000	B	B	A	B	-2.27013	-1.82858	1.12623	-2.27013
chr1	50700000	50800000	B	B	A	B	-4.32709	-1.4657	1.41228	-4.32709
chr1	50800000	50900000	B	B	A	B	-2.04178	-1.09558	1.3522	-2.04178
chr1	50900000	51000000	B	B	A	B	-4.03335	-1.44128	1.62835	-4.03335
chr1	51000000	51100000	B	B	A	B	-4.43732	-2.20038	0.591069	-4.43732
chr1	51100000	51200000	B	B	A	B	-3.47576	-1.44087	0.404818	-3.47576
chr1	51200000	51300000	B	B	A	B	-4.3422	-1.96708	0.654681	-4.3422
chr1	51300000	51400000	B	B	A	B	-0.240209	-1.27248	1.19528	-0.240209
chr1	51400000	51500000	B	B	A	B	-0.495633	-0.875353	0.577629	-0.495633
chr1	51500000	51600000	A	B	A	A	1.09077	-0.854672	0.634725	1.09077
chr1	51600000	51700000	A	B	A	A	1.75585	-0.848163	0.527145	1.75585
chr1	51700000	51800000	A	A	A	A	1.18432	0.236589	0.680755	1.18432
chr1	51800000	51900000	A	A	A	A	2.23584	0.332806	0.270721	2.23584
chr1	51900000	52000000	A	B	A	A	1.8266	-0.254299	0.389205	1.8266
chr1	52000000	52100000	A	B	A	A	1.11585	-0.539208	0.378168	1.11585
chr1	52100000	52200000	A	B	A	A	1.27614	-0.166212	0.465813	1.27614
chr1	52200000	52300000	B	A	A	B	-0.166485	0.285687	0.869519	-0.166485
chr1	52300000	52400000	A	A	A	A	1.2419	0.464695	0.0970903	1.2419
chr1	52400000	52500000	A	A	B	A	1.88683	0.236488	-0.0873931	1.88683
chr1	52500000	52600000	A	B	A	A	1.49574	-0.636949	0.61594	1.49574
chr1	52600000	52700000	A	B	A	A	2.47262	-0.307487	0.0378069	2.47262
chr1	52700000	52800000	A	B	A	A	1.65467	-0.729914	0.180685	1.65467
chr1	52800000	52900000	A	B	B	A	1.90668	-0.612817	-0.0405488	1.90668
chr1	52900000	53000000	A	B	B	A	1.79777	-0.415564	-0.0335807	1.79777
chr1	53000000	53100000	B	A	A	B	-0.639489	0.360235	1.21203	-0.639489
chr1	53100000	53200000	A	A	A	A	1.23667	0.166918	0.583657	1.23667
chr1	53200000	53300000	A	A	A	A	2.36533	0.21836	0.65932	2.36533
chr1	53300000	53400000	A	B	A	A	1.35503	-0.172798	0.539948	1.35503
chr1	53400000	53500000	B	A	A	B	-0.463667	0.179903	1.0429	-0.463667
chr1	53500000	53600000	B	A	A	B	-0.157245	0.463595	0.856665	-0.157245
chr1	53600000	53700000	B	A	A	B	-2.28693	0.355411	1.64529	-2.28693
chr1	53700000	53800000	A	B	A	A	2.09801	-0.196866	0.799679	2.09801
chr1	53800000	53900000	A	A	A	A	1.18021	0.521192	1.0233	1.18021
chr1	53900000	54000000	A	B	A	A	1.77913	-0.204092	0.831268	1.77913
chr1	54000000	54100000	A	B	A	A	1.89871	-0.242781	0.720062	1.89871
chr1	54100000	54200000	A	B	A	A	1.62336	-0.834496	0.535886	1.62336
chr1	54200000	54300000	A	B	A	A	0.927186	-0.275179	0.703007	0.927186
chr1	54300000	54400000	A	A	A	A	0.730311	0.419064	0.476002	0.730311
chr1	54400000	54500000	A	B	A	A	0.751888	-0.976691	0.779016	0.751888
chr1	54500000	54600000	A	B	A	A	2.63423	-0.296819	0.534285	2.63423
chr1	54600000	54700000	A	B	A	A	2.32724	-0.783222	0.561174	2.32724
chr1	54700000	54800000	A	B	A	A	2.76512	-0.612191	0.0796152	2.76512
chr1	54800000	54900000	A	B	A	A	2.50405	-0.936109	0.747682	2.50405
chr1	54900000	55000000	A	B	A	A	2.81491	-0.758382	0.376826	2.81491
chr1	55000000	55100000	A	B	A	A	1.46756	-0.757193	0.946999	1.46756
chr1	55100000	55200000	A	B	B	A	1.52203	-0.952526	-0.0976028	1.52203
chr1	55200000	55300000	B	B	B	B	-0.170154	-0.80361	-0.231136	-0.170154
chr1	55300000	55400000	B	B	A	B	-0.107365	-0.499501	0.228711	-0.107365
chr1	55400000	55500000	A	B	B	A	1.46269	-0.654787	-0.0255167	1.46269
chr1	55500000	55600000	A	B	B	A	2.18847	-0.685104	-0.0330516	2.18847
chr1	55600000	55700000	A	B	B	A	0.447764	-0.798644	-0.703863	0.447764
chr1	55700000	55800000	B	B	B	B	-0.967178	-1.60248	-0.217411	-0.967178
chr1	55800000	55900000	A	B	B	A	0.16734	-1.26227	-0.321248	0.16734
chr1	55900000	56000000	B	B	B	B	-0.21914	-0.80925	-0.169468	-0.21914
chr1	56000000	56100000	B	A	B	B	-0.90736	0.0288794	-0.319858	-0.90736
chr1	56100000	56200000	B	A	A	B	-1.59477	0.204886	0.239052	-1.59477
chr1	56200000	56300000	B	B	B	B	-1.74798	-0.704448	-0.00909376	-1.74798
chr1	56300000	56400000	B	B	B	B	-0.629076	-0.054434	-0.51992	-0.629076
chr1	56400000	56500000	B	B	B	B	-3.45894	-1.28852	-0.666821	-3.45894
chr1	56500000	56600000	B	B	B	B	-1.54311	-1.84395	-0.355609	-1.54311
chr1	56600000	56700000	A	B	B	A	0.126899	-0.501383	-0.673687	0.126899
chr1	56700000	56800000	A	B	B	A	1.59339	-0.439674	-0.73835	1.59339
chr1	56800000	56900000	B	B	B	B	-0.161938	-1.12117	-0.231779	-0.161938
chr1	56900000	57000000	B	B	A	B	-0.253959	-1.50521	0.211165	-0.253959
chr1	57000000	57100000	A	B	B	A	0.69044	-1.18909	-0.428479	0.69044
chr1	57100000	57200000	A	B	A	A	0.224424	-1.11838	0.295446	0.224424
chr1	57200000	57300000	A	B	B	A	0.254966	-0.728439	-0.615674	0.254966
chr1	57300000	57400000	A	B	B	A	2.31214	-0.533421	-0.0061959	2.31214
chr1	57400000	57500000	A	B	B	A	2.75262	-0.142406	-0.145381	2.75262
chr1	57500000	57600000	A	A	B	A	2.87931	0.0703676	-0.1494	2.87931
chr1	57600000	57700000	A	B	A	A	2.81606	-0.0312234	0.2074	2.81606
chr1	57700000	57800000	A	A	A	A	2.4304	0.296285	0.174339	2.4304
chr1	57800000	57900000	A	A	A	A	2.45641	0.721011	0.422743	2.45641
chr1	57900000	58000000	A	B	B	A	2.09134	-0.0641414	-0.0135468	2.09134
chr1	58000000	58100000	A	B	A	A	2.23563	-0.700375	0.0273783	2.23563
chr1	58100000	58200000	A	B	A	A	2.92193	-0.302437	0.0835518	2.92193
chr1	58200000	58300000	A	A	A	A	3.36584	0.110707	0.679284	3.36584
chr1	58300000	58400000	A	A	A	A	2.7488	0.0968942	0.508859	2.7488
chr1	58400000	58500000	A	B	B	A	2.4042	-0.352605	-0.28823	2.4042
chr1	58500000	58600000	A	B	A	A	2.11686	-0.155438	0.791411	2.11686
chr1	58600000	58700000	A	A	A	A	2.56749	0.270905	0.0754102	2.56749
chr1	58700000	58800000	A	A	A	A	2.09441	0.165167	0.393545	2.09441
chr1	58800000	58900000	A	A	A	A	1.40817	0.906573	0.386586	1.40817
chr1	58900000	59000000	A	A	A	A	2.90623	0.125584	0.538322	2.90623
chr1	59000000	59100000	A	B	B	A	2.30582	-0.0945998	-0.00533989	2.30582
chr1	59100000	59200000	A	A	A	A	2.61156	0.829435	0.37332	2.61156
chr1	59200000	59300000	A	A	A	A	2.69577	0.664771	0.369809	2.69577
chr1	59300000	59400000	A	A	A	A	2.90443	0.903899	0.640908	2.90443
chr1	59400000	59500000	A	A	A	A	3.02491	0.553068	0.738682	3.02491
chr1	59500000	59600000	A	A	A	A	2.53804	0.978161	0.751051	2.53804
chr1	59600000	59700000	A	A	B	A	3.0593	0.638062	-0.0228222	3.0593
chr1	59700000	59800000	A	A	A	A	1.8349	1.30435	0.0756831	1.8349
chr1	59800000	59900000	A	B	A	A	2.55833	-0.0360271	0.30925	2.55833
chr1	59900000	60000000	A	A	A	A	1.85362	0.769108	0.457703	1.85362
chr1	60000000	60100000	A	A	B	A	1.79074	0.806193	-0.0328275	1.79074
chr1	60100000	60200000	A	A	B	A	1.16675	1.06294	-0.441184	1.16675
chr1	60200000	60300000	A	A	A	A	1.79664	1.32566	0.468332	1.79664
chr1	60300000	60400000	A	A	A	A	1.7486	1.15852	0.257255	1.7486
chr1	60400000	60500000	A	A	A	A	1.9925	0.912932	0.36016	1.9925
chr1	60500000	60600000	A	A	B	A	1.89188	1.0104	-0.401218	1.89188
chr1	60600000	60700000	A	A	A	A	1.99326	1.09019	0.141075	1.99326
chr1	60700000	60800000	A	A	B	A	2.0547	0.28736	-0.00348293	2.0547
chr1	60800000	60900000	A	A	A	A	2.05698	0.518823	0.392423	2.05698
chr1	60900000	61000000	A	A	A	A	0.99968	0.880062	0.375494	0.99968
chr1	61000000	61100000	A	A	B	A	0.122272	0.326194	-0.397289	0.122272
chr1	61100000	61200000	A	A	B	A	1.05059	0.420466	-0.407181	1.05059
chr1	61200000	61300000	A	A	A	A	0.111906	1.21374	0.276434	0.111906
chr1	61300000	61400000	A	B	A	A	1.45877	-0.628407	0.0246316	1.45877
chr1	61400000	61500000	A	B	B	A	1.41817	-0.0688542	-0.247127	1.41817
chr1	61500000	61600000	A	A	B	A	0.22866	0.543518	-0.851821	0.22866
chr1	61600000	61700000	A	A	B	A	0.874836	1.12664	-0.394807	0.874836
chr1	61700000	61800000	B	A	A	B	-0.0503903	0.674213	0.676834	-0.0503903
chr1	61800000	61900000	B	A	B	B	-0.746159	0.179201	-0.276302	-0.746159
chr1	61900000	62000000	A	B	B	A	0.859307	-0.345246	-0.791864	0.859307
chr1	62000000	62100000	B	A	B	B	-0.509005	0.993963	-1.00285	-0.509005
chr1	62100000	62200000	A	A	B	A	1.72231	0.611287	-0.447063	1.72231
chr1	62200000	62300000	A	A	B	A	1.08755	0.611893	-0.314113	1.08755
chr1	62300000	62400000	A	B	B	A	1.9605	-0.0568112	-0.0661057	1.9605
chr1	62400000	62500000	A	A	B	A	1.1162	0.0243499	-0.05106	1.1162
chr1	62500000	62600000	A	A	A	A	1.36052	0.0854499	0.218567	1.36052
chr1	62600000	62700000	A	B	B	A	1.39728	-0.594238	-0.201916	1.39728
chr1	62700000	62800000	A	A	B	A	1.72548	0.156502	-0.390362	1.72548
chr1	62800000	62900000	A	A	B	A	2.40536	0.211313	-0.406973	2.40536
chr1	62900000	63000000	A	B	B	A	3.11698	-0.0387966	-0.051656	3.11698
chr1	63000000	63100000	A	A	B	A	2.09368	0.222173	-0.478898	2.09368
chr1	63100000	63200000	A	B	B	A	3.22583	-0.324994	-0.310914	3.22583
chr1	63200000	63300000	A	B	B	A	2.15592	-0.480236	-0.300838	2.15592
chr1	63300000	63400000	A	A	B	A	2.0436	0.0404727	-0.951531	2.0436
chr1	63400000	63500000	A	A	B	A	3.06106	0.708354	-0.0560642	3.06106
chr1	63500000	63600000	A	B	B	A	2.11271	-0.101832	-0.478667	2.11271
chr1	63600000	63700000	A	B	B	A	2.55961	-0.333469	-0.418638	2.55961
chr1	63700000	63800000	A	B	A	A	2.14653	-0.743957	0.073587	2.14653
chr1	63800000	63900000	A	B	B	A	1.96116	-0.115091	-0.343794	1.96116
chr1	63900000	64000000	A	B	A	A	2.25584	-0.403457	0.188164	2.25584
chr1	64000000	64100000	A	A	B	A	1.43185	0.605602	-0.151198	1.43185
chr1	64100000	64200000	A	B	A	A	2.08969	-0.0628186	0.0361751	2.08969
chr1	64200000	64300000	A	B	A	A	2.49221	-0.19091	0.0729062	2.49221
chr1	64300000	64400000	A	A	B	A	2.07731	0.621877	-0.0939444	2.07731
chr1	64400000	64500000	A	A	B	A	2.2611	0.107427	-0.00797005	2.2611
chr1	64500000	64600000	A	B	B	A	2.92905	-0.0634166	-0.10351	2.92905
chr1	64600000	64700000	A	B	B	A	2.98793	-0.278085	-0.719047	2.98793
chr1	64700000	64800000	A	B	B	A	1.98046	-0.229978	-0.632347	1.98046
chr1	64800000	64900000	A	B	B	A	2.13183	-0.482912	-0.631789	2.13183
chr1	64900000	65000000	A	B	B	A	3.23972	-0.757315	-0.626466	3.23972
chr1	65000000	65100000	A	B	B	A	1.63466	-0.5224	-0.821612	1.63466
chr1	65100000	65200000	A	B	B	A	2.50438	-0.829025	-0.860535	2.50438
chr1	65200000	65300000	B	A	B	B	-0.352845	0.993577	-0.365509	-0.352845
chr1	65300000	65400000	A	A	B	A	0.895228	0.602213	-0.615714	0.895228
chr1	65400000	65500000	B	A	B	B	-1.03266	1.16101	-0.730892	-1.03266
chr1	65500000	65600000	B	A	B	B	-2.58467	0.749358	-0.361659	-2.58467
chr1	65600000	65700000	B	A	B	B	-1.71044	0.299294	-0.560483	-1.71044
chr1	65700000	65800000	B	A	B	B	-1.62816	0.18599	-0.521122	-1.62816
chr1	65800000	65900000	B	A	B	B	-1.49197	0.506048	-0.561076	-1.49197
chr1	65900000	66000000	B	B	B	B	-2.48569	-0.707768	-0.406998	-2.48569
chr1	66000000	66100000	B	A	B	B	-3.78042	1.01579	-0.439896	-3.78042
chr1	66100000	66200000	B	A	B	B	-0.00422237	0.802427	-0.018647	-0.00422237
chr1	66200000	66300000	B	A	B	B	-1.67755	0.561881	-0.0774178	-1.67755
chr1	66300000	66400000	B	A	B	B	-0.920798	0.496848	-0.556136	-0.920798
chr1	66400000	66500000	B	A	B	B	-2.78536	0.0375282	-1.00993	-2.78536
chr1	66500000	66600000	B	A	B	B	-1.38859	0.734643	-0.609466	-1.38859
chr1	66600000	66700000	B	A	B	B	-1.43175	1.29351	-0.629014	-1.43175
chr1	66700000	66800000	B	A	B	B	-0.282822	1.05995	-0.708883	-0.282822
chr1	66800000	66900000	A	A	B	A	0.307937	0.421224	-0.356176	0.307937
chr1	66900000	67000000	B	B	B	B	-1.04133	-0.395886	-0.748833	-1.04133
chr1	67000000	67100000	A	B	B	A	0.131305	-0.641704	-0.938304	0.131305
chr1	67100000	67200000	A	B	B	A	1.32671	-0.59976	-0.39354	1.32671
chr1	67200000	67300000	B	B	B	B	-1.26026	-0.307472	-0.631945	-1.26026
chr1	67300000	67400000	B	A	B	B	-1.20808	0.0161344	-0.406111	-1.20808
chr1	67400000	67500000	B	B	B	B	-0.944978	-0.17914	-0.194913	-0.944978
chr1	67500000	67600000	B	B	B	B	-2.02197	-0.469694	-0.836481	-2.02197
chr1	67600000	67700000	B	A	B	B	-2.19507	0.344085	-0.668708	-2.19507
chr1	67700000	67800000	B	A	B	B	-4.22227	0.625744	-0.676574	-4.22227
chr1	67800000	67900000	B	A	B	B	-1.76084	0.60693	-0.604199	-1.76084
chr1	67900000	68000000	B	A	B	B	-0.388469	0.356921	-0.286935	-0.388469
chr1	68000000	68100000	B	A	B	B	-0.540483	0.652888	-0.0795269	-0.540483
chr1	68100000	68200000	B	A	A	B	-0.880435	0.366813	0.0225298	-0.880435
chr1	68200000	68300000	B	A	B	B	-0.119605	0.452746	-0.0190086	-0.119605
chr1	68300000	68400000	B	A	B	B	-0.545732	0.484491	-0.186842	-0.545732
chr1	68400000	68500000	B	B	B	B	-1.38723	-1.04511	-0.370775	-1.38723
chr1	68500000	68600000	B	A	B	B	-1.18463	0.470567	-0.558005	-1.18463
chr1	68600000	68700000	B	B	B	B	-0.737606	-0.618161	-0.46164	-0.737606
chr1	68700000	68800000	B	A	B	B	-0.943929	0.268449	-0.16255	-0.943929
chr1	68800000	68900000	B	A	A	B	-4.16344	0.575238	0.331286	-4.16344
chr1	68900000	69000000	B	A	B	B	-2.93362	0.819808	-0.726709	-2.93362
chr1	69000000	69100000	B	B	B	B	-2.6434	-0.427402	-0.90603	-2.6434
chr1	69100000	69200000	A	B	B	A	0.371753	-0.517598	-0.376359	0.371753
chr1	69200000	69300000	A	B	B	A	0.813237	-0.977868	-0.214214	0.813237
chr1	69300000	69400000	A	B	B	A	0.349709	-0.7053	-0.166558	0.349709
chr1	69400000	69500000	A	B	B	A	0.914399	-0.643756	-0.567086	0.914399
chr1	69500000	69600000	A	B	B	A	0.21815	-0.88007	-0.876597	0.21815
chr1	69600000	69700000	B	B	B	B	-0.678557	-0.0540126	-0.773891	-0.678557
chr1	69700000	69800000	A	B	B	A	1.0634	-0.557948	-1.10127	1.0634
chr1	69800000	69900000	B	B	B	B	-1.91149	-0.335512	-1.35027	-1.91149
chr1	69900000	70000000	B	B	B	B	-0.526006	-0.998458	-1.21954	-0.526006
chr1	70000000	70100000	A	B	B	A	0.0306364	-0.633159	-1.2304	0.0306364
chr1	70100000	70200000	B	B	B	B	-0.216151	-1.0841	-1.04206	-0.216151
chr1	70200000	70300000	A	B	B	A	0.51363	-0.928665	-0.491021	0.51363
chr1	70300000	70400000	A	B	B	A	0.095052	-1.51135	-0.541166	0.095052
chr1	70400000	70500000	B	B	B	B	-0.203498	-1.39309	-0.384014	-0.203498
chr1	70500000	70600000	B	B	B	B	-0.238048	-0.303362	-0.831671	-0.238048
chr1	70600000	70700000	A	B	B	A	0.787423	-0.482364	-0.731569	0.787423
chr1	70700000	70800000	A	B	B	A	0.94567	-0.414605	-0.335396	0.94567
chr1	70800000	70900000	A	B	B	A	1.20764	-0.833882	-0.778107	1.20764
chr1	70900000	71000000	A	B	B	A	0.882238	-1.4532	-0.560872	0.882238
chr1	71000000	71100000	A	B	B	A	0.8093	-1.20812	-0.354473	0.8093
chr1	71100000	71200000	A	B	B	A	0.762816	-0.279971	-0.292711	0.762816
chr1	71200000	71300000	A	B	B	A	0.217231	-0.127844	-0.18505	0.217231
chr1	71300000	71400000	A	B	A	A	0.637235	-0.966803	0.45499	0.637235
chr1	71400000	71500000	A	B	B	A	0.571894	-1.21797	-0.178349	0.571894
chr1	71500000	71600000	A	B	B	A	1.22557	-0.751027	-0.359371	1.22557
chr1	71600000	71700000	A	B	A	A	2.09908	-1.04654	0.00377623	2.09908
chr1	71700000	71800000	A	B	B	A	1.30422	-0.800485	-0.143559	1.30422
chr1	71800000	71900000	A	B	B	A	1.49934	-0.160522	-0.0145932	1.49934
chr1	71900000	72000000	A	B	B	A	0.762766	-0.852656	-0.219714	0.762766
chr1	72000000	72100000	A	B	B	A	1.11642	-0.462244	-0.357078	1.11642
chr1	72100000	72200000	A	B	B	A	1.79036	-1.17609	-0.0875439	1.79036
chr1	72200000	72300000	A	B	B	A	3.12073	-0.859936	-0.172869	3.12073
chr1	72300000	72400000	A	B	B	A	2.58197	-0.204139	-0.558442	2.58197
chr1	72400000	72500000	A	B	B	A	2.50513	-0.483708	-0.171885	2.50513
chr1	72500000	72600000	A	B	B	A	1.58557	-0.405657	-0.683792	1.58557
chr1	72600000	72700000	A	B	B	A	1.73789	-0.464694	-0.772708	1.73789
chr1	72700000	72800000	A	B	B	A	2.09191	-0.369706	-0.775362	2.09191
chr1	72800000	72900000	A	B	B	A	2.75394	-0.0955182	-0.411599	2.75394
chr1	72900000	73000000	A	A	B	A	1.36731	0.894503	-0.478385	1.36731
chr1	73000000	73100000	A	B	B	A	2.61425	-0.120702	-0.047552	2.61425
chr1	73100000	73200000	A	A	B	A	1.96731	0.440733	-0.0986038	1.96731
chr1	73200000	73300000	A	A	B	A	1.22406	0.983417	-0.411529	1.22406
chr1	73300000	73400000	A	A	B	A	1.58274	0.698249	-0.219606	1.58274
chr1	73400000	73500000	A	A	B	A	1.55574	0.185364	-0.634042	1.55574
chr1	73500000	73600000	A	B	B	A	1.65361	-0.192667	-0.499043	1.65361
chr1	73600000	73700000	A	B	B	A	1.79055	-0.0605236	-0.159461	1.79055
chr1	73700000	73800000	B	A	A	B	-0.327	0.174869	0.212664	-0.327
chr1	73800000	73900000	A	B	B	A	1.58812	-0.52293	-0.329428	1.58812
chr1	73900000	74000000	A	B	A	A	2.27534	-0.000335616	0.299114	2.27534
chr1	74000000	74100000	A	A	A	A	3.33779	0.190064	0.202718	3.33779
chr1	74100000	74200000	A	B	A	A	3.28387	-0.645393	0.18929	3.28387
chr1	74200000	74300000	A	B	B	A	2.77581	-0.21812	-0.283789	2.77581
chr1	74300000	74400000	A	A	A	A	3.45805	0.190653	0.0124661	3.45805
chr1	74400000	74500000	A	B	B	A	2.71197	-0.0524853	-0.418488	2.71197
chr1	74500000	74600000	A	B	B	A	2.5256	-0.165228	-0.216998	2.5256
chr1	74600000	74700000	A	A	B	A	2.30299	0.501225	-0.205647	2.30299
chr1	74700000	74800000	A	B	A	A	2.45161	-0.0177055	0.112836	2.45161
chr1	74800000	74900000	A	A	A	A	3.27003	0.233381	0.263239	3.27003
chr1	74900000	75000000	A	B	B	A	1.76029	-0.311231	-0.447971	1.76029
chr1	75000000	75100000	B	A	B	B	-0.549148	0.696044	-0.48133	-0.549148
chr1	75100000	75200000	A	A	B	A	1.16195	0.843063	-0.388434	1.16195
chr1	75200000	75300000	A	A	A	A	3.00449	0.45352	0.0781478	3.00449
chr1	75300000	75400000	A	A	B	A	3.02955	0.274593	-0.0280819	3.02955
chr1	75400000	75500000	A	A	B	A	1.99227	0.489609	-0.476194	1.99227
chr1	75500000	75600000	A	A	B	A	3.13813	0.345366	-0.479849	3.13813
chr1	75600000	75700000	A	A	B	A	3.34031	0.0710051	-0.642574	3.34031
chr1	75700000	75800000	A	B	B	A	2.33546	-0.244718	-0.707129	2.33546
chr1	75800000	75900000	A	A	B	A	2.20805	0.460122	-0.442667	2.20805
chr1	75900000	76000000	A	B	B	A	2.60147	-0.233184	-0.297031	2.60147
chr1	76000000	76100000	A	B	A	A	2.4148	-0.134415	0.555318	2.4148
chr1	76100000	76200000	A	B	A	A	1.83606	-0.387984	0.0612375	1.83606
chr1	76200000	76300000	A	B	A	A	2.29005	-0.485469	0.296732	2.29005
chr1	76300000	76400000	A	B	B	A	1.09264	-0.76785	-0.431647	1.09264
chr1	76400000	76500000	A	B	B	A	1.71507	-1.04483	-0.180136	1.71507
chr1	76500000	76600000	B	B	B	B	-1.22576	-1.29231	-0.737928	-1.22576
chr1	76600000	76700000	A	B	B	A	0.900627	-0.501771	-0.299452	0.900627
chr1	76700000	76800000	A	B	B	A	0.762059	-0.589618	-0.484536	0.762059
chr1	76800000	76900000	A	B	A	A	1.6594	-0.372168	0.231061	1.6594
chr1	76900000	77000000	A	B	A	A	1.97136	-0.478777	0.226826	1.97136
chr1	77000000	77100000	A	B	B	A	1.7134	-0.842151	-0.299583	1.7134
chr1	77100000	77200000	A	B	B	A	1.78695	-0.0378774	-0.701812	1.78695
chr1	77200000	77300000	A	B	B	A	2.46297	-0.0562971	-0.120625	2.46297
chr1	77300000	77400000	A	B	A	A	2.82993	-0.745354	0.318502	2.82993
chr1	77400000	77500000	A	B	B	A	3.0082	-1.1974	-0.0427852	3.0082
chr1	77500000	77600000	A	B	A	A	2.58996	-0.899463	0.349408	2.58996
chr1	77600000	77700000	A	B	B	A	2.32679	-0.701584	-0.172904	2.32679
chr1	77700000	77800000	A	B	B	A	1.46503	-0.722455	-0.327088	1.46503
chr1	77800000	77900000	A	B	A	A	2.45127	-0.322278	0.00464926	2.45127
chr1	77900000	78000000	B	B	B	B	-1.87726	-1.23527	-0.672453	-1.87726
chr1	78000000	78100000	A	B	B	A	1.7904	-0.720595	-0.548654	1.7904
chr1	78100000	78200000	A	B	B	A	1.32307	-0.36269	-0.678452	1.32307
chr1	78200000	78300000	A	B	B	A	0.262049	-0.29056	-0.0994756	0.262049
chr1	78300000	78400000	A	A	B	A	2.47398	0.262479	-0.0996418	2.47398
chr1	78400000	78500000	A	B	A	A	2.70549	-0.0386526	0.00937752	2.70549
chr1	78500000	78600000	A	B	A	A	3.17057	-0.377629	0.104781	3.17057
chr1	78600000	78700000	A	B	B	A	2.84258	-0.000506962	-0.388989	2.84258
chr1	78700000	78800000	A	B	B	A	2.48958	-0.252219	-1.00101	2.48958
chr1	78800000	78900000	A	B	B	A	0.133441	-0.826205	-1.23172	0.133441
chr1	78900000	79000000	A	B	B	A	0.732924	-0.288929	-0.793005	0.732924
chr1	79000000	79100000	B	B	B	B	-0.151743	-0.234898	-0.594222	-0.151743
chr1	79100000	79200000	B	B	B	B	-0.539451	-0.383113	-1.21943	-0.539451
chr1	79200000	79300000	B	B	B	B	-0.16637	-0.941212	-1.11335	-0.16637
chr1	79300000	79400000	A	B	B	A	0.974488	-0.30211	-0.941478	0.974488
chr1	79400000	79500000	B	B	B	B	-0.67103	-1.26261	-1.00578	-0.67103
chr1	79500000	79600000	B	B	B	B	-0.146108	-0.836638	-0.863272	-0.146108
chr1	79600000	79700000	A	B	B	A	1.44776	-0.526891	-0.970853	1.44776
chr1	79700000	79800000	A	B	B	A	1.06923	-0.0509317	-1.00028	1.06923
chr1	79800000	79900000	A	B	B	A	1.19623	-0.290599	-1.24877	1.19623
chr1	79900000	80000000	B	B	B	B	-0.826643	-0.985918	-1.27314	-0.826643
chr1	80000000	80100000	A	B	B	A	0.229281	-1.25815	-0.592136	0.229281
chr1	80100000	80200000	A	B	B	A	1.42201	-0.0429481	-0.156296	1.42201
chr1	80200000	80300000	A	B	B	A	1.16961	-0.844864	-0.931206	1.16961
chr1	80300000	80400000	A	B	B	A	1.80532	-0.536709	-0.168002	1.80532
chr1	80400000	80500000	B	B	B	B	-0.15409	-0.0764502	-0.0286664	-0.15409
chr1	80500000	80600000	A	B	B	A	0.686995	-0.217658	-0.321265	0.686995
chr1	80600000	80700000	B	B	B	B	-1.73908	-1.1471	-0.975243	-1.73908
chr1	80700000	80800000	B	B	B	B	-0.948177	-1.03964	-0.266656	-0.948177
chr1	80800000	80900000	B	B	B	B	-0.656814	-0.61091	-0.31029	-0.656814
chr1	80900000	81000000	B	B	B	B	-5.00437	-1.14905	-0.927789	-5.00437
chr1	81000000	81100000	B	B	B	B	-9.09123	-1.36356	-0.298456	-9.09123
chr1	81100000	81200000	B	B	B	B	-14.1649	-1.86773	-0.326211	-14.1649
chr1	81200000	81300000	B	B	B	B	-2.00786	-0.510683	-0.809061	-2.00786
chr1	81300000	81400000	B	A	A	B	-3.83723	0.457678	0.0605813	-3.83723
chr1	81400000	81500000	B	A	B	B	-1.83019	0.186841	-0.699891	-1.83019
chr1	81500000	81600000	B	B	B	B	-8.15822	-1.18638	-0.17354	-8.15822
chr1	81600000	81700000	B	B	B	B	-5.66412	-0.136029	-1.29111	-5.66412
chr1	81700000	81800000	B	B	B	B	-6.35192	-0.358938	-1.25039	-6.35192
chr1	81800000	81900000	B	B	B	B	-18.0383	-0.222239	-1.24284	-18.0383
chr1	81900000	82000000	B	A	B	B	-6.04007	0.837707	-0.754006	-6.04007
chr1	82000000	82100000	B	A	B	B	-10.5062	0.39476	-1.56184	-10.5062
chr1	82100000	82200000	B	B	B	B	-2.41855	-0.125159	-0.528499	-2.41855
chr1	82200000	82300000	A	B	B	A	0.595073	-0.370142	-0.384472	0.595073
chr1	82300000	82400000	A	B	B	A	1.62578	-1.02692	-0.404807	1.62578
chr1	82400000	82500000	B	A	B	B	-0.0722025	0.166958	-0.906393	-0.0722025
chr1	82500000	82600000	A	B	B	A	0.563298	-0.858897	-0.642292	0.563298
chr1	82600000	82700000	A	B	B	A	0.915231	-0.830859	-0.959921	0.915231
chr1	82700000	82800000	A	B	B	A	1.31745	-0.520375	-0.2804	1.31745
chr1	82800000	82900000	A	B	B	A	1.7649	-0.626577	-0.717791	1.7649
chr1	82900000	83000000	A	B	B	A	1.78928	-0.223826	-0.698519	1.78928
chr1	83000000	83100000	A	B	B	A	0.897631	-0.462192	-1.12571	0.897631
chr1	83100000	83200000	B	B	B	B	-0.0139683	-0.400158	-1.09331	-0.0139683
chr1	83200000	83300000	A	B	B	A	0.253141	-0.948839	-0.417473	0.253141
chr1	83300000	83400000	A	B	B	A	1.30236	-0.391268	-0.386839	1.30236
chr1	83400000	83500000	B	B	A	B	-1.04	-1.49456	0.110065	-1.04
chr1	83500000	83600000	A	B	B	A	0.396286	-1.20254	-0.310999	0.396286
chr1	83600000	83700000	B	B	B	B	-0.402865	-1.56332	-0.532985	-0.402865
chr1	83700000	83800000	A	B	B	A	0.337765	-1.39615	-0.248209	0.337765
chr1	83800000	83900000	A	B	A	A	0.390125	-0.0842996	0.230978	0.390125
chr1	83900000	84000000	B	B	A	B	-0.668476	-0.326003	0.740438	-0.668476
chr1	84000000	84100000	A	B	B	A	1.37145	-0.20045	-0.406573	1.37145
chr1	84100000	84200000	A	A	B	A	1.55052	0.0283614	-0.274663	1.55052
chr1	84200000	84300000	A	A	B	A	2.73712	0.09164	-0.0409282	2.73712
chr1	84300000	84400000	A	A	A	A	0.903445	0.2455	0.466814	0.903445
chr1	84400000	84500000	A	A	B	A	2.08185	0.099784	-0.0480271	2.08185
chr1	84500000	84600000	A	B	A	A	2.03179	-0.477765	0.47631	2.03179
chr1	84600000	84700000	A	B	B	A	2.9638	-0.357346	-0.19941	2.9638
chr1	84700000	84800000	A	B	A	A	0.967136	-0.0605168	0.690151	0.967136
chr1	84800000	84900000	A	B	A	A	2.7317	-0.384402	0.496711	2.7317
chr1	84900000	85000000	A	B	B	A	0.0491474	-0.36232	-0.582357	0.0491474
chr1	85600000	85700000	A	A	B	A	0.177685	0.571105	-0.061019	0.177685
chr1	85700000	85800000	A	A	B	A	1.73264	0.383549	-0.0843959	1.73264
chr1	85800000	85900000	A	A	B	A	1.38829	0.351105	-0.0501928	1.38829
chr1	85900000	86000000	A	A	A	A	2.23958	0.717322	0.321751	2.23958
chr1	86000000	86100000	A	A	A	A	3.24873	0.330621	0.327268	3.24873
chr1	86100000	86200000	A	A	A	A	2.3609	0.515532	0.471177	2.3609
chr1	86200000	86300000	A	A	A	A	2.95442	0.318018	0.613476	2.95442
chr1	86300000	86400000	A	A	A	A	2.98595	0.196835	0.395304	2.98595
chr1	86400000	86500000	A	A	A	A	3.81481	0.427605	0.358141	3.81481
chr1	86500000	86600000	A	B	A	A	3.05682	-0.0400593	0.317644	3.05682
chr1	86600000	86700000	A	A	A	A	3.23037	0.256749	0.113601	3.23037
chr1	86700000	86800000	A	A	B	A	1.59014	1.36252	-0.23534	1.59014
chr1	86800000	86900000	A	A	B	A	1.31768	1.26221	-0.055722	1.31768
chr1	86900000	87000000	A	A	A	A	2.63611	0.390979	0.148572	2.63611
chr1	87000000	87100000	A	A	B	A	2.47042	0.135037	-0.00171854	2.47042
chr1	87100000	87200000	A	A	B	A	3.14963	0.315184	-0.0520676	3.14963
chr1	87200000	87300000	A	A	A	A	3.5494	0.139483	0.0340983	3.5494
chr1	87300000	87400000	A	A	A	A	2.33467	0.656892	0.199275	2.33467
chr1	87400000	87500000	A	A	A	A	3.2393	0.543696	0.355438	3.2393
chr1	87500000	87600000	A	B	A	A	2.98234	-0.120188	0.10514	2.98234
chr1	87600000	87700000	A	A	A	A	3.41023	0.230942	0.36483	3.41023
chr1	87700000	87800000	A	B	A	A	3.12007	-0.0705178	0.118113	3.12007
chr1	87800000	87900000	A	A	B	A	2.81837	0.256253	-0.599952	2.81837
chr1	87900000	88000000	A	A	B	A	2.22994	0.538096	-0.516743	2.22994
chr1	88000000	88100000	A	A	B	A	2.18214	0.454589	-0.330749	2.18214
chr1	88100000	88200000	A	A	B	A	2.58424	0.580302	-0.526345	2.58424
chr1	88200000	88300000	A	A	A	A	1.57011	0.432762	0.27134	1.57011
chr1	88300000	88400000	A	A	B	A	2.13055	0.467009	-0.389953	2.13055
chr1	88400000	88500000	A	A	B	A	2.97701	0.0557859	-0.131361	2.97701
chr1	88500000	88600000	A	B	B	A	3.13396	-0.461877	-0.205459	3.13396
chr1	88600000	88700000	A	B	B	A	2.81489	-0.390202	-0.283368	2.81489
chr1	88700000	88800000	A	B	B	A	3.15801	-0.553989	-0.176097	3.15801
chr1	88800000	88900000	A	A	A	A	2.88446	0.745523	0.170502	2.88446
chr1	88900000	89000000	A	B	A	A	3.07652	-0.0387496	0.0670426	3.07652
chr1	89000000	89100000	A	B	A	A	2.80482	-0.0229964	0.380466	2.80482
chr1	89100000	89200000	A	A	B	A	3.23116	0.0587062	-0.056491	3.23116
chr1	89200000	89300000	A	B	A	A	2.92785	-0.110548	0.191113	2.92785
chr1	89300000	89400000	A	B	A	A	2.67997	-0.0893331	0.184978	2.67997
chr1	89400000	89500000	A	A	A	A	3.15665	0.118959	0.212622	3.15665
chr1	89500000	89600000	A	A	A	A	3.71333	0.307349	0.0729817	3.71333
chr1	89600000	89700000	A	A	A	A	2.45761	0.0484555	0.413575	2.45761
chr1	89700000	89800000	A	A	A	A	2.84745	0.415428	0.158284	2.84745
chr1	89800000	89900000	A	A	B	A	2.91143	0.426322	-0.408028	2.91143
chr1	89900000	90000000	A	B	B	A	3.29832	-0.130156	-0.0116827	3.29832
chr1	90000000	90100000	A	B	B	A	2.28892	-0.0920793	-0.128375	2.28892
chr1	90100000	90200000	A	A	A	A	3.03209	0.276681	0.00473838	3.03209
chr1	90200000	90300000	A	A	A	A	1.91433	0.513075	0.054144	1.91433
chr1	90300000	90400000	A	A	A	A	2.60493	0.429664	0.149258	2.60493
chr1	90400000	90500000	A	B	B	A	3.18841	-0.257684	-0.035971	3.18841
chr1	90500000	90600000	A	B	A	A	2.54137	-0.0178843	0.282173	2.54137
chr1	90600000	90700000	A	A	B	A	2.32085	0.329472	-0.104402	2.32085
chr1	90700000	90800000	A	A	A	A	3.2553	0.258397	0.125306	3.2553
chr1	90800000	90900000	A	A	A	A	3.08257	0.388115	0.0194209	3.08257
chr1	90900000	91000000	A	A	A	A	2.02228	0.0615302	0.144694	2.02228
chr1	91000000	91100000	A	A	A	A	2.49341	0.621249	0.524614	2.49341
chr1	91100000	91200000	A	A	B	A	2.17683	0.437918	-0.186997	2.17683
chr1	91200000	91300000	A	A	A	A	2.75884	0.258022	0.239953	2.75884
chr1	91300000	91400000	A	A	A	A	2.52363	0.135749	0.591984	2.52363
chr1	91400000	91500000	A	A	A	A	2.52182	0.800397	0.510993	2.52182
chr1	91500000	91600000	A	A	A	A	2.20733	0.525587	0.127336	2.20733
chr1	91600000	91700000	A	A	A	A	2.41307	0.300329	0.230183	2.41307
chr1	91700000	91800000	A	A	A	A	3.04789	0.0854342	0.0229835	3.04789
chr1	91800000	91900000	A	B	B	A	2.40856	-0.396504	-0.231148	2.40856
chr1	91900000	92000000	A	A	B	A	2.62236	0.182189	-0.46486	2.62236
chr1	92000000	92100000	A	A	A	A	2.65796	0.065682	0.134691	2.65796
chr1	92100000	92200000	A	A	A	A	2.58999	0.664369	0.64272	2.58999
chr1	92200000	92300000	A	A	A	A	2.54844	0.339077	0.000892239	2.54844
chr1	92300000	92400000	A	B	B	A	3.76164	-0.0574325	-0.20203	3.76164
chr1	92400000	92500000	A	A	B	A	2.40582	1.04762	-0.206762	2.40582
chr1	92500000	92600000	A	A	B	A	2.87184	0.505777	-0.130536	2.87184
chr1	92600000	92700000	A	A	B	A	2.40221	0.198298	-0.514915	2.40221
chr1	92700000	92800000	A	A	B	A	3.05155	0.0139137	-0.221407	3.05155
chr1	92800000	92900000	A	A	A	A	2.35942	0.616368	0.0668034	2.35942
chr1	92900000	93000000	A	B	B	A	2.66451	-0.537251	-0.288361	2.66451
chr1	93000000	93100000	A	B	A	A	2.00819	-0.122777	0.230842	2.00819
chr1	93100000	93200000	A	A	A	A	2.2985	0.150504	0.46874	2.2985
chr1	93200000	93300000	A	B	A	A	1.73411	-0.0291609	0.212891	1.73411
chr1	93300000	93400000	A	A	A	A	1.76061	0.0715867	0.288215	1.76061
chr1	93400000	93500000	A	A	A	A	1.92903	0.297128	0.0450939	1.92903
chr1	93500000	93600000	A	A	A	A	2.28045	0.847013	0.503677	2.28045
chr1	93600000	93700000	A	A	B	A	3.35721	0.32945	-0.505815	3.35721
chr1	93700000	93800000	A	A	B	A	3.40268	0.575579	-0.0964697	3.40268
chr1	93800000	93900000	A	A	A	A	1.01233	0.411707	0.0921988	1.01233
chr1	93900000	94000000	B	A	B	B	-4.30383	0.382477	-0.686185	-4.30383
chr1	94000000	94100000	A	A	B	A	2.02972	0.367563	-0.401915	2.02972
chr1	94100000	94200000	A	A	B	A	1.64238	0.275686	-1.05578	1.64238
chr1	94200000	94300000	A	B	B	A	0.90295	-0.043754	-0.936538	0.90295
chr1	94300000	94400000	B	A	B	B	-0.29918	0.930873	-0.637945	-0.29918
chr1	94400000	94500000	B	A	B	B	-0.567882	1.01394	-0.850295	-0.567882
chr1	94500000	94600000	B	B	B	B	-1.55574	-0.672846	-1.45321	-1.55574
chr1	94600000	94700000	B	B	B	B	-0.998014	-0.136939	-0.495837	-0.998014
chr1	94700000	94800000	B	B	B	B	-0.827196	-0.832117	-0.523149	-0.827196
chr1	94800000	94900000	B	B	B	B	-1.68978	-1.25233	-1.05309	-1.68978
chr1	94900000	95000000	B	B	B	B	-0.67534	-0.302593	-0.81671	-0.67534
chr1	95000000	95100000	B	B	B	B	-2.78185	-1.21805	-1.07734	-2.78185
chr1	95100000	95200000	B	B	B	B	-3.71765	-1.21999	-0.993331	-3.71765
chr1	95200000	95300000	B	B	B	B	-1.46664	-0.183126	-1.70013	-1.46664
chr1	95300000	95400000	B	B	B	B	-0.630294	-0.605786	-1.52736	-0.630294
chr1	95400000	95500000	B	A	B	B	-3.39794	0.21058	-1.19424	-3.39794
chr1	95500000	95600000	B	B	B	B	-1.86117	-1.07302	-1.42258	-1.86117
chr1	95600000	95700000	B	B	B	B	-1.42337	-0.0714785	-1.75285	-1.42337
chr1	95700000	95800000	A	B	B	A	1.0592	-0.209665	-1.32011	1.0592
chr1	95800000	95900000	B	B	B	B	-1.40884	-0.284089	-1.18726	-1.40884
chr1	95900000	96000000	A	A	B	A	0.312364	0.158268	-0.649846	0.312364
chr1	96000000	96100000	B	B	B	B	-1.127	-0.661614	-0.882408	-1.127
chr1	96100000	96200000	B	B	B	B	-0.547394	-0.118544	-0.0225023	-0.547394
chr1	96200000	96300000	B	B	B	B	-2.69296	-0.773215	-0.398826	-2.69296
chr1	96300000	96400000	A	B	B	A	0.0981745	-0.628167	-0.55944	0.0981745
chr1	96400000	96500000	B	B	B	B	-0.967614	-0.04226	-1.26252	-0.967614
chr1	96500000	96600000	A	B	B	A	0.0422365	-0.619322	-0.999448	0.0422365
chr1	96600000	96700000	A	B	B	A	0.532131	-0.0644935	-0.598587	0.532131
chr1	96700000	96800000	B	A	B	B	-0.0766786	1.165	-0.956585	-0.0766786
chr1	96800000	96900000	B	B	B	B	-0.0728785	-0.113884	-1.16904	-0.0728785
chr1	96900000	97000000	B	B	A	B	-4.91675	-1.08775	0.0368316	-4.91675
chr1	97000000	97100000	B	B	B	B	-3.63895	-0.429624	-1.25728	-3.63895
chr1	97100000	97200000	B	A	B	B	-8.10634	0.354213	-0.463778	-8.10634
chr1	97300000	97400000	B	B	B	B	-5.12467	-1.15146	-1.0213	-5.12467
chr1	97400000	97500000	B	A	B	B	-6.32967	0.0122173	-1.47228	-6.32967
chr1	97500000	97600000	B	B	B	B	-3.52943	-1.15575	-0.580013	-3.52943
chr1	97600000	97700000	A	B	B	A	0.135057	-0.931447	-0.802936	0.135057
chr1	97700000	97800000	A	A	B	A	0.571476	0.630151	-0.385759	0.571476
chr1	97800000	97900000	A	B	B	A	1.883	-0.400207	-0.990769	1.883
chr1	97900000	98000000	A	B	B	A	1.95632	-0.130773	-0.843496	1.95632
chr1	98000000	98100000	A	B	B	A	1.14789	-0.16253	-0.946244	1.14789
chr1	98100000	98200000	A	B	B	A	0.334657	-0.267164	-1.46496	0.334657
chr1	98200000	98300000	B	B	B	B	-1.91441	-0.771261	-0.767627	-1.91441
chr1	98300000	98400000	B	B	B	B	-3.60294	-1.29908	-0.89974	-3.60294
chr1	98400000	98500000	B	B	B	B	-5.17371	-0.0670775	-2.14174	-5.17371
chr1	98500000	98600000	B	B	B	B	-2.87108	-1.02039	-1.43129	-2.87108
chr1	98600000	98700000	B	B	B	B	-0.356498	-0.743073	-1.31187	-0.356498
chr1	98700000	98800000	B	B	B	B	-0.121053	-0.786899	-1.28983	-0.121053
chr1	98800000	98900000	A	A	B	A	0.260733	0.218491	-1.27731	0.260733
chr1	98900000	99000000	B	B	B	B	-1.95679	-0.19118	-1.38943	-1.95679
chr1	99000000	99100000	B	B	B	B	-2.14829	-0.921631	-0.821656	-2.14829
chr1	99100000	99200000	B	B	B	B	-5.3063	-1.61923	-0.983616	-5.3063
chr1	99200000	99300000	B	B	B	B	-0.100448	-0.154559	-0.860081	-0.100448
chr1	99300000	99400000	B	B	B	B	-3.97505	-1.31212	-1.7474	-3.97505
chr1	99400000	99500000	B	B	B	B	-0.393837	-0.937126	-0.845595	-0.393837
chr1	99500000	99600000	A	B	B	A	0.347651	-0.748578	-0.818936	0.347651
chr1	99600000	99700000	B	B	B	B	-0.56055	-0.631826	-0.940337	-0.56055
chr1	99700000	99800000	B	B	B	B	-0.614265	-0.816249	-1.07592	-0.614265
chr1	99800000	99900000	B	B	B	B	-0.250539	-0.779653	-1.24658	-0.250539
chr1	99900000	100000000	B	B	B	B	-0.517627	-1.40051	-0.802541	-0.517627
chr1	100000000	100100000	A	B	B	A	1.65256	-0.530198	-0.590344	1.65256
chr1	100100000	100200000	B	B	B	B	-0.342328	-0.846369	-1.44517	-0.342328
chr1	100200000	100300000	B	B	B	B	-0.8126	-1.28995	-0.618252	-0.8126
chr1	100300000	100400000	B	B	B	B	-0.283408	-1.15825	-0.937816	-0.283408
chr1	100400000	100500000	B	B	B	B	-1.01087	-1.40226	-1.53203	-1.01087
chr1	100500000	100600000	A	B	B	A	0.595805	-0.938084	-1.40951	0.595805
chr1	100600000	100700000	B	B	B	B	-1.38216	-0.271991	-1.16433	-1.38216
chr1	100700000	100800000	B	B	B	B	-1.11377	-1.11365	-1.03634	-1.11377
chr1	100800000	100900000	B	B	B	B	-0.727043	-0.958289	-1.43268	-0.727043
chr1	100900000	101000000	A	B	B	A	1.9093	-0.0230565	-0.896254	1.9093
chr1	101000000	101100000	B	B	B	B	-1.37231	-0.861727	-0.822405	-1.37231
chr1	101100000	101200000	A	B	B	A	0.0698685	-0.777061	-0.880132	0.0698685
chr1	101200000	101300000	B	B	B	B	-1.05263	-1.41687	-1.20021	-1.05263
chr1	101300000	101400000	B	B	B	B	-0.57252	-0.945718	-1.30526	-0.57252
chr1	101400000	101500000	B	A	B	B	-0.751674	0.130696	-1.9186	-0.751674
chr1	101500000	101600000	B	B	B	B	-2.85682	-1.23085	-1.61393	-2.85682
chr1	101600000	101700000	A	A	B	A	0.754786	0.0123293	-1.31527	0.754786
chr1	101700000	101800000	A	B	B	A	2.91353	-0.421393	-0.954384	2.91353
chr1	101800000	101900000	A	B	B	A	1.25892	-0.375447	-0.642816	1.25892
chr1	101900000	102000000	A	B	B	A	0.592713	-0.5394	-1.39601	0.592713
chr1	102000000	102100000	B	B	B	B	-0.159585	-0.948432	-0.966804	-0.159585
chr1	102100000	102200000	B	B	B	B	-1.32925	-1.06724	-0.937635	-1.32925
chr1	102200000	102300000	B	B	B	B	-0.80315	-0.699492	-0.503395	-0.80315
chr1	102300000	102400000	B	B	B	B	-3.11673	-1.7854	-0.873902	-3.11673
chr1	102400000	102500000	B	B	B	B	-0.815606	-1.09505	-0.807883	-0.815606
chr1	102500000	102600000	B	B	B	B	-2.27494	-0.658865	-1.17238	-2.27494
chr1	102600000	102700000	B	B	B	B	-3.83321	-1.05995	-1.49311	-3.83321
chr1	102700000	102800000	B	B	B	B	-1.24347	-0.435919	-1.07611	-1.24347
chr1	102800000	102900000	B	B	B	B	-2.48934	-1.27651	-1.25363	-2.48934
chr1	102900000	103000000	B	B	B	B	-1.69425	-0.847432	-1.44984	-1.69425
chr1	103000000	103100000	B	B	B	B	-1.28623	-1.12377	-1.05711	-1.28623
chr1	103100000	103200000	B	B	B	B	-5.1092	-1.62747	-1.66194	-5.1092
chr1	103200000	103300000	B	B	B	B	-3.10381	-0.8368	-0.924602	-3.10381
chr1	103300000	103400000	B	B	B	B	-0.735227	-0.266517	-0.981868	-0.735227
chr1	103400000	103500000	B	B	B	B	-5.97323	-0.280349	-1.30215	-5.97323
chr1	103500000	103600000	B	B	B	B	-0.0325647	-0.686874	-0.759057	-0.0325647
chr1	103600000	103700000	B	B	B	B	-0.0981458	-1.01517	-0.522062	-0.0981458
chr1	103700000	103800000	B	B	B	B	-0.548455	-0.610941	-0.926966	-0.548455
chr1	103800000	103900000	B	B	B	B	-0.122742	-0.218484	-0.867504	-0.122742
chr1	103900000	104000000	B	B	B	B	-2.47474	-0.442784	-1.13938	-2.47474
chr1	104000000	104100000	B	A	B	B	-2.97232	0.0342811	-0.751212	-2.97232
chr1	104100000	104200000	B	A	B	B	-4.64719	0.0919754	-1.01098	-4.64719
chr1	104200000	104300000	B	B	B	B	-4.73509	-0.606331	-0.973767	-4.73509
chr1	104300000	104400000	B	B	B	B	-2.20851	-0.624385	-1.02699	-2.20851
chr1	104400000	104500000	B	B	B	B	-0.763409	-0.900918	-0.938705	-0.763409
chr1	104500000	104600000	B	A	B	B	-0.313525	0.584983	-1.10924	-0.313525
chr1	104600000	104700000	B	B	B	B	-0.576661	-0.2328	-1.10171	-0.576661
chr1	104700000	104800000	B	B	B	B	-1.28243	-0.717707	-1.13576	-1.28243
chr1	104800000	104900000	B	B	B	B	-1.44252	-0.94753	-1.03682	-1.44252
chr1	104900000	105000000	A	B	B	A	0.963289	-0.0685906	-1.21774	0.963289
chr1	105000000	105100000	A	B	B	A	2.17967	-0.210326	-1.15781	2.17967
chr1	105100000	105200000	A	B	B	A	1.46358	-0.0315462	-1.21537	1.46358
chr1	105200000	105300000	A	B	B	A	1.66342	-0.436587	-1.10383	1.66342
chr1	105300000	105400000	A	A	B	A	2.55474	0.0660801	-1.07678	2.55474
chr1	105400000	105500000	A	B	B	A	2.94927	-0.437165	-1.01155	2.94927
chr1	105500000	105600000	A	A	B	A	1.31419	0.106925	-1.04759	1.31419
chr1	105600000	105700000	A	B	B	A	0.401088	-0.0718738	-1.08808	0.401088
chr1	105700000	105800000	A	A	B	A	2.44261	0.525065	-1.14907	2.44261
chr1	105800000	105900000	A	A	B	A	1.65494	0.0148721	-0.80905	1.65494
chr1	105900000	106000000	A	A	B	A	2.81001	0.396952	-1.02318	2.81001
chr1	106000000	106100000	A	A	B	A	2.47214	0.958677	-0.982146	2.47214
chr1	106100000	106200000	A	B	B	A	1.02479	-0.521421	-0.797871	1.02479
chr1	106200000	106300000	A	A	B	A	0.208004	0.0233859	-0.468379	0.208004
chr1	106300000	106400000	A	B	B	A	1.88032	-0.163951	-1.00841	1.88032
chr1	106400000	106500000	A	A	B	A	1.58423	0.64738	-1.19432	1.58423
chr1	106500000	106600000	A	A	B	A	0.751415	0.912694	-1.37125	0.751415
chr1	106600000	106700000	A	A	B	A	1.41489	0.427682	-1.23581	1.41489
chr1	106700000	106800000	A	A	B	A	0.378989	0.143947	-1.61729	0.378989
chr1	106800000	106900000	A	A	B	A	0.61189	0.622617	-1.53023	0.61189
chr1	106900000	107000000	A	A	B	A	0.22955	1.36874	-1.30326	0.22955
chr1	107000000	107100000	B	A	B	B	-1.51759	1.1842	-1.32107	-1.51759
chr1	107100000	107200000	B	A	B	B	-5.64542	0.610602	-1.50999	-5.64542
chr1	107200000	107300000	B	A	B	B	-2.12874	1.58774	-1.14276	-2.12874
chr1	107300000	107400000	A	A	B	A	2.13447	0.21272	-0.965221	2.13447
chr1	107400000	107500000	B	A	B	B	-0.349868	0.723548	-0.754221	-0.349868
chr1	107500000	107600000	B	A	B	B	-2.52562	1.00634	-1.68792	-2.52562
chr1	107600000	107700000	B	A	B	B	-1.64204	0.572243	-1.43091	-1.64204
chr1	107700000	107800000	B	A	B	B	-1.53638	0.490872	-0.945934	-1.53638
chr1	107800000	107900000	B	A	B	B	-0.319253	0.687531	-0.416789	-0.319253
chr1	107900000	108000000	B	A	B	B	-0.79564	1.53645	-0.442602	-0.79564
chr1	108000000	108100000	B	A	B	B	-0.402529	1.24736	-0.915232	-0.402529
chr1	108100000	108200000	B	A	B	B	-1.52807	1.30686	-0.833779	-1.52807
chr1	108200000	108300000	B	A	B	B	-3.14832	1.6734	-0.727968	-3.14832
chr1	108300000	108400000	B	A	B	B	-0.102644	1.0688	-0.386027	-0.102644
chr1	108400000	108500000	B	A	B	B	-1.42238	1.60612	-0.165903	-1.42238
chr1	108500000	108600000	B	A	A	B	-0.614669	1.6874	0.118387	-0.614669
chr1	108600000	108700000	B	A	B	B	-2.37902	1.46847	-0.0320356	-2.37902
chr1	108700000	108800000	B	A	A	B	-3.67034	0.665558	0.0736891	-3.67034
chr1	108800000	108900000	B	A	B	B	-0.565585	0.318983	-0.417737	-0.565585
chr1	108900000	109000000	B	A	B	B	-4.00397	0.973925	-1.13584	-4.00397
chr1	109000000	109100000	B	A	B	B	-0.541084	1.28689	-1.01459	-0.541084
chr1	109100000	109200000	A	A	B	A	0.576542	1.47836	-0.385538	0.576542
chr1	109200000	109300000	B	A	B	B	-2.099	2.10388	-0.636449	-2.099
chr1	109300000	109400000	B	A	B	B	-0.73023	1.37003	-0.437897	-0.73023
chr1	109400000	109500000	B	A	B	B	-1.91457	1.07014	-1.30632	-1.91457
chr1	109500000	109600000	B	A	B	B	-2.0143	1.91083	-1.01956	-2.0143
chr1	109600000	109700000	B	A	B	B	-1.69948	1.44058	-0.359954	-1.69948
chr1	109700000	109800000	B	A	B	B	-5.72812	1.56009	-0.603134	-5.72812
chr1	109800000	109900000	B	A	B	B	-1.90542	1.06253	-0.719876	-1.90542
chr1	109900000	110000000	B	A	B	B	-0.0837656	1.62501	-0.618224	-0.0837656
chr1	110000000	110100000	B	A	B	B	-0.273976	0.697156	-0.838617	-0.273976
chr1	110100000	110200000	B	A	B	B	-2.25767	1.90739	-1.05802	-2.25767
chr1	110200000	110300000	B	A	B	B	-0.230495	1.11002	-0.715078	-0.230495
chr1	110300000	110400000	B	A	A	B	-2.10468	0.651597	0.00546167	-2.10468
chr1	110400000	110500000	B	A	B	B	-3.63893	2.06383	-0.362173	-3.63893
chr1	110500000	110600000	B	A	A	B	-6.92618	1.41263	0.0303363	-6.92618
chr1	110600000	110700000	B	A	B	B	-4.81599	1.82948	-0.541539	-4.81599
chr1	110700000	110800000	A	A	B	A	0.525031	1.39768	-0.273106	0.525031
chr1	110800000	110900000	B	A	A	B	-1.64527	1.62537	0.134554	-1.64527
chr1	110900000	111000000	B	A	B	B	-3.2918	1.65723	-0.547601	-3.2918
chr1	111000000	111100000	B	A	B	B	-3.07063	1.98234	-0.77803	-3.07063
chr1	111100000	111200000	B	A	B	B	-3.80412	1.11671	-1.59396	-3.80412
chr1	111200000	111300000	B	A	B	B	-2.83152	1.45396	-1.12983	-2.83152
chr1	111300000	111400000	B	A	B	B	-3.6465	0.935772	-1.47104	-3.6465
chr1	111400000	111500000	B	A	B	B	-1.78258	0.820945	-1.24084	-1.78258
chr1	111500000	111600000	B	A	B	B	-0.929177	0.893477	-0.788143	-0.929177
chr1	111600000	111700000	B	A	B	B	-0.30917	0.903969	-1.16806	-0.30917
chr1	111700000	111800000	B	A	B	B	-0.447434	0.533562	-0.686949	-0.447434
chr1	111800000	111900000	B	A	B	B	-1.9331	0.659417	-1.21868	-1.9331
chr1	111900000	112000000	B	A	B	B	-1.4136	0.614232	-0.768261	-1.4136
chr1	112000000	112100000	B	A	B	B	-4.2669	0.927108	-1.26766	-4.2669
chr1	112100000	112200000	A	A	B	A	0.605509	1.34717	-1.03694	0.605509
chr1	112200000	112300000	B	A	B	B	-3.47305	0.242746	-1.39296	-3.47305
chr1	112300000	112400000	B	A	B	B	-0.970746	0.215693	-0.847407	-0.970746
chr1	112400000	112500000	A	A	B	A	1.01105	0.393719	-0.738422	1.01105
chr1	112500000	112600000	B	A	B	B	-3.34995	0.568214	-0.615949	-3.34995
chr1	112600000	112700000	A	A	B	A	0.619967	0.170681	-0.959226	0.619967
chr1	112700000	112800000	B	A	B	B	-0.412278	0.555897	-0.109934	-0.412278
chr1	112800000	112900000	B	A	B	B	-3.16382	0.770582	-0.976974	-3.16382
chr1	112900000	113000000	B	A	B	B	-2.10281	1.26149	-1.13009	-2.10281
chr1	113000000	113100000	B	A	B	B	-1.18799	1.39717	-0.452605	-1.18799
chr1	113100000	113200000	B	A	B	B	-0.541784	0.00779922	-0.808594	-0.541784
chr1	113200000	113300000	A	B	B	A	1.24299	-0.0195447	-0.185341	1.24299
chr1	113300000	113400000	A	B	B	A	0.0766139	-0.296846	-0.186769	0.0766139
chr1	113400000	113500000	A	A	A	A	0.607696	0.882717	0.0816678	0.607696
chr1	113500000	113600000	A	A	A	A	0.0320095	0.155097	0.0113876	0.0320095
chr1	113600000	113700000	B	A	B	B	-0.595698	1.04522	-0.0636861	-0.595698
chr1	113700000	113800000	A	A	B	A	0.0530098	0.938725	-0.1772	0.0530098
chr1	113800000	113900000	A	A	B	A	1.2092	1.76144	-0.0874717	1.2092
chr1	113900000	114000000	A	A	B	A	2.13978	0.806792	-0.220022	2.13978
chr1	114000000	114100000	A	A	B	A	1.95132	0.5016	-0.613446	1.95132
chr1	114100000	114200000	B	A	B	B	-2.26945	0.743817	-0.60877	-2.26945
chr1	114200000	114300000	B	A	A	B	-0.610007	1.6499	0.322434	-0.610007
chr1	114300000	114400000	B	A	A	B	-0.487952	2.06331	0.468805	-0.487952
chr1	114400000	114500000	B	A	B	B	-0.0215656	0.615819	-0.104248	-0.0215656
chr1	114500000	114600000	A	A	A	A	0.4894	0.554788	0.33373	0.4894
chr1	114600000	114700000	B	A	B	B	-0.89214	0.701139	-0.379537	-0.89214
chr1	114700000	114800000	B	A	A	B	-0.227802	1.02184	0.16843	-0.227802
chr1	114800000	114900000	A	A	A	A	0.83157	1.05398	0.127801	0.83157
chr1	114900000	115000000	B	A	A	B	-2.1892	1.59014	0.439805	-2.1892
chr1	115000000	115100000	B	A	B	B	-3.27691	1.04305	-0.0160177	-3.27691
chr1	115100000	115200000	B	A	B	B	-1.7093	1.44893	-0.180308	-1.7093
chr1	115200000	115300000	B	A	B	B	-1.68749	0.14708	-0.682434	-1.68749
chr1	115300000	115400000	A	A	B	A	0.0838406	0.871509	-0.111649	0.0838406
chr1	115400000	115500000	B	A	B	B	-0.4001	0.861437	-0.615564	-0.4001
chr1	115500000	115600000	A	B	B	A	0.724121	-0.652325	-0.164171	0.724121
chr1	115600000	115700000	A	A	B	A	0.57026	1.11938	-0.764591	0.57026
chr1	115700000	115800000	A	A	B	A	0.973698	0.565264	-0.513637	0.973698
chr1	115800000	115900000	A	A	B	A	0.314423	1.46634	-0.417924	0.314423
chr1	115900000	116000000	A	B	B	A	0.66538	-0.09016	-0.740534	0.66538
chr1	116000000	116100000	A	A	B	A	1.13076	0.412009	-0.425962	1.13076
chr1	116100000	116200000	A	A	B	A	0.171198	0.665187	-0.350245	0.171198
chr1	116200000	116300000	A	A	B	A	0.526343	1.27802	-0.661407	0.526343
chr1	116300000	116400000	B	B	B	B	-0.841011	-0.513893	-0.154133	-0.841011
chr1	116400000	116500000	A	A	B	A	0.638895	0.636588	-0.20491	0.638895
chr1	116500000	116600000	A	A	B	A	0.233443	1.01498	-0.727466	0.233443
chr1	116600000	116700000	B	A	B	B	-0.448643	1.10643	-0.460934	-0.448643
chr1	116700000	116800000	B	A	B	B	-3.66476	1.64989	-0.863319	-3.66476
chr1	116800000	116900000	B	A	B	B	-0.623967	1.1176	-0.555627	-0.623967
chr1	116900000	117000000	A	A	B	A	0.0348846	1.13549	-0.0877171	0.0348846
chr1	117000000	117100000	A	A	B	A	0.00972115	0.870948	-0.396367	0.00972115
chr1	117100000	117200000	A	A	A	A	0.124945	0.311066	0.255443	0.124945
chr1	117200000	117300000	A	B	B	A	0.662093	-0.590076	-0.555827	0.662093
chr1	117300000	117400000	A	B	B	A	0.901111	-0.0380648	-0.343768	0.901111
chr1	117400000	117500000	A	B	B	A	0.21381	-0.366376	-0.689722	0.21381
chr1	117500000	117600000	B	A	B	B	-1.71996	0.262482	-0.76576	-1.71996
chr1	117600000	117700000	B	A	B	B	-5.16251	1.0661	-1.27324	-5.16251
chr1	117700000	117800000	B	A	A	B	-11.4157	2.55725	0.32643	-11.4157
chr1	117800000	117900000	B	A	B	B	-11.7208	1.94687	-0.650036	-11.7208
chr1	117900000	118000000	B	A	B	B	-6.17592	1.31844	-0.885638	-6.17592
chr1	118000000	118100000	B	A	B	B	-7.07937	2.08824	-1.40908	-7.07937
chr1	118100000	118200000	B	A	B	B	-7.30983	2.69243	-1.48779	-7.30983
chr1	118200000	118300000	B	A	B	B	-0.1008	0.867614	-0.553597	-0.1008
chr1	118300000	118400000	A	A	B	A	3.07294	0.178132	-0.508839	3.07294
chr1	118400000	118500000	A	A	B	A	2.36586	0.590228	-0.657893	2.36586
chr1	118500000	118600000	A	A	B	A	1.92451	0.39404	-0.497412	1.92451
chr1	118600000	118700000	A	A	B	A	3.06657	0.36734	-0.196887	3.06657
chr1	118700000	118800000	A	A	B	A	2.68701	0.82959	-0.465021	2.68701
chr1	118800000	118900000	A	A	B	A	3.29596	0.111467	-0.298072	3.29596
chr1	118900000	119000000	A	A	B	A	3.07518	0.523735	-0.7454	3.07518
chr1	119000000	119100000	A	A	B	A	3.67085	0.213714	-0.249357	3.67085
chr1	119100000	119200000	A	B	B	A	3.59172	-0.0574636	-0.321533	3.59172
chr1	119200000	119300000	A	A	B	A	2.98705	0.249123	-0.00885671	2.98705
chr1	119300000	119400000	A	B	B	A	2.73802	-0.00883484	-0.116234	2.73802
chr1	119400000	119500000	A	A	B	A	3.13714	0.182709	-0.295623	3.13714
chr1	119500000	119600000	A	A	B	A	1.59356	1.11141	-0.367182	1.59356
chr1	119800000	119900000	A	A	B	A	2.27545	1.11436	-0.0619973	2.27545
chr1	119900000	120000000	A	A	B	A	3.47872	0.628501	-0.305251	3.47872
chr1	120000000	120100000	A	A	A	A	3.00738	0.866929	0.185027	3.00738
chr1	120100000	120200000	A	A	A	A	3.42179	0.547115	0.0356676	3.42179
chr1	120200000	120300000	A	A	A	A	3.18941	0.669184	0.0380457	3.18941
chr1	120300000	120400000	A	A	A	A	3.3328	0.917871	0.315407	3.3328
chr1	120400000	120500000	A	A	A	A	2.94497	1.08374	0.179592	2.94497
chr1	120500000	120600000	A	A	A	A	2.97699	0.765883	0.227295	2.97699
chr1	120600000	120700000	A	A	B	A	2.77116	0.493409	-0.0732731	2.77116
chr1	120700000	120800000	A	A	A	A	1.88295	0.422973	0.0783005	1.88295
chr1	120800000	120900000	A	A	B	A	1.66094	0.64749	-0.199368	1.66094
chr1	120900000	121000000	A	A	B	A	1.617	0.650623	-0.427952	1.617
chr1	121000000	121100000	A	A	A	A	2.10892	0.612352	0.264699	2.10892
chr1	121100000	121200000	A	A	B	A	2.56943	0.81906	-0.267911	2.56943
chr1	121200000	121300000	A	B	B	A	1.37368	-0.0784931	-0.342961	1.37368
chr1	121300000	121400000	A	A	B	A	1.24516	0.118934	-0.249542	1.24516
chr1	121400000	121500000	A	A	A	A	1.9392	0.399434	0.293339	1.9392
chr1	121500000	121600000	A	A	B	A	2.5195	0.572829	-0.2449	2.5195
chr1	121600000	121700000	A	A	B	A	0.234485	0.486672	-0.340376	0.234485
chr1	121700000	121800000	A	A	A	A	0.569133	0.166798	0.067128	0.569133
chr1	121800000	121900000	B	A	B	B	-0.0140439	0.396801	-0.535328	-0.0140439
chr1	121900000	122000000	B	A	B	B	-1.48286	1.48541	-0.726683	-1.48286
chr1	122000000	122100000	A	A	B	A	0.0561306	0.243194	-0.488051	0.0561306
chr1	122100000	122200000	B	B	B	B	-2.22708	-0.264689	-1.30909	-2.22708
chr1	122200000	122300000	A	A	B	A	0.00782148	0.499788	-1.22792	0.00782148
chr1	122300000	122400000	A	A	B	A	0.188888	0.105034	-0.437218	0.188888
chr1	122400000	122500000	A	A	B	A	0.122078	0.698987	-0.748211	0.122078
chr1	122500000	122600000	A	A	B	A	0.539726	0.536367	-0.376686	0.539726
chr1	122600000	122700000	B	B	B	B	-1.1208	-0.504498	-0.676942	-1.1208
chr1	122700000	122800000	B	A	B	B	-0.829519	0.60927	-0.40916	-0.829519
chr1	122800000	122900000	B	B	B	B	-0.021203	-0.273863	-0.227428	-0.021203
chr1	122900000	123000000	B	A	B	B	-0.735973	0.192648	-0.688361	-0.735973
chr1	123000000	123100000	A	B	B	A	0.268372	-0.716544	-0.724748	0.268372
chr1	123100000	123200000	A	B	B	A	1.37288	-0.916206	-0.324409	1.37288
chr1	123200000	123300000	A	A	A	A	0.847844	0.581811	0.244112	0.847844
chr1	123300000	123400000	A	B	B	A	0.534999	-0.177104	-0.630277	0.534999
chr1	123400000	123500000	B	B	B	B	-3.05236	-0.470243	-1.71399	-3.05236
chr1	123500000	123600000	B	A	B	B	-0.664479	0.417066	-0.825091	-0.664479
chr1	123600000	123700000	B	B	B	B	-0.256153	-0.0935194	-0.849847	-0.256153
chr1	123700000	123800000	A	A	B	A	0.489197	0.25105	-0.443491	0.489197
chr1	123800000	123900000	B	B	B	B	-1.88133	-0.41774	-1.12091	-1.88133
chr1	123900000	124000000	A	A	B	A	0.474773	0.0685207	-1.32124	0.474773
chr1	124000000	124100000	B	A	B	B	-0.582943	0.989977	-1.26148	-0.582943
chr1	124100000	124200000	B	A	B	B	-0.725448	0.0836501	-0.715402	-0.725448
chr1	124200000	124300000	B	A	B	B	-2.4962	0.59793	-1.11786	-2.4962
chr1	124300000	124400000	B	A	B	B	-3.11452	0.664414	-1.48236	-3.11452
chr1	124400000	124500000	B	A	B	B	-0.418321	0.0378787	-1.06269	-0.418321
chr1	124500000	124600000	B	A	B	B	-0.447713	0.211587	-0.937716	-0.447713
chr1	124600000	124700000	B	A	B	B	-1.69885	0.253317	-0.748488	-1.69885
chr1	124700000	124800000	B	A	B	B	-0.333933	0.235156	-0.41334	-0.333933
chr1	124800000	124900000	A	B	B	A	0.898486	-0.159955	-0.549551	0.898486
chr1	124900000	125000000	B	A	B	B	-0.951785	0.701718	-0.749138	-0.951785
chr1	125000000	125100000	B	A	B	B	-0.918394	1.04244	-0.0257512	-0.918394
chr1	125100000	125200000	B	A	B	B	-1.89658	1.18696	-0.0623522	-1.89658
chr1	125200000	125300000	B	A	B	B	-1.377	0.111848	-0.94625	-1.377
chr1	125300000	125400000	B	A	B	B	-0.905522	1.37444	-0.049218	-0.905522
chr1	125400000	125500000	B	A	A	B	-0.523068	1.15034	0.552523	-0.523068
chr1	125500000	125600000	A	A	A	A	0.849803	1.19177	0.129783	0.849803
chr1	125600000	125700000	A	A	A	A	0.823987	1.07167	0.151261	0.823987
chr1	125700000	125800000	A	A	B	A	0.43775	1.0507	-0.0534077	0.43775
chr1	125800000	125900000	B	A	A	B	-0.992641	0.995952	0.374317	-0.992641
chr1	125900000	126000000	A	A	B	A	0.438118	0.529416	-0.491634	0.438118
chr1	126000000	126100000	A	A	B	A	0.368377	1.35563	-0.654191	0.368377
chr1	126100000	126200000	A	A	B	A	0.0324839	1.29864	-0.589783	0.0324839
chr1	126200000	126300000	A	A	B	A	0.289257	1.1071	-0.532268	0.289257
chr1	126300000	126400000	B	A	B	B	-1.14655	1.73932	-0.605931	-1.14655
chr1	126400000	126500000	B	A	B	B	-0.639073	1.18262	-0.406587	-0.639073
chr1	126500000	126600000	A	B	B	A	1.24455	-0.0646924	-0.711686	1.24455
chr1	126600000	126700000	A	A	A	A	0.124183	0.518224	0.301464	0.124183
chr1	126700000	126800000	A	B	A	A	0.286005	-0.130058	0.284964	0.286005
chr1	126800000	126900000	A	A	B	A	0.996281	0.283235	-0.0749183	0.996281
chr1	126900000	127000000	B	A	B	B	-0.0525738	0.351275	-0.64985	-0.0525738
chr1	127000000	127100000	A	A	B	A	1.39824	0.232861	-0.895113	1.39824
chr1	127100000	127200000	A	A	B	A	1.52053	0.704501	-0.498687	1.52053
chr1	127200000	127300000	A	A	B	A	1.96842	0.297048	-1.02801	1.96842
chr1	127300000	127400000	A	A	B	A	2.11628	0.301021	-0.178025	2.11628
chr1	127400000	127500000	A	A	B	A	1.78178	0.430542	-1.09286	1.78178
chr1	127500000	127600000	A	B	B	A	2.36178	-0.132217	-0.49859	2.36178
chr1	127600000	127700000	A	B	B	A	2.12236	-0.383937	-1.06108	2.12236
chr1	127700000	127800000	A	B	B	A	2.51207	-0.13312	-0.788452	2.51207
chr1	127800000	127900000	A	A	B	A	1.72646	0.487943	-1.17992	1.72646
chr1	127900000	128000000	A	A	B	A	1.90971	1.01643	-0.993311	1.90971
chr1	128000000	128100000	A	A	B	A	1.51361	0.998634	-0.57194	1.51361
chr1	128200000	128300000	A	A	B	A	0.984137	0.673718	-1.03511	0.984137
chr1	128300000	128400000	A	A	B	A	3.13374	0.570964	-0.442402	3.13374
chr1	128400000	128500000	A	A	A	A	1.71413	1.12301	0.348206	1.71413
chr1	128500000	128600000	A	A	B	A	2.95589	0.180029	-0.0597712	2.95589
chr1	128600000	128700000	A	A	A	A	2.59943	0.540138	0.257089	2.59943
chr1	128700000	128800000	A	A	B	A	2.46085	0.962791	-0.281726	2.46085
chr1	128800000	128900000	A	A	B	A	2.78607	0.711841	-0.218534	2.78607
chr1	128900000	129000000	A	B	B	A	1.11222	-0.108759	-0.598559	1.11222
chr1	129000000	129100000	A	A	B	A	0.712274	0.26904	-0.791338	0.712274
chr1	129100000	129200000	B	B	B	B	-0.278334	-0.0394953	-0.850921	-0.278334
chr1	129200000	129300000	B	A	B	B	-0.835064	0.239799	-1.00517	-0.835064
chr1	129300000	129400000	B	A	B	B	-0.3406	1.00871	-0.729419	-0.3406
chr1	129400000	129500000	B	A	B	B	-3.49562	0.969866	-1.22025	-3.49562
chr1	129500000	129600000	B	A	B	B	-1.12968	0.596479	-0.594252	-1.12968
chr1	129600000	129700000	B	A	B	B	-1.22691	0.211079	-0.96769	-1.22691
chr1	129700000	129800000	B	B	B	B	-2.41583	-0.371947	-1.26494	-2.41583
chr1	129800000	129900000	B	A	B	B	-1.53517	0.0493803	-0.17774	-1.53517
chr1	129900000	130000000	B	A	B	B	-0.532689	0.410924	-0.471888	-0.532689
chr1	130000000	130100000	A	A	B	A	0.00984587	0.84742	-0.102866	0.00984587
chr1	130100000	130200000	B	A	B	B	-2.20553	1.51552	-0.0489517	-2.20553
chr1	130200000	130300000	B	A	B	B	-1.53312	0.543391	-0.432352	-1.53312
chr1	130300000	130400000	B	B	B	B	-0.731957	-0.120784	-0.759359	-0.731957
chr1	130400000	130500000	B	A	A	B	-2.17725	0.583696	0.108107	-2.17725
chr1	130500000	130600000	A	A	A	A	0.174447	0.634068	0.0455357	0.174447
chr1	130600000	130700000	A	A	B	A	1.12573	1.07807	-0.370692	1.12573
chr1	130700000	130800000	A	A	B	A	1.42032	0.693527	-0.0141805	1.42032
chr1	130800000	130900000	A	A	B	A	1.21597	0.812817	-0.181013	1.21597
chr1	130900000	131000000	B	A	B	B	-0.349654	0.326444	-0.502162	-0.349654
chr1	131000000	131100000	A	A	B	A	1.16414	0.154242	-0.697329	1.16414
chr1	131100000	131200000	A	B	A	A	3.35533	-0.147687	0.0289671	3.35533
chr1	131200000	131300000	A	A	B	A	1.76767	0.137129	-0.470146	1.76767
chr1	131300000	131400000	A	B	B	A	0.128858	-0.308136	-0.479245	0.128858
chr1	131400000	131500000	A	A	B	A	1.78603	0.0838818	-0.832172	1.78603
chr1	131500000	131600000	A	A	B	A	2.25311	0.107085	-0.46959	2.25311
chr1	131600000	131700000	A	A	B	A	1.41955	0.0193638	-0.78341	1.41955
chr1	131700000	131800000	A	B	B	A	1.71975	-0.919294	-0.183429	1.71975
chr1	131800000	131900000	A	B	B	A	1.94773	-0.569084	-0.409344	1.94773
chr1	131900000	132000000	A	B	B	A	1.82949	-0.399855	-0.67522	1.82949
chr1	132000000	132100000	A	B	B	A	2.39003	-0.0125314	-0.753705	2.39003
chr1	132100000	132200000	A	A	B	A	2.59909	0.119561	-0.498154	2.59909
chr1	132200000	132300000	A	A	B	A	1.91317	0.0965009	-0.746821	1.91317
chr1	132300000	132400000	A	A	B	A	1.77279	0.601309	-0.90279	1.77279
chr1	132400000	132500000	A	B	B	A	2.19271	-0.335941	-0.3015	2.19271
chr1	132500000	132600000	A	B	B	A	1.94346	-0.517392	-0.506795	1.94346
chr1	132600000	132700000	A	B	B	A	2.55351	-0.22699	-0.229013	2.55351
chr1	132700000	132800000	A	B	B	A	2.08612	-0.139632	-0.230412	2.08612
chr1	132800000	132900000	A	B	A	A	1.28204	-0.115178	0.488793	1.28204
chr1	132900000	133000000	A	B	A	A	2.40467	-0.0419392	0.0914321	2.40467
chr1	133000000	133100000	A	A	B	A	2.66946	0.0867448	-0.16645	2.66946
chr1	133100000	133200000	A	B	B	A	2.23188	-0.277426	-0.13862	2.23188
chr1	133200000	133300000	A	A	A	A	2.83385	0.285645	0.0379357	2.83385
chr1	133300000	133400000	A	B	A	A	1.83457	-0.768031	0.070938	1.83457
chr1	133400000	133500000	A	B	A	A	1.44194	-0.750146	0.292892	1.44194
chr1	133500000	133600000	A	B	B	A	2.8515	-0.112015	-0.0642877	2.8515
chr1	133600000	133700000	A	A	B	A	1.7225	0.0890576	-0.41539	1.7225
chr1	133700000	133800000	A	B	A	A	1.70629	-0.600841	0.158329	1.70629
chr1	133800000	133900000	A	B	A	A	2.58494	-0.668619	0.0368675	2.58494
chr1	133900000	134000000	A	B	A	A	1.71984	-0.880324	0.0353618	1.71984
chr1	134000000	134100000	A	B	A	A	2.44645	-0.576345	0.338383	2.44645
chr1	134100000	134200000	A	B	A	A	2.40591	-0.124189	0.0163448	2.40591
chr1	134200000	134300000	A	A	B	A	2.54043	0.317661	-0.269808	2.54043
chr1	134300000	134400000	A	A	A	A	2.44058	0.0966634	0.192909	2.44058
chr1	134400000	134500000	A	B	A	A	2.30446	-0.0239224	0.0207308	2.30446
chr1	134500000	134600000	A	A	B	A	2.55118	0.39631	-0.0351334	2.55118
chr1	134600000	134700000	A	A	A	A	2.79187	0.0996303	0.252941	2.79187
chr1	134700000	134800000	A	A	B	A	2.14114	0.0858564	-0.0743214	2.14114
chr1	134800000	134900000	A	B	B	A	1.93464	-0.488613	-0.106574	1.93464
chr1	134900000	135000000	A	A	B	A	2.64951	0.0249974	-0.0271226	2.64951
chr1	135000000	135100000	A	B	B	A	2.68732	-0.0371776	-0.460905	2.68732
chr1	135100000	135200000	A	A	A	A	2.29085	0.164417	0.0202359	2.29085
chr1	135200000	135300000	A	A	A	A	3.28158	0.274387	0.245502	3.28158
chr1	135300000	135400000	A	A	B	A	2.96136	0.349742	-0.0904277	2.96136
chr1	135400000	135500000	A	A	A	A	2.83041	0.463745	0.204102	2.83041
chr1	135500000	135600000	A	A	A	A	2.85954	0.093974	0.168296	2.85954
chr1	135600000	135700000	A	A	A	A	2.87573	0.0915571	0.450428	2.87573
chr1	135700000	135800000	A	A	A	A	2.95508	0.0502702	0.552784	2.95508
chr1	135800000	135900000	A	A	B	A	2.71721	0.140182	-0.207801	2.71721
chr1	135900000	136000000	A	B	A	A	1.90045	-0.436996	0.118724	1.90045
chr1	136000000	136100000	A	A	A	A	1.58578	0.358238	0.580779	1.58578
chr1	136100000	136200000	A	A	A	A	2.76346	0.327891	0.0833818	2.76346
chr1	136200000	136300000	A	A	B	A	2.56263	0.0152024	-0.0770742	2.56263
chr1	136300000	136400000	A	B	B	A	3.02159	-0.439298	-0.0842177	3.02159
chr1	136400000	136500000	A	A	A	A	3.47908	0.0114569	0.139767	3.47908
chr1	136500000	136600000	A	B	A	A	3.31182	-0.169776	0.580105	3.31182
chr1	136600000	136700000	A	B	A	A	3.37826	-0.149112	0.320956	3.37826
chr1	136700000	136800000	A	B	B	A	1.96977	-0.0499577	-0.00285813	1.96977
chr1	136800000	136900000	A	B	B	A	3.32023	-0.0660432	-0.104225	3.32023
chr1	136900000	137000000	A	A	B	A	2.13857	0.0764096	-0.681003	2.13857
chr1	137000000	137100000	A	A	B	A	2.90807	0.71448	-0.0742439	2.90807
chr1	137100000	137200000	A	A	B	A	2.91759	0.380819	-0.387768	2.91759
chr1	137200000	137300000	A	A	A	A	2.4954	0.347813	0.112961	2.4954
chr1	137300000	137400000	A	A	A	A	2.02033	0.992503	0.312915	2.02033
chr1	137400000	137500000	B	A	A	B	-0.399235	0.192703	0.817386	-0.399235
chr1	137500000	137600000	A	A	A	A	0.489774	0.395254	0.477148	0.489774
chr1	137600000	137700000	B	A	A	B	-1.68251	0.97054	0.4993	-1.68251
chr1	137700000	137800000	B	B	A	B	-1.92755	-0.607782	0.960009	-1.92755
chr1	137800000	137900000	A	B	A	A	0.482526	-0.0626784	0.420921	0.482526
chr1	137900000	138000000	B	B	A	B	-0.117533	-0.158145	0.219824	-0.117533
chr1	138000000	138100000	A	A	B	A	0.180673	0.654868	-0.198369	0.180673
chr1	138100000	138200000	B	A	A	B	-0.648261	0.618119	0.499733	-0.648261
chr1	138200000	138300000	A	A	A	A	0.877706	0.564187	0.220152	0.877706
chr1	138300000	138400000	A	A	B	A	0.232916	1.1784	-0.0470488	0.232916
chr1	138400000	138500000	A	A	A	A	1.63484	0.169554	0.307006	1.63484
chr1	138500000	138600000	A	A	B	A	1.11713	0.472195	-0.445359	1.11713
chr1	138600000	138700000	A	A	B	A	0.447984	0.28386	-0.294365	0.447984
chr1	138700000	138800000	A	A	A	A	1.45918	0.941961	0.314748	1.45918
chr1	138800000	138900000	A	A	A	A	2.278	1.05841	0.334359	2.278
chr1	138900000	139000000	A	A	A	A	1.59324	0.713389	0.781817	1.59324
chr1	139000000	139100000	A	A	A	A	0.159046	0.442275	0.802497	0.159046
chr1	139100000	139200000	A	A	A	A	2.47149	0.875692	0.34058	2.47149
chr1	139200000	139300000	A	A	A	A	1.42056	0.109984	0.276833	1.42056
chr1	139300000	139400000	A	B	A	A	0.920683	-0.585495	0.653747	0.920683
chr1	139400000	139500000	A	B	A	A	1.13813	-0.13315	0.182827	1.13813
chr1	139500000	139600000	B	A	A	B	-1.71016	0.239858	0.323673	-1.71016
chr1	139600000	139700000	B	A	A	B	-0.134181	0.781814	0.111265	-0.134181
chr1	139700000	139800000	A	A	A	A	0.202039	0.626013	0.518064	0.202039
chr1	139800000	139900000	B	B	A	B	-2.71902	-0.0751247	0.554131	-2.71902
chr1	139900000	140000000	B	A	A	B	-7.60353	1.13885	0.80006	-7.60353
chr1	140000000	140100000	B	B	A	B	-3.16123	-0.213362	0.65578	-3.16123
chr1	140100000	140200000	B	B	B	B	-3.9367	-0.165909	-0.0690292	-3.9367
chr1	140200000	140300000	A	B	A	A	0.923798	-0.310708	0.194877	0.923798
chr1	140300000	140400000	B	B	A	B	-1.58713	-0.67351	0.350334	-1.58713
chr1	140400000	140500000	A	B	B	A	0.69853	-0.307926	-0.0631835	0.69853
chr1	140500000	140600000	A	B	A	A	0.0186044	-0.177973	0.211633	0.0186044
chr1	140600000	140700000	B	A	A	B	-1.28967	0.365253	0.715449	-1.28967
chr1	140700000	140800000	B	A	A	B	-5.09919	1.24806	1.14278	-5.09919
chr1	140800000	140900000	A	A	A	A	0.153848	1.22581	0.713295	0.153848
chr1	140900000	141000000	B	A	A	B	-1.27994	1.21759	0.974609	-1.27994
chr1	141000000	141100000	B	A	A	B	-3.05397	1.77629	1.11662	-3.05397
chr1	141100000	141200000	B	A	A	B	-2.27589	0.95231	0.0227998	-2.27589
chr1	141200000	141300000	B	A	B	B	-1.16433	0.678708	-0.413972	-1.16433
chr1	141300000	141400000	B	A	A	B	-2.01586	1.46668	0.159698	-2.01586
chr1	141400000	141500000	B	A	B	B	-1.57383	0.270171	-0.025043	-1.57383
chr1	141500000	141600000	B	A	A	B	-1.46485	0.0683094	0.404652	-1.46485
chr1	141600000	141700000	B	A	A	B	-0.0365305	0.0967109	0.142305	-0.0365305
chr1	141700000	141800000	B	A	A	B	-0.689942	0.24116	0.0513767	-0.689942
chr1	141800000	141900000	B	A	A	B	-0.154309	0.279834	0.564763	-0.154309
chr1	141900000	142000000	B	A	A	B	-0.369066	1.11657	0.241376	-0.369066
chr1	142000000	142100000	B	A	A	B	-0.398264	0.577225	0.114214	-0.398264
chr1	142100000	142200000	B	A	A	B	-1.03456	1.05833	0.0911456	-1.03456
chr1	142200000	142300000	B	A	A	B	-2.21264	1.30637	0.0162182	-2.21264
chr1	142300000	142400000	B	A	A	B	-5.45608	1.43445	1.50642	-5.45608
chr1	142400000	142500000	B	A	A	B	-5.96744	1.43002	0.799581	-5.96744
chr1	142500000	142600000	B	A	B	B	-0.980587	1.19438	-0.368418	-0.980587
chr1	142600000	142700000	A	A	A	A	0.101929	1.20482	0.0709441	0.101929
chr1	142700000	142800000	B	A	A	B	-2.15431	0.517592	0.331599	-2.15431
chr1	142800000	142900000	B	A	B	B	-2.58895	0.239224	-0.426813	-2.58895
chr1	142900000	143000000	B	A	A	B	-1.33229	1.79291	0.0225769	-1.33229
chr1	143000000	143100000	B	A	B	B	-2.52932	1.367	-0.463516	-2.52932
chr1	143100000	143200000	B	A	B	B	-2.59158	1.01817	-0.642644	-2.59158
chr1	143200000	143300000	B	A	A	B	-4.83246	0.442815	0.0706323	-4.83246
chr1	143300000	143400000	B	A	A	B	-3.86834	0.762614	0.153885	-3.86834
chr1	143400000	143500000	B	A	A	B	-5.60537	1.45833	0.65259	-5.60537
chr1	143500000	143600000	A	A	A	A	1.15118	0.559612	0.358456	1.15118
chr1	143600000	143700000	B	A	B	B	-1.21824	0.688873	-0.0552333	-1.21824
chr1	143700000	143800000	A	A	B	A	1.7857	1.03809	-0.320852	1.7857
chr1	143800000	143900000	A	A	A	A	1.93234	0.860039	0.139015	1.93234
chr1	143900000	144000000	A	A	A	A	1.01633	0.0701059	0.129835	1.01633
chr1	144000000	144100000	A	A	B	A	0.514504	0.845584	-0.299801	0.514504
chr1	144100000	144200000	A	A	B	A	1.70448	1.133	-0.17843	1.70448
chr1	144200000	144300000	B	A	B	B	-0.737035	1.80116	-0.364635	-0.737035
chr1	144300000	144400000	B	A	B	B	-0.757216	1.42914	-0.457026	-0.757216
chr1	144400000	144500000	B	A	B	B	-1.99742	2.11705	-0.0320546	-1.99742
chr1	144500000	144600000	B	A	B	B	-3.04545	2.35896	-0.247938	-3.04545
chr1	144600000	144700000	B	A	B	B	-2.30952	2.44276	-0.838465	-2.30952
chr1	144700000	144800000	A	A	B	A	0.535371	1.7377	-0.23837	0.535371
chr1	144800000	144900000	B	A	B	B	-3.6205	2.50013	-1.28086	-3.6205
chr1	144900000	145000000	B	A	B	B	-1.77889	2.47056	-0.407756	-1.77889
chr1	145000000	145100000	B	A	B	B	-5.23817	2.97642	-0.728091	-5.23817
chr1	145100000	145200000	B	A	B	B	-6.75087	1.602	-0.419906	-6.75087
chr1	145200000	145300000	B	A	B	B	-12.2989	1.80324	-0.925126	-12.2989
chr1	145300000	145400000	B	A	B	B	-2.55834	1.49868	-0.609713	-2.55834
chr1	145400000	145500000	B	A	B	B	-2.04011	2.01015	-0.303428	-2.04011
chr1	145500000	145600000	B	A	B	B	-1.89288	2.82597	-0.557768	-1.89288
chr1	145600000	145700000	B	A	B	B	-0.787018	1.80548	-0.075918	-0.787018
chr1	145700000	145800000	B	A	B	B	-1.59237	2.00903	-0.101901	-1.59237
chr1	145800000	145900000	A	A	A	A	0.988088	1.1905	0.143914	0.988088
chr1	145900000	146000000	A	A	B	A	0.191988	1.48241	-0.16974	0.191988
chr1	146000000	146100000	A	A	A	A	0.0297143	1.87624	0.0875351	0.0297143
chr1	146100000	146200000	B	A	B	B	-1.72174	2.03531	-0.40392	-1.72174
chr1	146200000	146300000	A	A	A	A	0.547586	0.409726	0.459802	0.547586
chr1	146300000	146400000	A	A	A	A	0.377999	1.07548	0.0443956	0.377999
chr1	146400000	146500000	B	A	A	B	-0.319215	1.03322	0.341098	-0.319215
chr1	146500000	146600000	B	A	A	B	-7.04696	1.79586	0.422944	-7.04696
chr1	146600000	146700000	B	A	A	B	-2.3484	1.78876	0.580475	-2.3484
chr1	146700000	146800000	B	A	A	B	-3.83652	1.04108	0.0148504	-3.83652
chr1	146800000	146900000	B	A	B	B	-1.24127	0.374955	-0.243529	-1.24127
chr1	146900000	147000000	A	A	A	A	0.632859	0.468413	0.104593	0.632859
chr1	147000000	147100000	A	A	B	A	0.60534	0.0536554	-0.778849	0.60534
chr1	147100000	147200000	B	A	B	B	-1.2085	1.42882	-0.783283	-1.2085
chr1	147200000	147300000	A	A	B	A	1.09295	0.468485	-0.0665669	1.09295
chr1	147300000	147400000	B	A	B	B	-1.87835	0.82041	-0.0668674	-1.87835
chr1	147400000	147500000	B	A	B	B	-1.82433	1.07389	-0.582373	-1.82433
chr1	147500000	147600000	B	A	B	B	-1.82492	0.125013	-0.211302	-1.82492
chr1	147600000	147700000	B	A	A	B	-3.49863	0.591602	0.130063	-3.49863
chr1	147700000	147800000	B	A	B	B	-0.74195	1.55026	-0.284791	-0.74195
chr1	147800000	147900000	B	A	B	B	-1.479	0.889941	-0.549083	-1.479
chr1	147900000	148000000	B	A	A	B	-2.74365	0.915346	0.213735	-2.74365
chr1	148000000	148100000	B	A	A	B	-3.07196	0.599115	0.303505	-3.07196
chr1	148100000	148200000	B	A	A	B	-3.00219	0.97949	0.439366	-3.00219
chr1	148200000	148300000	B	A	A	B	-3.74795	1.93627	0.698523	-3.74795
chr1	148300000	148400000	B	A	A	B	-2.59818	1.88173	0.0721931	-2.59818
chr1	148400000	148500000	B	A	A	B	-1.52615	0.479076	0.160027	-1.52615
chr1	148500000	148600000	B	A	B	B	-1.7908	0.890255	-0.160726	-1.7908
chr1	148600000	148700000	B	A	A	B	-3.32446	1.00489	0.100738	-3.32446
chr1	148700000	148800000	B	A	A	B	-4.52936	1.26687	0.148858	-4.52936
chr1	148800000	148900000	B	A	B	B	-3.26431	1.19084	-0.201039	-3.26431
chr1	148900000	149000000	B	A	A	B	-2.28591	1.20216	1.02327	-2.28591
chr1	149000000	149100000	B	A	A	B	-3.23927	1.2415	0.904371	-3.23927
chr1	149100000	149200000	B	A	A	B	-2.58815	0.688434	0.266523	-2.58815
chr1	149200000	149300000	B	A	A	B	-3.32697	1.28181	0.584519	-3.32697
chr1	149300000	149400000	B	A	A	B	-3.09401	1.73055	0.223215	-3.09401
chr1	149400000	149500000	B	A	A	B	-2.94442	1.23524	0.401662	-2.94442
chr1	149500000	149600000	B	A	B	B	-4.04633	0.770602	-0.522765	-4.04633
chr1	149600000	149700000	B	A	A	B	-2.42221	1.02039	0.425731	-2.42221
chr1	149700000	149800000	B	A	B	B	-1.43152	0.58515	-0.425858	-1.43152
chr1	149800000	149900000	B	A	B	B	-0.882953	0.449592	-0.492542	-0.882953
chr1	149900000	150000000	A	A	B	A	0.579294	0.230556	-0.271492	0.579294
chr1	150000000	150100000	A	A	B	A	0.496349	0.554843	-0.419636	0.496349
chr1	150100000	150200000	B	A	B	B	-0.622682	1.09867	-0.156857	-0.622682
chr1	150200000	150300000	B	A	A	B	-2.41506	0.820444	0.0226288	-2.41506
chr1	150300000	150400000	B	A	A	B	-2.57257	1.04962	0.364362	-2.57257
chr1	150400000	150500000	A	A	B	A	0.379449	0.95152	-0.177905	0.379449
chr1	150500000	150600000	A	B	B	A	1.04438	-0.21148	-0.19422	1.04438
chr1	150600000	150700000	A	A	A	A	0.589136	0.186379	0.0349473	0.589136
chr1	150700000	150800000	B	B	A	B	-0.707791	-0.34914	0.241262	-0.707791
chr1	150800000	150900000	A	A	A	A	0.182193	0.801358	0.0189604	0.182193
chr1	150900000	151000000	A	A	A	A	0.295652	0.644793	0.154644	0.295652
chr1	151000000	151100000	A	A	B	A	1.73431	0.31378	-0.326799	1.73431
chr1	151100000	151200000	A	A	A	A	1.51169	0.551914	0.238155	1.51169
chr1	151200000	151300000	A	A	A	A	2.66572	0.423479	0.0249596	2.66572
chr1	151300000	151400000	A	A	B	A	2.36669	0.489996	-0.131677	2.36669
chr1	151400000	151500000	A	A	A	A	1.12329	0.440402	0.357254	1.12329
chr1	151500000	151600000	A	A	A	A	2.29026	1.14251	0.209249	2.29026
chr1	151600000	151700000	A	A	A	A	1.0133	0.882276	0.888241	1.0133
chr1	151700000	151800000	A	A	A	A	1.89008	1.15033	0.0364966	1.89008
chr1	151800000	151900000	A	A	B	A	2.38386	0.863646	-0.294311	2.38386
chr1	151900000	152000000	A	A	B	A	2.82445	0.31838	-0.199456	2.82445
chr1	152000000	152100000	A	A	A	A	3.11107	0.513381	0.0768043	3.11107
chr1	152100000	152200000	A	A	B	A	2.0126	0.527381	-0.18073	2.0126
chr1	152200000	152300000	A	A	B	A	2.18947	0.898585	-0.105097	2.18947
chr1	152300000	152400000	A	A	A	A	1.78476	0.396014	0.174087	1.78476
chr1	152400000	152500000	A	A	A	A	2.24067	0.811487	0.22432	2.24067
chr1	152500000	152600000	A	A	B	A	2.74263	0.0604521	-0.241362	2.74263
chr1	152600000	152700000	A	A	B	A	2.97165	0.12526	-0.361523	2.97165
chr1	152700000	152800000	A	A	B	A	3.47552	0.456858	-0.216929	3.47552
chr1	152800000	152900000	A	B	B	A	2.91425	-0.000192866	-0.251261	2.91425
chr1	152900000	153000000	A	B	B	A	3.17244	-0.0169932	-0.140688	3.17244
chr1	153000000	153100000	A	B	B	A	3.53072	-0.198367	-0.253473	3.53072
chr1	153100000	153200000	A	A	B	A	3.33009	0.0014739	-0.222822	3.33009
chr1	153200000	153300000	A	B	B	A	3.11395	-0.0169668	-0.287359	3.11395
chr1	153300000	153400000	A	A	B	A	3.08859	0.256404	-0.292769	3.08859
chr1	153400000	153500000	A	A	B	A	2.75885	0.0440109	-0.175199	2.75885
chr1	153500000	153600000	A	B	B	A	3.70468	-0.159917	-0.142771	3.70468
chr1	153600000	153700000	A	B	B	A	2.86412	-0.0948906	-0.207834	2.86412
chr1	153700000	153800000	A	B	B	A	3.0747	-0.0356702	-0.389795	3.0747
chr1	153800000	153900000	A	A	A	A	2.50543	0.115784	0.0689526	2.50543
chr1	153900000	154000000	A	A	A	A	2.67966	0.146991	0.493302	2.67966
chr1	154000000	154100000	A	A	B	A	2.89704	0.270558	-0.0300449	2.89704
chr1	154100000	154200000	A	A	A	A	2.28103	0.988512	0.121027	2.28103
chr1	154200000	154300000	A	A	A	A	1.2226	0.742781	0.0997063	1.2226
chr1	154700000	154800000	A	A	A	A	0.240684	1.09576	0.03829	0.240684
chr1	154800000	154900000	A	A	A	A	2.07852	0.202288	0.962628	2.07852
chr1	154900000	155000000	A	A	A	A	1.83161	0.597613	0.610785	1.83161
chr1	155000000	155100000	A	A	A	A	1.93172	0.0351393	1.06317	1.93172
chr1	155100000	155200000	A	A	A	A	1.44154	0.95994	0.959837	1.44154
chr1	155200000	155300000	A	A	A	A	0.788192	0.593646	0.936036	0.788192
chr1	155300000	155400000	A	B	A	A	0.50828	-0.456924	0.353426	0.50828
chr1	155400000	155500000	A	A	A	A	1.16125	0.662424	0.711455	1.16125
chr1	155500000	155600000	A	A	A	A	1.32431	0.590078	0.282321	1.32431
chr1	155600000	155700000	A	A	B	A	1.36482	0.830446	-0.0311327	1.36482
chr1	155700000	155800000	A	A	A	A	0.940501	0.333419	0.609191	0.940501
chr1	155800000	155900000	A	A	A	A	1.75049	0.370891	0.432389	1.75049
chr1	155900000	156000000	A	A	A	A	1.89815	0.888809	0.332654	1.89815
chr1	156000000	156100000	A	A	A	A	1.53849	0.364182	0.37037	1.53849
chr1	156100000	156200000	A	A	B	A	0.718197	0.425726	-0.0864574	0.718197
chr1	156200000	156300000	A	A	A	A	2.18716	0.917974	0.284272	2.18716
chr1	156300000	156400000	A	A	A	A	2.15068	1.01881	0.370454	2.15068
chr1	156400000	156500000	A	A	A	A	2.44939	1.18663	0.186439	2.44939
chr1	156500000	156600000	A	A	A	A	2.18835	1.45292	0.0947519	2.18835
chr1	156600000	156700000	A	A	B	A	1.73182	1.12667	-0.0147258	1.73182
chr1	156700000	156800000	A	A	A	A	2.66479	1.39788	0.352264	2.66479
chr1	156800000	156900000	A	A	A	A	2.16726	0.299118	0.919108	2.16726
chr1	156900000	157000000	A	A	A	A	3.48383	0.616462	0.829747	3.48383
chr1	157000000	157100000	A	A	A	A	3.32782	0.456414	0.475438	3.32782
chr1	157100000	157200000	A	A	A	A	0.941593	0.773297	0.331564	0.941593
chr1	157200000	157300000	A	A	A	A	0.199032	1.08933	0.776827	0.199032
chr1	157300000	157400000	A	A	A	A	1.76974	0.859559	0.648243	1.76974
chr1	157400000	157500000	A	A	A	A	2.22329	1.0744	1.07573	2.22329
chr1	157500000	157600000	A	A	A	A	1.40503	0.574661	1.15849	1.40503
chr1	157600000	157700000	A	A	A	A	1.40197	0.849265	1.24031	1.40197
chr1	157700000	157800000	A	A	A	A	0.984618	0.560036	0.997579	0.984618
chr1	157800000	157900000	B	A	A	B	-0.0409467	0.0171039	0.880988	-0.0409467
chr1	157900000	158000000	B	A	A	B	-0.879468	1.30871	1.21309	-0.879468
chr1	158000000	158100000	B	A	A	B	-1.72209	0.609081	1.27254	-1.72209
chr1	158100000	158200000	B	A	A	B	-0.264973	0.814811	0.836374	-0.264973
chr1	158200000	158300000	A	A	A	A	0.948439	0.571296	0.778095	0.948439
chr1	158300000	158400000	B	A	B	B	-0.501313	1.37998	-0.133533	-0.501313
chr1	158400000	158500000	B	A	A	B	-0.565169	0.929793	0.784998	-0.565169
chr1	158500000	158600000	B	A	A	B	-0.877002	1.7685	0.554652	-0.877002
chr1	158600000	158700000	A	A	A	A	0.5081	0.963955	0.86547	0.5081
chr1	158700000	158800000	B	A	A	B	-1.301	1.80246	1.03002	-1.301
chr1	158800000	158900000	B	A	A	B	-0.343794	1.28406	1.18683	-0.343794
chr1	158900000	159000000	B	A	A	B	-0.678369	1.11979	1.12056	-0.678369
chr1	159000000	159100000	B	A	A	B	-2.1726	1.18909	1.0618	-2.1726
chr1	159100000	159200000	B	A	A	B	-1.946	0.861849	1.67835	-1.946
chr1	159200000	159300000	A	A	A	A	0.492249	1.1739	1.42382	0.492249
chr1	159300000	159400000	A	A	A	A	0.184387	0.715445	1.25761	0.184387
chr1	159400000	159500000	A	A	A	A	1.45308	0.402705	0.819947	1.45308
chr1	159500000	159600000	A	A	A	A	0.882003	0.522484	1.48554	0.882003
chr1	159600000	159700000	A	A	A	A	1.21833	0.666205	1.32651	1.21833
chr1	159700000	159800000	A	A	A	A	0.969962	0.960629	1.00762	0.969962
chr1	159800000	159900000	B	A	A	B	-5.7238	0.551142	2.102	-5.7238
chr1	159900000	160000000	B	A	A	B	-1.11877	2.11302	0.650107	-1.11877
chr1	160000000	160100000	B	A	A	B	-2.36487	1.45613	1.56012	-2.36487
chr1	160100000	160200000	B	A	A	B	-1.23544	0.143076	1.27283	-1.23544
chr1	160200000	160300000	B	A	A	B	-1.80475	0.785654	0.569313	-1.80475
chr1	160300000	160400000	B	A	A	B	-2.89769	1.20206	0.635309	-2.89769
chr1	160400000	160500000	B	A	A	B	-3.18128	1.23647	1.31317	-3.18128
chr1	160500000	160600000	B	A	A	B	-0.840608	1.36142	0.698696	-0.840608
chr1	160600000	160700000	B	A	B	B	-3.55467	0.049227	-0.260688	-3.55467
chr1	160700000	160800000	A	A	B	A	0.321988	0.307177	-0.171792	0.321988
chr1	160800000	160900000	B	A	B	B	-2.1712	0.605542	-0.0461498	-2.1712
chr1	161000000	161100000	A	A	A	A	2.15116	0.442989	0.587311	2.15116
chr1	161100000	161200000	A	A	A	A	2.57786	0.493905	0.519575	2.57786
chr1	161200000	161300000	A	A	A	A	2.94041	0.553455	0.421396	2.94041
chr1	161300000	161400000	A	A	A	A	0.806827	0.916989	0.60166	0.806827
chr1	161400000	161500000	B	A	A	B	-2.4782	1.3867	0.863173	-2.4782
chr1	161500000	161600000	B	A	A	B	-0.578006	1.0532	0.290408	-0.578006
chr1	161600000	161700000	A	A	A	A	1.23307	0.7924	0.439013	1.23307
chr1	161700000	161800000	B	A	A	B	-0.774795	1.85954	0.795487	-0.774795
chr1	161800000	161900000	A	B	A	A	1.21833	-0.290937	0.300896	1.21833
chr1	161900000	162000000	A	A	A	A	2.59347	0.594907	0.349289	2.59347
chr1	162000000	162100000	A	B	B	A	0.898612	-0.112142	-0.108898	0.898612
chr1	162100000	162200000	A	A	A	A	1.93507	0.512318	0.766863	1.93507
chr1	162200000	162300000	A	A	A	A	1.60029	0.792805	0.453587	1.60029
chr1	162300000	162400000	A	A	A	A	2.68922	0.116636	0.18753	2.68922
chr1	162400000	162500000	A	A	A	A	2.66359	0.341082	0.37465	2.66359
chr1	162500000	162600000	A	A	A	A	2.90496	0.736902	0.551108	2.90496
chr1	162600000	162700000	A	B	A	A	2.85135	-0.197	0.359895	2.85135
chr1	162700000	162800000	A	A	B	A	1.78275	0.424373	-0.0182402	1.78275
chr1	162800000	162900000	A	A	B	A	0.0890716	1.09897	-0.631283	0.0890716
chr1	162900000	163000000	A	A	B	A	0.382807	0.789858	-0.914906	0.382807
chr1	163000000	163100000	A	A	B	A	0.241666	0.512799	-0.541927	0.241666
chr1	163100000	163200000	A	A	B	A	2.3178	0.90843	-0.387807	2.3178
chr1	163200000	163300000	A	A	B	A	1.52254	0.0753741	-0.71171	1.52254
chr1	163300000	163400000	A	A	B	A	1.10295	0.83522	-0.799319	1.10295
chr1	163400000	163500000	A	B	B	A	0.269026	-0.353302	-0.445532	0.269026
chr1	163500000	163600000	A	A	B	A	1.61835	0.285481	-0.524542	1.61835
chr1	163600000	163700000	A	A	B	A	0.265087	0.128712	-0.556324	0.265087
chr1	163700000	163800000	A	A	B	A	1.7996	0.482467	-0.850445	1.7996
chr1	163800000	163900000	B	B	B	B	-0.964574	-0.178746	-0.803235	-0.964574
chr1	163900000	164000000	A	B	B	A	2.08642	-0.276422	-0.294416	2.08642
chr1	164000000	164100000	A	B	B	A	2.66649	-0.382674	-0.0841842	2.66649
chr1	164100000	164200000	A	B	B	A	2.73757	-0.200839	-0.711758	2.73757
chr1	164200000	164300000	A	A	B	A	3.61962	0.123647	-0.292239	3.61962
chr1	164300000	164400000	A	B	A	A	3.05964	-0.481285	0.123957	3.05964
chr1	164400000	164500000	A	B	B	A	3.1481	-0.431416	-0.00140469	3.1481
chr1	164500000	164600000	A	B	A	A	2.99931	-0.382115	0.585292	2.99931
chr1	164600000	164700000	A	B	A	A	2.64155	-0.66451	0.254445	2.64155
chr1	164700000	164800000	A	B	A	A	1.63649	-0.914554	0.436227	1.63649
chr1	164800000	164900000	A	B	A	A	1.46566	-1.00053	0.151848	1.46566
chr1	164900000	165000000	A	B	A	A	1.72573	-0.374091	0.114299	1.72573
chr1	165000000	165100000	A	B	B	A	1.51979	-0.38429	-0.112558	1.51979
chr1	165100000	165200000	A	B	B	A	3.20963	-0.0382714	-0.143088	3.20963
chr1	165200000	165300000	A	A	A	A	2.4795	0.133726	0.172065	2.4795
chr1	165300000	165400000	A	A	A	A	2.62294	0.047793	0.565477	2.62294
chr1	165400000	165500000	A	A	A	A	1.37632	0.488084	0.38168	1.37632
chr1	165500000	165600000	A	A	A	A	2.55172	0.222038	0.128737	2.55172
chr1	165600000	165700000	A	A	A	A	2.88028	0.0893023	0.157205	2.88028
chr1	165700000	165800000	A	A	A	A	1.96389	0.867985	0.516894	1.96389
chr1	165800000	165900000	A	A	A	A	1.7676	0.503214	0.21059	1.7676
chr1	165900000	166000000	A	A	A	A	1.85191	0.513319	0.0885569	1.85191
chr1	166000000	166100000	A	A	B	A	1.79228	0.685727	-0.20486	1.79228
chr1	166100000	166200000	A	A	A	A	2.80819	0.10845	0.30147	2.80819
chr1	166200000	166300000	A	A	A	A	1.73263	0.0395784	0.225988	1.73263
chr1	166300000	166400000	A	A	A	A	1.85813	0.615407	0.558139	1.85813
chr1	166400000	166500000	A	A	A	A	0.106311	0.211123	0.801661	0.106311
chr1	166500000	166600000	B	A	A	B	-1.73777	0.774397	0.505729	-1.73777
chr1	166600000	166700000	A	A	A	A	1.24344	0.261726	0.152926	1.24344
chr1	166700000	166800000	A	A	A	A	0.664457	0.459668	0.779432	0.664457
chr1	166800000	166900000	A	A	A	A	0.933166	0.84864	0.716085	0.933166
chr1	166900000	167000000	A	A	A	A	1.04041	0.437	0.857012	1.04041
chr1	167000000	167100000	A	A	A	A	2.06368	0.739409	0.557815	2.06368
chr1	167100000	167200000	A	A	A	A	2.48094	0.601402	0.423619	2.48094
chr1	167200000	167300000	A	A	A	A	3.30387	0.190935	0.501114	3.30387
chr1	167300000	167400000	A	A	A	A	2.22354	0.517694	0.588711	2.22354
chr1	167400000	167500000	A	A	A	A	0.66225	0.577257	0.954226	0.66225
chr1	167500000	167600000	A	A	A	A	2.13589	1.08838	0.525749	2.13589
chr1	167600000	167700000	A	A	A	A	1.93788	0.899158	0.985144	1.93788
chr1	167700000	167800000	A	A	A	A	1.51912	0.93008	1.17159	1.51912
chr1	167800000	167900000	A	A	A	A	0.108647	1.43812	1.09898	0.108647
chr1	167900000	168000000	B	A	A	B	-1.42471	1.68386	1.47111	-1.42471
chr1	168000000	168100000	A	A	A	A	0.25323	0.9475	0.748507	0.25323
chr1	168100000	168200000	A	A	A	A	1.34569	1.13161	0.0331024	1.34569
chr1	168200000	168300000	A	A	A	A	0.7546	1.19657	0.958469	0.7546
chr1	168300000	168400000	A	A	A	A	0.780883	0.114024	0.46645	0.780883
chr1	168400000	168500000	A	A	A	A	0.201244	0.492088	0.14027	0.201244
chr1	168500000	168600000	B	A	A	B	-0.73127	0.164594	0.477372	-0.73127
chr1	168600000	168700000	B	A	A	B	-0.56436	1.28522	0.658127	-0.56436
chr1	168700000	168800000	A	B	A	A	0.0301811	-0.112594	0.831162	0.0301811
chr1	168800000	168900000	B	B	A	B	-0.73365	-0.120996	1.05512	-0.73365
chr1	168900000	169000000	B	A	A	B	-2.00688	1.96633	0.438097	-2.00688
chr1	169000000	169100000	B	A	B	B	-0.928789	0.918581	-0.157551	-0.928789
chr1	169100000	169200000	B	A	B	B	-4.27371	0.665583	-0.45847	-4.27371
chr1	169200000	169300000	A	A	A	A	0.112816	1.03729	0.238428	0.112816
chr1	169300000	169400000	B	A	B	B	-0.441278	1.3782	-0.101863	-0.441278
chr1	169400000	169500000	A	A	A	A	0.490607	0.641596	0.150536	0.490607
chr1	169500000	169600000	A	A	A	A	1.70372	0.0969006	0.21593	1.70372
chr1	169600000	169700000	B	B	A	B	-0.659469	-0.0673107	0.720945	-0.659469
chr1	169700000	169800000	A	A	A	A	0.765731	0.779962	0.488322	0.765731
chr1	169800000	169900000	A	A	A	A	0.35625	1.38235	0.762867	0.35625
chr1	169900000	170000000	A	A	A	A	0.849084	0.468287	0.463397	0.849084
chr1	170000000	170100000	A	A	A	A	0.0356108	1.4301	0.0925679	0.0356108
chr1	170100000	170200000	A	A	A	A	1.68946	0.712161	0.573541	1.68946
chr1	170200000	170300000	A	A	A	A	1.49582	0.246963	0.513258	1.49582
chr1	170300000	170400000	A	A	A	A	0.669882	0.808901	0.893002	0.669882
chr1	170400000	170500000	A	A	A	A	0.780973	1.39619	0.454333	0.780973
chr1	170500000	170600000	A	A	A	A	1.60661	0.344782	0.46836	1.60661
chr1	170600000	170700000	A	A	A	A	1.36728	0.311586	0.256937	1.36728
chr1	170700000	170800000	A	A	A	A	0.897461	0.902834	0.120827	0.897461
chr1	170800000	170900000	A	A	A	A	2.08357	0.328712	0.061435	2.08357
chr1	170900000	171000000	A	A	A	A	2.19578	0.0674432	0.5967	2.19578
chr1	171000000	171100000	A	A	A	A	2.06552	0.378064	0.403237	2.06552
chr1	171100000	171200000	A	A	B	A	1.62445	0.614284	-0.183471	1.62445
chr1	171200000	171300000	A	A	B	A	2.05652	0.421245	-0.248177	2.05652
chr1	171300000	171400000	A	A	B	A	2.04628	0.661751	-0.58045	2.04628
chr1	171400000	171500000	A	A	A	A	2.87059	0.256948	0.00365479	2.87059
chr1	171600000	171700000	A	A	B	A	0.724794	0.198303	-0.649562	0.724794
chr1	171700000	171800000	A	A	B	A	0.394905	0.33659	-0.0904492	0.394905
chr1	171800000	171900000	B	A	A	B	-0.404088	0.530561	0.0278102	-0.404088
chr1	171900000	172000000	A	A	B	A	1.36325	0.32771	-0.419087	1.36325
chr1	172000000	172100000	A	A	B	A	2.11364	0.489745	-0.323115	2.11364
chr1	172100000	172200000	A	A	A	A	2.47326	0.535472	0.248314	2.47326
chr1	172200000	172300000	A	A	B	A	1.69381	1.20456	-0.504574	1.69381
chr1	172300000	172400000	A	A	A	A	2.78978	0.132613	0.335168	2.78978
chr1	172400000	172500000	A	B	A	A	2.2188	-0.319705	0.344672	2.2188
chr1	172500000	172600000	A	A	A	A	2.47273	0.270956	0.758004	2.47273
chr1	172600000	172700000	B	B	A	B	-1.52259	-0.100319	1.32376	-1.52259
chr1	172700000	172800000	A	B	A	A	0.330542	-0.511416	0.418734	0.330542
chr1	172800000	172900000	B	A	A	B	-1.53479	0.259247	1.07794	-1.53479
chr1	172900000	173000000	B	A	B	B	-3.26619	0.0779032	-0.0213185	-3.26619
chr1	173000000	173100000	A	A	A	A	0.436016	0.660171	0.735976	0.436016
chr1	173100000	173200000	B	A	A	B	-1.92058	0.915523	0.959833	-1.92058
chr1	173200000	173300000	A	A	A	A	0.672811	0.710497	0.375063	0.672811
chr1	173300000	173400000	A	A	A	A	0.378539	0.275825	0.938935	0.378539
chr1	173400000	173500000	B	A	A	B	-0.153945	1.01941	1.30378	-0.153945
chr1	173500000	173600000	B	A	A	B	-2.73614	0.499068	0.432514	-2.73614
chr1	173600000	173700000	B	B	B	B	-2.64055	-0.0175875	-0.290104	-2.64055
chr1	173700000	173800000	B	A	B	B	-2.54428	0.947421	-0.48753	-2.54428
chr1	173800000	173900000	B	B	B	B	-5.30413	-0.139737	-0.296616	-5.30413
chr1	173900000	174000000	A	B	A	A	1.07033	-0.174419	0.322801	1.07033
chr1	174000000	174100000	A	A	B	A	0.133551	0.377653	-0.248261	0.133551
chr1	174100000	174200000	B	B	A	B	-0.326595	-0.715383	0.314344	-0.326595
chr1	174200000	174300000	A	B	A	A	0.225211	-0.112873	0.337298	0.225211
chr1	174300000	174400000	B	A	A	B	-0.69317	1.41335	0.315889	-0.69317
chr1	174400000	174500000	A	A	B	A	0.550449	0.0297251	-0.0295899	0.550449
chr1	174500000	174600000	A	A	A	A	0.720223	0.587803	0.699322	0.720223
chr1	174600000	174700000	A	A	A	A	0.248127	0.135804	0.243014	0.248127
chr1	174700000	174800000	A	A	A	A	0.417843	1.1789	0.351262	0.417843
chr1	174800000	174900000	A	A	A	A	0.698303	1.01746	0.0980743	0.698303
chr1	174900000	175000000	B	A	A	B	-0.297325	0.242602	0.180613	-0.297325
chr1	175000000	175100000	A	A	B	A	0.516885	0.199105	-0.006731	0.516885
chr1	175100000	175200000	A	A	A	A	0.869801	1.03164	0.194886	0.869801
chr1	175200000	175300000	B	A	A	B	-0.238452	0.442225	0.158966	-0.238452
chr1	175300000	175400000	A	A	A	A	0.449486	0.936365	0.546161	0.449486
chr1	175400000	175500000	A	A	A	A	1.43616	0.330658	0.195679	1.43616
chr1	175500000	175600000	A	A	A	A	1.26629	0.00537584	0.449322	1.26629
chr1	175600000	175700000	A	B	A	A	0.764172	-0.278396	0.366577	0.764172
chr1	175700000	175800000	A	A	A	A	0.701772	0.994847	0.806222	0.701772
chr1	175800000	175900000	A	A	A	A	0.999279	0.463455	0.392153	0.999279
chr1	175900000	176000000	A	A	A	A	1.17979	0.691808	0.278831	1.17979
chr1	176000000	176100000	A	A	B	A	0.568615	0.495153	-0.171749	0.568615
chr1	176100000	176200000	B	A	A	B	-0.669883	0.715999	0.599847	-0.669883
chr1	176200000	176300000	B	A	B	B	-0.273962	1.04725	-0.00450944	-0.273962
chr1	176300000	176400000	B	B	A	B	-0.584105	-0.618063	0.0232613	-0.584105
chr1	176400000	176500000	A	A	A	A	0.541575	0.485255	0.0300289	0.541575
chr1	176500000	176600000	B	B	B	B	-1.34221	-0.59099	-0.321671	-1.34221
chr1	176600000	176700000	A	A	B	A	0.908861	0.419977	-0.00873449	0.908861
chr1	176700000	176800000	A	A	A	A	0.72812	0.164593	0.280482	0.72812
chr1	176800000	176900000	A	A	A	A	0.0956044	0.245341	0.255014	0.0956044
chr1	176900000	177000000	A	A	B	A	1.47213	0.852532	-0.0600603	1.47213
chr1	177000000	177100000	B	A	B	B	-2.76088	1.86279	-0.364156	-2.76088
chr1	177100000	177200000	B	A	A	B	-2.5222	0.832856	0.461716	-2.5222
chr1	177200000	177300000	A	A	B	A	0.961235	0.451294	-0.504281	0.961235
chr1	177300000	177400000	A	A	B	A	1.94228	0.890015	-0.251156	1.94228
chr1	177400000	177500000	A	A	A	A	0.97394	1.30145	0.33132	0.97394
chr1	177500000	177600000	A	A	A	A	1.18123	0.317876	0.545438	1.18123
chr1	177600000	177700000	A	A	A	A	2.67759	0.215826	0.314522	2.67759
chr1	177700000	177800000	A	A	A	A	1.90678	0.41723	0.272797	1.90678
chr1	177800000	177900000	A	A	A	A	0.331448	0.543288	0.0359538	0.331448
chr1	177900000	178000000	B	A	A	B	-0.183324	0.119819	0.198432	-0.183324
chr1	178000000	178100000	B	B	A	B	-5.81933	-0.152382	1.35477	-5.81933
chr1	178100000	178200000	B	B	A	B	-2.42223	-0.573388	0.415897	-2.42223
chr1	178200000	178300000	B	A	A	B	-0.0537777	0.215453	0.311189	-0.0537777
chr1	178300000	178400000	A	A	A	A	3.01757	0.198273	0.153941	3.01757
chr1	178400000	178500000	A	A	A	A	2.37958	0.321227	0.135236	2.37958
chr1	178500000	178600000	A	A	A	A	3.40275	0.128927	0.377661	3.40275
chr1	178600000	178700000	A	A	A	A	2.20901	0.780642	0.582672	2.20901
chr1	178700000	178800000	A	A	A	A	1.91283	1.01506	0.155265	1.91283
chr1	178800000	178900000	A	A	B	A	1.32018	0.685248	-0.248169	1.32018
chr1	178900000	179000000	A	A	B	A	1.58406	0.275679	-0.156619	1.58406
chr1	179000000	179100000	A	A	B	A	1.9421	0.301989	-0.399013	1.9421
chr1	179100000	179200000	A	A	A	A	2.67854	0.26909	0.0732913	2.67854
chr1	179200000	179300000	A	A	B	A	2.80844	0.682629	-0.194463	2.80844
chr1	179300000	179400000	A	A	B	A	1.23048	0.0882981	-0.253822	1.23048
chr1	179400000	179500000	A	A	A	A	2.59387	0.0872563	0.0626038	2.59387
chr1	179500000	179600000	A	A	B	A	2.27072	0.123646	-0.274596	2.27072
chr1	179600000	179700000	A	B	A	A	2.16205	-0.149422	0.283196	2.16205
chr1	179700000	179800000	A	A	A	A	2.01827	0.598097	0.340855	2.01827
chr1	179800000	179900000	A	A	A	A	2.62666	0.35505	0.197063	2.62666
chr1	179900000	180000000	A	A	A	A	1.55397	1.15449	0.223142	1.55397
chr1	180000000	180100000	A	A	B	A	1.04179	0.920837	-0.508272	1.04179
chr1	180100000	180200000	A	A	B	A	1.93152	0.619799	-0.0887492	1.93152
chr1	180200000	180300000	A	A	B	A	2.63038	0.614808	-0.0232907	2.63038
chr1	180300000	180400000	A	A	A	A	1.92251	1.03277	0.233936	1.92251
chr1	180400000	180500000	A	A	A	A	1.69635	0.957748	0.0248088	1.69635
chr1	180500000	180600000	A	A	A	A	2.12439	0.738314	0.00393535	2.12439
chr1	180600000	180700000	A	A	A	A	1.80104	1.03609	0.160153	1.80104
chr1	180700000	180800000	A	A	A	A	1.29719	1.40714	0.279063	1.29719
chr1	180800000	180900000	A	B	A	A	2.57183	-0.195001	0.595119	2.57183
chr1	180900000	181000000	A	A	A	A	2.77006	0.369193	0.315121	2.77006
chr1	181000000	181100000	A	A	A	A	2.27728	0.245403	0.14036	2.27728
chr1	181100000	181200000	A	A	A	A	2.47078	0.719008	0.263812	2.47078
chr1	181200000	181300000	A	A	B	A	1.18971	0.543288	-0.0577458	1.18971
chr1	181300000	181400000	A	A	A	A	2.02235	0.223112	0.736527	2.02235
chr1	181400000	181500000	A	B	A	A	1.95999	-0.0839364	0.614215	1.95999
chr1	181500000	181600000	A	A	A	A	1.96463	0.425962	0.625336	1.96463
chr1	181600000	181700000	A	B	A	A	0.557935	-0.40737	0.496447	0.557935
chr1	181700000	181800000	A	B	A	A	0.545697	-0.265607	0.681395	0.545697
chr1	181800000	181900000	A	A	A	A	2.08026	0.20694	0.574486	2.08026
chr1	181900000	182000000	A	A	A	A	2.58699	0.0143406	0.0549111	2.58699
chr1	182000000	182100000	A	A	B	A	3.37977	0.204966	-0.0326703	3.37977
chr1	182100000	182200000	A	A	A	A	2.67298	0.0227248	0.413302	2.67298
chr1	182200000	182300000	A	A	A	A	2.85334	0.121028	0.132524	2.85334
chr1	182300000	182400000	A	B	A	A	2.73274	-0.330476	0.177421	2.73274
chr1	182400000	182500000	A	B	B	A	2.13501	-0.4099	-0.00598142	2.13501
chr1	182500000	182600000	A	B	A	A	2.69087	-0.406847	0.14422	2.69087
chr1	182600000	182700000	A	B	B	A	1.2554	-0.217396	-0.0867071	1.2554
chr1	182700000	182800000	A	B	A	A	1.49229	-0.347159	0.545013	1.49229
chr1	182800000	182900000	A	A	A	A	2.21236	0.41182	0.218361	2.21236
chr1	182900000	183000000	A	B	A	A	1.13859	-0.189178	0.248558	1.13859
chr1	183000000	183100000	A	A	B	A	0.52939	0.754229	-0.561438	0.52939
chr1	183100000	183200000	A	A	B	A	0.890244	1.22076	-0.106863	0.890244
chr1	183200000	183300000	A	B	A	A	2.30984	-0.0347969	0.278037	2.30984
chr1	183300000	183400000	A	A	B	A	1.42896	0.811923	-0.0999264	1.42896
chr1	183400000	183500000	B	A	B	B	-0.224011	0.381243	-0.191232	-0.224011
chr1	183500000	183600000	A	B	B	A	0.304411	-0.154276	-0.193786	0.304411
chr1	183600000	183700000	A	A	B	A	1.5518	0.6415	-0.478369	1.5518
chr1	183700000	183800000	B	A	B	B	-0.324476	1.11771	-0.565271	-0.324476
chr1	183800000	183900000	A	A	B	A	0.401711	0.821899	-0.802775	0.401711
chr1	183900000	184000000	B	B	B	B	-0.147347	-0.605653	-0.0534279	-0.147347
chr1	184000000	184100000	B	B	B	B	-0.257083	-0.132647	-0.276623	-0.257083
chr1	184100000	184200000	B	A	A	B	-0.49252	0.34129	0.180218	-0.49252
chr1	184200000	184300000	B	B	A	B	-1.79243	-0.0956613	0.222607	-1.79243
chr1	184300000	184400000	B	A	A	B	-0.685982	0.872157	0.630453	-0.685982
chr1	184400000	184500000	A	B	A	A	0.397954	-0.623929	0.772407	0.397954
chr1	184500000	184600000	B	A	A	B	-2.03799	0.889193	1.39745	-2.03799
chr1	184600000	184700000	B	A	A	B	-0.750465	0.95558	0.770716	-0.750465
chr1	184700000	184800000	A	B	A	A	1.26507	-0.495892	0.686707	1.26507
chr1	184800000	184900000	A	A	A	A	1.94153	0.0024738	0.458257	1.94153
chr1	184900000	185000000	A	B	A	A	0.800561	-0.306997	0.627229	0.800561
chr1	185000000	185100000	A	A	A	A	1.08432	0.105697	0.92816	1.08432
chr1	185100000	185200000	A	B	A	A	1.54435	-0.271841	0.211906	1.54435
chr1	185200000	185300000	A	A	A	A	1.50239	0.036972	0.540389	1.50239
chr1	185300000	185400000	B	A	B	B	-8.59355	1.37083	-0.69891	-8.59355
chr1	185400000	185500000	B	A	B	B	-1.17261	0.891342	-0.0848477	-1.17261
chr1	185500000	185600000	B	A	A	B	-1.92526	0.332253	0.482691	-1.92526
chr1	185600000	185700000	B	A	A	B	-1.83363	0.0672178	0.283754	-1.83363
chr1	185700000	185800000	B	A	A	B	-0.122854	0.655437	0.219455	-0.122854
chr1	185800000	185900000	B	A	A	B	-0.0814968	0.308335	0.436548	-0.0814968
chr1	185900000	186000000	A	A	B	A	0.420488	0.236067	-0.304097	0.420488
chr1	186000000	186100000	B	A	B	B	-0.00741584	0.143208	-0.486585	-0.00741584
chr1	186100000	186200000	B	A	A	B	-0.337277	0.232168	0.241857	-0.337277
chr1	186200000	186300000	A	A	B	A	0.773647	0.0449632	-0.0296367	0.773647
chr1	186300000	186400000	B	A	B	B	-0.333748	0.34798	-0.355289	-0.333748
chr1	186400000	186500000	A	B	A	A	1.37816	-0.342935	0.40235	1.37816
chr1	186500000	186600000	A	A	A	A	1.56133	0.0232394	0.649656	1.56133
chr1	186600000	186700000	A	A	A	A	0.800013	0.196517	0.73281	0.800013
chr1	186700000	186800000	A	B	A	A	1.65789	-0.000394567	1.03375	1.65789
chr1	186800000	186900000	B	A	A	B	-0.0777386	0.548145	1.42376	-0.0777386
chr1	186900000	187000000	A	A	A	A	0.710021	0.515279	1.07483	0.710021
chr1	187000000	187100000	A	A	A	A	0.454062	0.396829	1.17809	0.454062
chr1	187100000	187200000	B	A	A	B	-0.0997513	0.986447	1.08486	-0.0997513
chr1	187200000	187300000	A	A	A	A	0.916709	0.0368186	0.952194	0.916709
chr1	187300000	187400000	A	A	A	A	0.793139	0.390741	0.68874	0.793139
chr1	187400000	187500000	A	A	A	A	0.63553	0.317705	0.691596	0.63553
chr1	187500000	187600000	A	A	A	A	0.14802	0.490663	1.13206	0.14802
chr1	187600000	187700000	A	A	A	A	0.107188	0.110535	1.20104	0.107188
chr1	187700000	187800000	A	B	A	A	0.672036	-0.214534	0.957863	0.672036
chr1	187800000	187900000	B	B	A	B	-0.854542	-0.167782	1.00866	-0.854542
chr1	187900000	188000000	A	A	A	A	1.15563	0.796244	1.30306	1.15563
chr1	188000000	188100000	B	B	A	B	-3.64195	-0.336543	1.4791	-3.64195
chr1	188100000	188200000	A	A	A	A	0.0345933	1.47174	0.628499	0.0345933
chr1	188200000	188300000	B	A	A	B	-0.146043	0.415613	1.10592	-0.146043
chr1	188300000	188400000	B	A	A	B	-1.22824	0.051247	0.836589	-1.22824
chr1	188400000	188500000	A	A	A	A	0.50593	0.665714	0.15016	0.50593
chr1	188500000	188600000	B	A	A	B	-0.325587	0.480294	0.376089	-0.325587
chr1	188600000	188700000	B	A	A	B	-0.27103	0.646403	0.638141	-0.27103
chr1	188700000	188800000	A	A	A	A	1.10369	0.524239	0.401123	1.10369
chr1	188800000	188900000	A	B	A	A	2.07998	-0.0511693	0.638343	2.07998
chr1	188900000	189000000	A	A	A	A	2.29675	0.324453	0.380541	2.29675
chr1	189000000	189100000	A	A	A	A	1.64667	0.635296	0.478138	1.64667
chr1	189100000	189200000	A	A	A	A	1.79071	0.444741	0.724536	1.79071
chr1	189200000	189300000	A	A	A	A	1.40164	0.946306	0.819711	1.40164
chr1	189300000	189400000	A	B	A	A	1.42483	-0.0744128	0.830514	1.42483
chr1	189400000	189500000	A	B	A	A	1.56615	-0.384572	0.931501	1.56615
chr1	189500000	189600000	A	A	A	A	1.2855	0.784294	0.324387	1.2855
chr1	189600000	189700000	A	A	A	A	2.48185	0.511587	0.339995	2.48185
chr1	189700000	189800000	A	A	A	A	2.62555	0.0176367	0.670119	2.62555
chr1	189800000	189900000	A	A	A	A	2.9135	0.60895	0.105698	2.9135
chr1	189900000	190000000	A	A	A	A	2.07873	0.520472	0.394603	2.07873
chr1	190000000	190100000	A	B	A	A	2.22586	-0.00582238	0.655249	2.22586
chr1	190100000	190200000	A	A	A	A	1.25407	0.125659	0.734054	1.25407
chr1	190200000	190300000	A	A	A	A	0.51321	0.222469	0.608092	0.51321
chr1	190300000	190400000	A	A	A	A	1.60292	0.335823	0.653201	1.60292
chr1	190400000	190500000	A	A	A	A	2.01517	0.255029	0.537437	2.01517
chr1	190500000	190600000	A	A	A	A	2.15238	0.702564	0.249891	2.15238
chr1	190600000	190700000	A	A	A	A	1.53418	0.192089	0.532829	1.53418
chr1	190700000	190800000	A	A	A	A	1.88391	0.169104	0.761696	1.88391
chr1	190800000	190900000	A	A	A	A	1.79007	0.47997	1.16611	1.79007
chr1	190900000	191000000	A	A	A	A	1.69685	0.3969	0.81464	1.69685
chr1	191000000	191100000	A	A	A	A	2.56467	0.385348	0.426965	2.56467
chr1	191100000	191200000	A	B	A	A	1.91782	-0.165087	0.0592201	1.91782
chr1	191200000	191300000	A	A	B	A	2.51646	0.121255	-0.0515418	2.51646
chr1	191300000	191400000	A	A	A	A	1.06183	0.077802	0.648103	1.06183
chr1	191400000	191500000	A	A	A	A	1.92822	0.527413	1.01519	1.92822
chr1	191500000	191600000	A	A	A	A	0.738987	0.56694	1.32824	0.738987
chr1	191600000	191700000	A	A	A	A	1.43472	1.10954	0.666776	1.43472
chr1	191700000	191800000	A	A	A	A	1.4086	0.0237956	0.726018	1.4086
chr1	191800000	191900000	A	A	A	A	0.697799	0.14847	0.937775	0.697799
chr1	191900000	192000000	B	B	A	B	-0.0145722	-0.0168074	0.461947	-0.0145722
chr1	192000000	192100000	B	A	A	B	-3.16896	0.505414	0.720702	-3.16896
chr1	192100000	192200000	B	B	A	B	-0.856179	-0.10665	0.309972	-0.856179
chr1	192200000	192300000	A	A	A	A	2.02727	0.542299	0.552242	2.02727
chr1	192300000	192400000	A	A	A	A	2.12636	0.523326	0.863425	2.12636
chr1	192400000	192500000	A	A	A	A	1.23539	0.910661	0.546518	1.23539
chr1	192500000	192600000	A	A	A	A	1.05595	1.11929	0.469597	1.05595
chr1	192600000	192700000	A	A	A	A	1.46158	0.684963	0.641342	1.46158
chr1	192700000	192800000	A	A	A	A	2.16247	0.959326	0.832653	2.16247
chr1	192800000	192900000	A	A	A	A	1.23729	0.775875	1.25589	1.23729
chr1	192900000	193000000	A	A	A	A	0.547389	0.332854	1.40266	0.547389
chr1	193000000	193100000	A	A	A	A	1.62063	1.18684	0.678688	1.62063
chr1	193100000	193200000	A	A	A	A	1.34681	1.35666	0.387683	1.34681
chr1	193200000	193300000	A	B	A	A	0.850182	-0.0592038	0.72039	0.850182
chr1	193300000	193400000	A	B	A	A	1.5401	-0.05545	0.567527	1.5401
chr1	193400000	193500000	A	B	A	A	0.510325	-0.0417788	0.946045	0.510325
chr1	193500000	193600000	A	B	A	A	1.01721	-0.0824245	1.04239	1.01721
chr1	193600000	193700000	A	A	A	A	0.681591	0.517478	0.964168	0.681591
chr1	193700000	193800000	A	A	A	A	0.747808	0.652116	1.02128	0.747808
chr1	193800000	193900000	B	A	A	B	-1.49968	0.424268	0.670391	-1.49968
chr1	193900000	194000000	B	A	A	B	-1.92033	0.0762226	1.08581	-1.92033
chr1	194000000	194100000	B	A	A	B	-4.378	1.56234	0.163354	-4.378
chr1	194100000	194200000	B	A	A	B	-4.56526	0.0279912	0.926921	-4.56526
chr1	194200000	194300000	B	A	A	B	-3.31936	1.41931	0.330654	-3.31936
chr1	194300000	194400000	B	A	A	B	-1.20122	0.146747	0.0664107	-1.20122
chr1	194400000	194500000	B	B	A	B	-2.58059	-0.212376	0.845136	-2.58059
chr1	194500000	194600000	B	B	A	B	-2.50026	-0.70081	1.13797	-2.50026
chr1	194600000	194700000	B	A	A	B	-5.5827	0.230609	1.62656	-5.5827
chr1	194700000	194800000	B	B	A	B	-7.76169	-0.378098	1.07835	-7.76169
chr1	194800000	194900000	B	B	A	B	-7.81585	-0.912593	1.42597	-7.81585
chr1	194900000	195000000	B	A	A	B	-4.3697	1.46834	1.38418	-4.3697
chr1	195000000	195100000	B	A	A	B	-4.86936	1.39558	0.227316	-4.86936
chr1	195100000	195200000	B	A	A	B	-5.67121	0.416295	1.05951	-5.67121
chr1	195200000	195300000	B	A	A	B	-3.00196	1.7151	1.3243	-3.00196
chr1	195300000	195400000	B	A	A	B	-10.0287	2.24995	0.74716	-10.0287
chr10	3300000	3400000	B	A	B	B	-10.0743	0.413493	-0.422514	-10.0743
chr10	3400000	3500000	B	A	A	B	-2.84472	0.0187783	0.100595	-2.84472
chr10	3500000	3600000	B	B	B	B	-2.44727	-0.0299468	-0.233452	-2.44727
chr10	3600000	3700000	B	A	B	B	-1.39838	0.376987	-0.162047	-1.39838
chr10	3700000	3800000	B	B	B	B	-0.915265	-0.215915	-0.216865	-0.915265
chr10	3800000	3900000	A	A	B	A	0.276721	0.12372	-0.062275	0.276721
chr10	3900000	4000000	A	A	B	A	1.07664	0.289867	-0.60364	1.07664
chr10	4000000	4100000	A	A	B	A	0.1382	0.193834	-0.574121	0.1382
chr10	4100000	4200000	A	A	B	A	0.0582383	0.408213	-0.905991	0.0582383
chr10	4200000	4300000	B	A	A	B	-0.0986026	0.606184	0.0922286	-0.0986026
chr10	4300000	4400000	A	A	B	A	0.967461	0.168009	-0.190404	0.967461
chr10	4400000	4500000	A	A	B	A	0.228327	0.387229	-0.00335098	0.228327
chr10	4500000	4600000	A	A	A	A	0.518705	0.312025	0.103116	0.518705
chr10	4600000	4700000	A	A	A	A	0.413598	0.1026	0.217544	0.413598
chr10	4700000	4800000	B	A	A	B	-0.885628	0.0836231	0.419649	-0.885628
chr10	4800000	4900000	B	A	A	B	-1.35221	0.604298	0.190507	-1.35221
chr10	4900000	5000000	B	A	A	B	-1.81907	0.279479	0.195288	-1.81907
chr10	5000000	5100000	B	A	B	B	-2.46496	0.136994	-0.140624	-2.46496
chr10	5100000	5200000	B	A	B	B	-1.63135	0.453779	-0.0291431	-1.63135
chr10	5200000	5300000	B	A	B	B	-1.21583	0.503044	-0.110776	-1.21583
chr10	5300000	5400000	B	B	A	B	-0.503733	-0.426309	0.0497515	-0.503733
chr10	5400000	5500000	B	B	A	B	-0.18181	-0.418482	0.111742	-0.18181
chr10	5500000	5600000	A	B	A	A	0.604254	-0.0314218	0.0724287	0.604254
chr10	5600000	5700000	A	A	A	A	0.347227	0.460157	0.00773172	0.347227
chr10	5700000	5800000	A	A	B	A	0.0109121	0.302441	-0.43938	0.0109121
chr10	5800000	5900000	A	A	B	A	0.692406	0.112061	-0.538131	0.692406
chr10	5900000	6000000	B	B	B	B	-1.13003	-0.358664	-0.698024	-1.13003
chr10	6000000	6100000	A	B	B	A	0.221604	-0.241409	-0.58023	0.221604
chr10	6100000	6200000	A	B	B	A	0.0491227	-0.283577	-0.661372	0.0491227
chr10	6200000	6300000	B	B	B	B	-0.973751	-0.523673	-0.205267	-0.973751
chr10	6300000	6400000	B	A	A	B	-1.82859	0.0349357	0.0156638	-1.82859
chr10	6400000	6500000	B	B	B	B	-2.30929	-0.57983	-0.447718	-2.30929
chr10	6500000	6600000	B	B	B	B	-2.17982	-0.681411	-0.638152	-2.17982
chr10	6600000	6700000	B	B	B	B	-3.25947	-0.558169	-0.643087	-3.25947
chr10	6700000	6800000	B	B	B	B	-0.0232403	-0.259501	-0.168967	-0.0232403
chr10	6800000	6900000	B	B	B	B	-0.476506	-0.362831	-0.718204	-0.476506
chr10	6900000	7000000	B	B	B	B	-0.234763	-0.328286	-0.198705	-0.234763
chr10	7000000	7100000	A	A	B	A	0.630741	0.102804	-0.530645	0.630741
chr10	7100000	7200000	A	B	B	A	0.39176	-0.161469	-0.6477	0.39176
chr10	7200000	7300000	A	A	B	A	1.43885	0.190924	-0.441456	1.43885
chr10	7300000	7400000	A	A	B	A	0.483558	0.0152654	-0.717547	0.483558
chr10	7400000	7500000	B	A	B	B	-0.536886	0.425949	-0.431081	-0.536886
chr10	7500000	7600000	B	A	B	B	-0.222048	0.137672	-0.18842	-0.222048
chr10	7600000	7700000	A	B	B	A	1.57869	-0.256948	-0.280077	1.57869
chr10	7700000	7800000	A	B	B	A	1.19806	-0.364093	-0.367166	1.19806
chr10	7800000	7900000	A	B	B	A	1.42252	-0.224638	-0.678807	1.42252
chr10	7900000	8000000	A	A	B	A	1.10422	0.0803986	-0.633708	1.10422
chr10	8000000	8100000	A	A	B	A	0.761097	0.116881	-0.50448	0.761097
chr10	8100000	8200000	B	A	B	B	-0.0849311	0.704743	-0.154069	-0.0849311
chr10	8200000	8300000	A	B	B	A	0.608779	-0.0765184	-0.45847	0.608779
chr10	8300000	8400000	A	A	B	A	0.565302	0.0802549	-0.367353	0.565302
chr10	8400000	8500000	A	A	B	A	1.48987	0.125389	-0.51648	1.48987
chr10	8500000	8600000	A	B	B	A	1.26334	-0.119889	-0.445973	1.26334
chr10	8600000	8700000	A	B	B	A	0.578367	-0.234007	-0.715743	0.578367
chr10	8700000	8800000	A	A	B	A	1.57542	0.169895	-0.304408	1.57542
chr10	8800000	8900000	A	B	B	A	1.77667	-0.102328	-0.410611	1.77667
chr10	8900000	9000000	A	B	B	A	1.24326	-0.275102	-0.763459	1.24326
chr10	9000000	9100000	A	B	B	A	0.729069	-0.150555	-0.640997	0.729069
chr10	9100000	9200000	B	B	B	B	-0.301886	-0.614539	-0.991879	-0.301886
chr10	9200000	9300000	A	A	B	A	0.117999	0.356431	-0.695967	0.117999
chr10	9300000	9400000	B	A	B	B	-0.430845	0.016329	-1.20497	-0.430845
chr10	9400000	9500000	A	B	B	A	0.243465	-0.0692285	-0.860743	0.243465
chr10	9500000	9600000	B	B	B	B	-0.715339	-0.375883	-0.980646	-0.715339
chr10	9600000	9700000	B	B	B	B	-0.714353	-0.0653668	-1.19067	-0.714353
chr10	9700000	9800000	B	B	B	B	-1.27143	-0.465873	-1.02167	-1.27143
chr10	9800000	9900000	B	B	B	B	-0.692919	-0.695185	-0.665983	-0.692919
chr10	9900000	10000000	B	B	B	B	-2.58959	-1.0749	-0.825861	-2.58959
chr10	10000000	10100000	B	B	B	B	-3.97048	-0.152556	-0.304909	-3.97048
chr10	10100000	10200000	B	B	B	B	-3.7827	-0.689784	-1.4281	-3.7827
chr10	10200000	10300000	B	B	B	B	-1.05036	-0.536667	-0.96075	-1.05036
chr10	10300000	10400000	B	B	B	B	-2.19221	-0.65236	-1.11849	-2.19221
chr10	10400000	10500000	B	B	B	B	-1.40687	-0.324664	-0.584545	-1.40687
chr10	10500000	10600000	B	B	B	B	-3.92791	-0.358102	-1.1995	-3.92791
chr10	10600000	10700000	B	A	B	B	-1.26909	0.3722	-0.635359	-1.26909
chr10	10700000	10800000	B	A	B	B	-0.460445	0.0601873	-0.938705	-0.460445
chr10	10800000	10900000	B	A	B	B	-1.07183	0.481811	-0.995328	-1.07183
chr10	10900000	11000000	B	B	B	B	-0.484675	-0.077616	-1.03243	-0.484675
chr10	11000000	11100000	B	A	B	B	-1.29199	0.511123	-0.552562	-1.29199
chr10	11100000	11200000	B	A	B	B	-0.230929	0.609931	-0.837486	-0.230929
chr10	11200000	11300000	B	A	B	B	-0.94328	0.0963155	-1.29846	-0.94328
chr10	11300000	11400000	A	A	B	A	0.103832	0.59816	-0.862546	0.103832
chr10	11400000	11500000	B	B	B	B	-0.157653	-0.252744	-1.16139	-0.157653
chr10	11500000	11600000	B	B	B	B	-1.08522	-0.47148	-0.921735	-1.08522
chr10	11600000	11700000	B	B	B	B	-1.39217	-0.31989	-1.39259	-1.39217
chr10	11700000	11800000	B	A	B	B	-0.747272	0.32128	-1.20122	-0.747272
chr10	11800000	11900000	B	A	B	B	-0.588915	0.00653835	-1.25665	-0.588915
chr10	11900000	12000000	B	B	B	B	-0.23218	-0.534353	-0.554645	-0.23218
chr10	12000000	12100000	A	B	B	A	0.0274549	-0.737114	-0.523076	0.0274549
chr10	12100000	12200000	A	A	B	A	1.26299	0.0496036	-0.546487	1.26299
chr10	12200000	12300000	B	A	B	B	-0.462603	0.0923329	-0.808805	-0.462603
chr10	12300000	12400000	B	A	B	B	-0.475062	0.420669	-0.657542	-0.475062
chr10	12400000	12500000	A	A	B	A	1.08489	0.03564	-0.743409	1.08489
chr10	12500000	12600000	A	B	B	A	1.81125	-0.0674153	-0.38123	1.81125
chr10	12600000	12700000	A	A	B	A	1.09101	0.194731	-0.708497	1.09101
chr10	12700000	12800000	A	B	B	A	1.74601	-0.0136413	-0.566434	1.74601
chr10	12800000	12900000	A	A	B	A	1.89824	0.302877	-0.220952	1.89824
chr10	12900000	13000000	A	A	B	A	2.02478	0.283184	-0.343314	2.02478
chr10	13000000	13100000	A	B	B	A	2.13119	-0.0783123	-0.0135556	2.13119
chr10	13100000	13200000	A	B	B	A	1.58404	-0.104087	-0.211356	1.58404
chr10	13200000	13300000	A	B	B	A	0.758165	-0.680632	-0.11406	0.758165
chr10	13300000	13400000	A	B	A	A	1.09941	-0.646181	0.158589	1.09941
chr10	13400000	13500000	A	B	B	A	0.726758	-0.505694	-0.326975	0.726758
chr10	13500000	13600000	A	B	B	A	1.17867	-0.114136	-0.431563	1.17867
[truncated: 21,240 more rows]

## Sheet: unphased
Chrom	Start	Stop	AB1	AB2	AB3	ABChosen	Score1	Score2	Score3	ScoreChosen
chr1	3000000	3100000	B	A	A	B	-1.73453	0.674712	0.635017	-1.73453
chr1	3100000	3200000	B	A	A	B	-2.99075	0.67829	0.678848	-2.99075
chr1	3200000	3300000	B	A	A	B	-0.853784	0.49868	0.493219	-0.853784
chr1	3300000	3400000	B	A	A	B	-0.466629	0.55217	0.423486	-0.466629
chr1	3400000	3500000	B	A	A	B	-1.98085	1.13883	0.691793	-1.98085
chr1	3500000	3600000	B	A	A	B	-1.29302	1.16918	0.400662	-1.29302
chr1	3600000	3700000	B	A	A	B	-2.76691	0.797349	0.685784	-2.76691
chr1	3700000	3800000	B	A	A	B	-1.71915	1.01995	0.700798	-1.71915
chr1	3800000	3900000	B	A	A	B	-0.440166	0.163055	0.426446	-0.440166
chr1	3900000	4000000	B	A	A	B	-1.95638	0.827347	0.672703	-1.95638
chr1	4000000	4100000	B	A	A	B	-0.950908	0.445865	0.547407	-0.950908
chr1	4100000	4200000	B	A	A	B	-0.940184	0.835625	0.415799	-0.940184
chr1	4200000	4300000	B	A	A	B	-0.994256	1.02681	0.669178	-0.994256
chr1	4300000	4400000	B	A	A	B	-0.972925	0.552388	0.535137	-0.972925
chr1	4400000	4500000	A	A	A	A	0.420039	0.747224	0.525818	0.420039
chr1	4500000	4600000	B	A	A	B	-0.0767875	0.656564	0.504571	-0.0767875
chr1	4600000	4700000	A	A	A	A	0.185191	0.753721	0.334913	0.185191
chr1	4700000	4800000	A	A	A	A	0.54924	0.963035	0.338238	0.54924
chr1	4800000	4900000	A	A	A	A	0.196199	1.12613	0.280339	0.196199
chr1	4900000	5000000	A	A	A	A	0.764132	1.2601	0.212247	0.764132
chr1	5000000	5100000	B	A	A	B	-0.0441092	1.25243	0.349066	-0.0441092
chr1	5100000	5200000	B	A	A	B	-1.24429	1.27112	0.529155	-1.24429
chr1	5200000	5300000	B	A	A	B	-1.44329	0.92134	0.404345	-1.44329
chr1	5300000	5400000	B	A	A	B	-1.31058	0.878696	0.276504	-1.31058
chr1	5400000	5500000	B	A	A	B	-1.29744	0.750693	0.242151	-1.29744
chr1	5500000	5600000	B	A	A	B	-1.13064	0.636754	0.347637	-1.13064
chr1	5600000	5700000	B	A	A	B	-1.37987	0.776705	0.489048	-1.37987
chr1	5700000	5800000	B	A	A	B	-1.19527	0.748764	0.456047	-1.19527
chr1	5800000	5900000	B	A	A	B	-1.28119	0.776226	0.446246	-1.28119
chr1	5900000	6000000	B	A	A	B	-0.652781	0.747766	0.538281	-0.652781
chr1	6000000	6100000	A	A	A	A	0.18166	0.673009	0.488952	0.18166
chr1	6100000	6200000	B	A	A	B	-0.984334	1.00986	0.541319	-0.984334
chr1	6200000	6300000	B	A	A	B	-3.03064	1.22857	0.711675	-3.03064
chr1	6300000	6400000	B	A	A	B	-1.03315	1.27702	0.534633	-1.03315
chr1	6400000	6500000	B	A	A	B	-1.25115	1.4147	0.444338	-1.25115
chr1	6500000	6600000	B	A	A	B	-1.03944	1.11083	0.425805	-1.03944
chr1	6600000	6700000	B	A	A	B	-1.91518	0.971675	0.712524	-1.91518
chr1	6700000	6800000	B	A	A	B	-0.830401	1.32043	0.678862	-0.830401
chr1	6800000	6900000	B	A	A	B	-1.82374	1.4965	0.6892	-1.82374
chr1	6900000	7000000	B	A	A	B	-1.97436	1.323	0.633061	-1.97436
chr1	7000000	7100000	B	A	A	B	-0.275445	1.43956	0.481067	-0.275445
chr1	7100000	7200000	A	A	A	A	0.242909	1.4178	0.518215	0.242909
chr1	7200000	7300000	B	A	A	B	-0.758376	1.2134	0.498942	-0.758376
chr1	7300000	7400000	B	A	A	B	-1.88494	1.41629	0.530203	-1.88494
chr1	7400000	7500000	B	A	A	B	-1.62765	1.29173	0.529696	-1.62765
chr1	7500000	7600000	B	A	A	B	-1.11986	1.09655	0.581648	-1.11986
chr1	7600000	7700000	B	A	A	B	-1.35105	1.20337	0.422912	-1.35105
chr1	7700000	7800000	B	A	A	B	-0.678251	0.790122	0.662283	-0.678251
chr1	7800000	7900000	B	A	A	B	-1.96024	0.78358	0.766957	-1.96024
chr1	7900000	8000000	B	A	A	B	-3.03279	0.832704	0.75904	-3.03279
chr1	8000000	8100000	B	A	A	B	-1.32854	0.869762	0.611885	-1.32854
chr1	8100000	8200000	B	A	A	B	-4.46145	0.00512593	0.706655	-4.46145
chr1	8200000	8300000	B	A	A	B	-2.60016	0.840981	0.654407	-2.60016
chr1	8300000	8400000	B	A	A	B	-2.99226	0.858605	0.692961	-2.99226
chr1	8400000	8500000	B	A	A	B	-2.48658	0.999667	0.693819	-2.48658
chr1	8500000	8600000	B	A	A	B	-1.24212	1.11509	0.536139	-1.24212
chr1	8600000	8700000	B	A	A	B	-2.9566	0.495503	0.642424	-2.9566
chr1	8700000	8800000	B	A	A	B	-2.57318	0.574358	0.697485	-2.57318
chr1	8800000	8900000	B	A	A	B	-0.888436	0.691231	0.546213	-0.888436
chr1	8900000	9000000	B	A	A	B	-0.425317	1.06389	0.458683	-0.425317
chr1	9000000	9100000	B	A	A	B	-1.23446	0.764305	0.602583	-1.23446
chr1	9100000	9200000	B	A	A	B	-0.99354	0.714971	0.4102	-0.99354
chr1	9200000	9300000	B	A	A	B	-1.35096	0.789316	0.556008	-1.35096
chr1	9300000	9400000	B	A	A	B	-1.14582	0.940005	0.550387	-1.14582
chr1	9400000	9500000	B	A	A	B	-1.37664	1.20044	0.698056	-1.37664
chr1	9500000	9600000	B	A	A	B	-0.801835	1.23032	0.495923	-0.801835
chr1	9600000	9700000	A	A	A	A	0.182169	0.806484	0.275204	0.182169
chr1	9700000	9800000	A	A	A	A	0.109398	1.27958	0.286945	0.109398
chr1	9800000	9900000	B	A	A	B	-0.235964	1.18926	0.30626	-0.235964
chr1	9900000	10000000	A	A	A	A	0.0730579	1.35634	0.412044	0.0730579
chr1	10000000	10100000	B	A	A	B	-0.0696465	0.970679	0.311903	-0.0696465
chr1	10100000	10200000	B	A	A	B	-0.625088	1.10845	0.388971	-0.625088
chr1	10200000	10300000	A	A	A	A	0.00640411	1.4164	0.275136	0.00640411
chr1	10300000	10400000	B	A	A	B	-2.86662	1.35697	0.460985	-2.86662
chr1	10400000	10500000	B	A	A	B	-2.28818	1.41034	0.665103	-2.28818
chr1	10500000	10600000	B	A	A	B	-3.44972	1.46218	0.61847	-3.44972
chr1	10600000	10700000	B	A	A	B	-2.22144	1.64568	0.561093	-2.22144
chr1	10700000	10800000	B	A	A	B	-1.33225	1.62948	0.527207	-1.33225
chr1	10800000	10900000	B	A	A	B	-1.0942	1.52931	0.486049	-1.0942
chr1	10900000	11000000	B	A	A	B	-0.331231	1.13269	0.489201	-0.331231
chr1	11000000	11100000	B	A	A	B	-0.799002	1.44859	0.546013	-0.799002
chr1	11100000	11200000	B	A	A	B	-0.642785	1.34207	0.479983	-0.642785
chr1	11200000	11300000	B	A	A	B	-1.28054	1.38152	0.524899	-1.28054
chr1	11300000	11400000	B	A	A	B	-0.16714	1.24789	0.438212	-0.16714
chr1	11400000	11500000	B	A	A	B	-0.812768	1.40017	0.563703	-0.812768
chr1	11500000	11600000	B	A	A	B	-1.37251	1.38869	0.431282	-1.37251
chr1	11600000	11700000	B	A	A	B	-1.38445	1.00633	0.339945	-1.38445
chr1	11700000	11800000	B	A	A	B	-1.37038	0.681439	0.447146	-1.37038
chr1	11800000	11900000	B	A	A	B	-1.1175	0.817725	0.457669	-1.1175
chr1	11900000	12000000	B	A	A	B	-1.51879	1.14205	0.41303	-1.51879
chr1	12000000	12100000	B	A	A	B	-1.72835	1.20346	0.463639	-1.72835
chr1	12100000	12200000	B	A	A	B	-1.69093	1.20033	0.563891	-1.69093
chr1	12200000	12300000	B	A	A	B	-1.39202	0.963713	0.497965	-1.39202
chr1	12300000	12400000	B	A	A	B	-0.824465	1.19608	0.480756	-0.824465
chr1	12400000	12500000	B	A	A	B	-0.666012	1.12386	0.560321	-0.666012
chr1	12500000	12600000	B	A	A	B	-0.810553	1.28639	0.449126	-0.810553
chr1	12600000	12700000	B	A	A	B	-1.41436	1.18651	0.518271	-1.41436
chr1	12700000	12800000	B	A	A	B	-0.458239	1.18991	0.497787	-0.458239
chr1	12800000	12900000	B	A	A	B	-1.13045	1.39943	0.643607	-1.13045
chr1	12900000	13000000	B	A	A	B	-1.83919	1.52693	0.68345	-1.83919
chr1	13000000	13100000	B	A	A	B	-0.554046	1.41179	0.55763	-0.554046
chr1	13100000	13200000	A	A	A	A	0.0824439	1.28756	0.577192	0.0824439
chr1	13200000	13300000	A	A	A	A	0.113123	1.05203	0.374704	0.113123
chr1	13300000	13400000	B	A	A	B	-0.0056223	1.32766	0.471275	-0.0056223
chr1	13400000	13500000	B	A	A	B	-0.999858	0.838026	0.360962	-0.999858
chr1	13500000	13600000	B	A	A	B	-0.225976	1.14822	0.39228	-0.225976
chr1	13600000	13700000	A	A	A	A	0.245352	1.57263	0.430552	0.245352
chr1	13700000	13800000	B	A	A	B	-0.908742	1.43956	0.502458	-0.908742
chr1	13800000	13900000	B	A	A	B	-2.23652	1.35216	0.601359	-2.23652
chr1	13900000	14000000	B	A	A	B	-0.225287	1.37519	0.429855	-0.225287
chr1	14000000	14100000	B	A	A	B	-1.07191	1.22044	0.570722	-1.07191
chr1	14100000	14200000	B	A	A	B	-0.0560124	1.03566	0.331597	-0.0560124
chr1	14200000	14300000	B	A	A	B	-0.662372	1.2383	0.429469	-0.662372
chr1	14300000	14400000	B	A	A	B	-0.162651	1.32558	0.369414	-0.162651
chr1	14400000	14500000	B	A	A	B	-0.881471	1.17284	0.594008	-0.881471
chr1	14500000	14600000	B	A	A	B	-1.03937	1.22923	0.568568	-1.03937
chr1	14600000	14700000	B	A	A	B	-1.02361	1.32331	0.647477	-1.02361
chr1	14700000	14800000	B	A	A	B	-1.54682	1.03036	0.64322	-1.54682
chr1	14800000	14900000	B	A	A	B	-1.14791	1.01381	0.527394	-1.14791
chr1	14900000	15000000	B	A	A	B	-1.38152	0.993893	0.520203	-1.38152
chr1	15000000	15100000	B	A	A	B	-2.44465	0.872489	0.802382	-2.44465
chr1	15100000	15200000	B	A	A	B	-0.713111	0.928181	0.524269	-0.713111
chr1	15200000	15300000	B	A	A	B	-0.188706	0.672611	0.471797	-0.188706
chr1	15300000	15400000	B	A	A	B	-3.36005	0.734398	0.83548	-3.36005
chr1	15400000	15500000	B	A	A	B	-1.92649	0.946242	0.589824	-1.92649
chr1	15500000	15600000	B	A	A	B	-2.09318	1.27915	0.751078	-2.09318
chr1	15600000	15700000	B	A	A	B	-0.614447	1.18537	0.446048	-0.614447
chr1	15700000	15800000	B	A	A	B	-0.272802	1.25528	0.442192	-0.272802
chr1	15800000	15900000	B	A	A	B	-0.503073	1.01432	0.428605	-0.503073
chr1	15900000	16000000	B	A	A	B	-1.20618	1.24664	0.47765	-1.20618
chr1	16000000	16100000	B	A	A	B	-0.814699	1.17164	0.352523	-0.814699
chr1	16100000	16200000	B	A	A	B	-0.690695	1.02334	0.413527	-0.690695
chr1	16200000	16300000	B	A	A	B	-0.655574	1.13735	0.49654	-0.655574
chr1	16300000	16400000	B	A	A	B	-0.806304	0.859697	0.373956	-0.806304
chr1	16400000	16500000	B	A	A	B	-0.380754	1.13417	0.436333	-0.380754
chr1	16500000	16600000	B	A	A	B	-0.276137	1.19414	0.513571	-0.276137
chr1	16600000	16700000	A	A	A	A	0.240957	1.3756	0.337718	0.240957
chr1	16700000	16800000	B	A	A	B	-1.02738	1.19219	0.52053	-1.02738
chr1	16800000	16900000	B	A	A	B	-0.658306	1.10164	0.453084	-0.658306
chr1	16900000	17000000	A	A	A	A	0.444473	1.21197	0.341508	0.444473
chr1	17000000	17100000	A	A	A	A	0.608325	1.0004	0.320812	0.608325
chr1	17100000	17200000	A	A	A	A	0.783024	0.989438	0.154064	0.783024
chr1	17200000	17300000	A	A	A	A	0.406176	0.743773	0.251718	0.406176
chr1	17300000	17400000	A	A	A	A	0.65598	0.864464	0.302647	0.65598
chr1	17400000	17500000	A	A	A	A	0.166781	0.594171	0.174954	0.166781
chr1	17500000	17600000	A	A	A	A	0.392017	1.03584	0.246679	0.392017
chr1	17600000	17700000	B	A	A	B	-0.954515	0.947565	0.262543	-0.954515
chr1	17700000	17800000	A	A	A	A	0.123779	0.712478	0.165772	0.123779
chr1	17800000	17900000	B	A	A	B	-0.833085	0.722512	0.44616	-0.833085
chr1	17900000	18000000	B	A	A	B	-1.45145	0.89829	0.264023	-1.45145
chr1	18000000	18100000	B	A	A	B	-1.60581	1.26096	0.458353	-1.60581
chr1	18100000	18200000	B	A	A	B	-2.16218	1.31959	0.442827	-2.16218
chr1	18200000	18300000	B	A	A	B	-1.99741	1.37746	0.489512	-1.99741
chr1	18300000	18400000	B	A	A	B	-1.88213	0.933852	0.277237	-1.88213
chr1	18400000	18500000	B	A	A	B	-1.31922	0.928313	0.127015	-1.31922
chr1	18500000	18600000	B	A	A	B	-1.9685	1.18681	0.305394	-1.9685
chr1	18600000	18700000	B	A	A	B	-1.53479	0.533314	0.0629382	-1.53479
chr1	18700000	18800000	B	A	A	B	-1.6705	0.536726	0.142816	-1.6705
chr1	18800000	18900000	B	A	A	B	-2.6792	0.600339	0.146338	-2.6792
chr1	18900000	19000000	B	A	A	B	-2.31909	1.00209	0.103	-2.31909
chr1	19000000	19100000	B	A	A	B	-0.316947	1.03237	0.0684591	-0.316947
chr1	19100000	19200000	B	A	B	B	-0.524867	0.829359	-0.0894864	-0.524867
chr1	19200000	19300000	A	A	B	A	0.0546842	0.546843	-0.184921	0.0546842
chr1	19300000	19400000	B	A	B	B	-0.16138	0.690776	-0.175468	-0.16138
chr1	19400000	19500000	B	A	B	B	-0.299114	0.898323	-0.0117099	-0.299114
chr1	19500000	19600000	B	A	B	B	-0.457057	0.834707	-0.0358864	-0.457057
chr1	19600000	19700000	B	A	A	B	-1.80399	0.632158	0.049295	-1.80399
chr1	19700000	19800000	A	A	B	A	0.0614336	0.887497	-0.0385679	0.0614336
chr1	19800000	19900000	B	A	A	B	-0.66487	0.951615	0.0232803	-0.66487
chr1	19900000	20000000	B	A	A	B	-0.597942	0.867476	0.043938	-0.597942
chr1	20000000	20100000	B	A	A	B	-2.10904	1.18577	0.330806	-2.10904
chr1	20100000	20200000	B	A	A	B	-0.156656	1.09965	0.017888	-0.156656
chr1	20200000	20300000	B	A	A	B	-1.47973	1.20314	0.139015	-1.47973
chr1	20300000	20400000	B	A	A	B	-0.58738	1.36984	0.00816775	-0.58738
chr1	20400000	20500000	B	A	A	B	-0.323346	1.42446	0.167389	-0.323346
chr1	20500000	20600000	B	A	A	B	-0.460267	1.11305	0.134007	-0.460267
chr1	20600000	20700000	B	A	A	B	-0.876313	1.26718	0.157043	-0.876313
chr1	20700000	20800000	B	A	A	B	-0.903679	1.35686	0.165817	-0.903679
chr1	20800000	20900000	B	A	A	B	-0.126578	1.23269	0.262841	-0.126578
chr1	20900000	21000000	B	A	A	B	-0.0506439	1.41097	0.20122	-0.0506439
chr1	21000000	21100000	B	A	A	B	-0.149786	1.47956	0.159591	-0.149786
chr1	21100000	21200000	B	A	A	B	-1.39012	1.34807	0.175435	-1.39012
chr1	21200000	21300000	B	A	A	B	-1.46756	1.68089	0.268922	-1.46756
chr1	21300000	21400000	B	A	A	B	-0.492636	1.04075	0.0889426	-0.492636
chr1	21400000	21500000	B	A	A	B	-1.18144	1.15698	0.223113	-1.18144
chr1	21500000	21600000	B	A	A	B	-1.00525	1.07789	0.0796065	-1.00525
chr1	21600000	21700000	B	A	A	B	-0.737852	0.443998	0.0335802	-0.737852
chr1	21700000	21800000	B	A	B	B	-0.164671	0.579567	-0.00531002	-0.164671
chr1	21800000	21900000	B	A	A	B	-0.84889	0.631864	0.107248	-0.84889
chr1	21900000	22000000	B	A	A	B	-1.50323	1.2967	0.475683	-1.50323
chr1	22000000	22100000	B	A	A	B	-3.23493	0.78749	0.137618	-3.23493
chr1	22100000	22200000	B	A	A	B	-1.90724	0.954564	0.403834	-1.90724
chr1	22200000	22300000	B	A	A	B	-2.59196	1.04212	0.395032	-2.59196
chr1	22300000	22400000	A	A	A	A	0.231327	0.977965	0.335397	0.231327
chr1	22400000	22500000	B	A	A	B	-1.42843	0.925088	0.45015	-1.42843
chr1	22500000	22600000	B	A	A	B	-0.940975	0.95866	0.0973238	-0.940975
chr1	22600000	22700000	B	A	A	B	-0.0887597	0.873797	0.0585348	-0.0887597
chr1	22700000	22800000	B	A	A	B	-0.14461	0.724032	0.052765	-0.14461
chr1	22800000	22900000	B	A	A	B	-0.779692	0.689613	0.106782	-0.779692
chr1	22900000	23000000	B	A	A	B	-0.840337	0.93019	0.300256	-0.840337
chr1	23000000	23100000	B	A	A	B	-1.58095	1.14667	0.230865	-1.58095
chr1	23100000	23200000	B	A	A	B	-0.538095	0.409901	0.211916	-0.538095
chr1	23200000	23300000	B	A	A	B	-0.545943	0.852876	0.203301	-0.545943
chr1	23300000	23400000	B	A	A	B	-1.08662	1.02043	0.271848	-1.08662
chr1	23400000	23500000	B	A	A	B	-0.986743	1.36419	0.214324	-0.986743
chr1	23500000	23600000	B	A	A	B	-1.30842	0.967675	0.0323248	-1.30842
chr1	23600000	23700000	B	A	B	B	-0.905361	0.57168	-0.117739	-0.905361
chr1	23700000	23800000	B	A	B	B	-1.31818	1.02097	-0.0332079	-1.31818
chr1	23800000	23900000	B	A	A	B	-1.17726	1.19769	0.171701	-1.17726
chr1	23900000	24000000	A	A	B	A	0.530312	0.936736	-0.0778505	0.530312
chr1	24000000	24100000	B	A	B	B	-0.535351	0.96276	-0.0479494	-0.535351
chr1	24100000	24200000	B	A	A	B	-1.62002	1.40037	0.217974	-1.62002
chr1	24200000	24300000	B	A	B	B	-0.662293	0.760474	-0.0286329	-0.662293
chr1	24300000	24400000	B	A	B	B	-0.983891	0.94053	-0.00483922	-0.983891
chr1	24700000	24800000	B	A	A	B	-1.80938	0.913789	0.0655143	-1.80938
chr1	24800000	24900000	B	A	A	B	-1.39762	0.728233	0.120565	-1.39762
chr1	24900000	25000000	B	A	A	B	-2.77369	0.936892	0.210874	-2.77369
chr1	25000000	25100000	B	A	A	B	-1.13295	0.994165	0.0209723	-1.13295
chr1	25100000	25200000	B	A	A	B	-2.40942	1.20742	0.280552	-2.40942
chr1	25200000	25300000	B	A	A	B	-3.09297	0.893605	0.211814	-3.09297
chr1	25300000	25400000	B	A	A	B	-1.02926	0.81131	0.0495864	-1.02926
chr1	25400000	25500000	B	A	A	B	-2.9869	0.897047	0.0928177	-2.9869
chr1	25500000	25600000	B	A	A	B	-2.73575	0.649011	0.162511	-2.73575
chr1	25600000	25700000	B	A	A	B	-1.72666	0.890842	0.0926102	-1.72666
chr1	25700000	25800000	B	A	B	B	-2.78714	0.468133	-0.0876815	-2.78714
chr1	25800000	25900000	B	A	B	B	-1.75899	0.880117	-0.0495038	-1.75899
chr1	25900000	26000000	B	A	A	B	-2.73768	0.663987	0.0869087	-2.73768
chr1	26000000	26100000	B	A	B	B	-2.71626	0.74077	-0.0479984	-2.71626
chr1	26100000	26200000	B	A	B	B	-0.894464	0.117551	-0.158344	-0.894464
chr1	26200000	26300000	B	A	A	B	-2.27965	0.64321	0.101265	-2.27965
chr1	26300000	26400000	B	A	B	B	-1.2024	0.567734	-0.148051	-1.2024
chr1	26400000	26500000	B	A	B	B	-2.0001	0.616924	-0.0724322	-2.0001
chr1	26500000	26600000	B	A	B	B	-0.878449	0.734026	-0.184113	-0.878449
chr1	26600000	26700000	B	A	B	B	-1.11556	0.643699	-0.241183	-1.11556
chr1	26700000	26800000	B	A	B	B	-1.48082	0.693866	-0.170568	-1.48082
chr1	26800000	26900000	B	A	A	B	-1.55748	0.364649	0.130823	-1.55748
chr1	26900000	27000000	B	A	B	B	-1.76721	0.730642	-0.148082	-1.76721
chr1	27000000	27100000	B	A	B	B	-1.44478	0.401566	-0.119522	-1.44478
chr1	27100000	27200000	B	B	B	B	-3.32539	-0.471806	-0.162758	-3.32539
chr1	27200000	27300000	B	A	A	B	-1.53642	0.784406	0.0466113	-1.53642
chr1	27300000	27400000	B	A	B	B	-1.25344	0.611122	-0.248983	-1.25344
chr1	27400000	27500000	B	A	B	B	-0.20524	0.301407	-0.283384	-0.20524
chr1	27500000	27600000	B	A	B	B	-1.3597	0.21114	-0.375245	-1.3597
chr1	27600000	27700000	B	A	B	B	-1.05526	0.456779	-0.0762595	-1.05526
chr1	27700000	27800000	B	A	A	B	-1.48779	0.528096	0.0288239	-1.48779
chr1	27800000	27900000	B	A	B	B	-1.64951	0.759076	-0.158433	-1.64951
chr1	27900000	28000000	B	A	B	B	-1.03073	0.279671	-0.268843	-1.03073
chr1	28000000	28100000	B	A	A	B	-1.78078	0.0752796	0.00214787	-1.78078
chr1	28100000	28200000	B	A	A	B	-0.804832	0.649914	0.146365	-0.804832
chr1	28200000	28300000	B	A	B	B	-2.71583	0.0534214	-0.0581267	-2.71583
chr1	28300000	28400000	B	A	B	B	-1.74507	0.282778	-0.237268	-1.74507
chr1	28400000	28500000	B	A	B	B	-1.20303	0.387004	-0.406113	-1.20303
chr1	28500000	28600000	B	B	B	B	-0.563588	-0.00593171	-0.242071	-0.563588
chr1	28600000	28700000	B	B	B	B	-1.58403	-0.0764574	-0.209837	-1.58403
chr1	28700000	28800000	B	A	B	B	-1.25948	0.606269	-0.125268	-1.25948
chr1	28800000	28900000	B	B	B	B	-0.715155	-0.0504152	-0.439447	-0.715155
chr1	28900000	29000000	B	B	B	B	-0.756721	-0.326023	-0.286914	-0.756721
chr1	29000000	29100000	B	B	B	B	-1.6412	-0.522233	-0.144032	-1.6412
chr1	29100000	29200000	B	B	B	B	-1.97225	-0.807275	-0.143565	-1.97225
chr1	29200000	29300000	B	B	B	B	-1.88158	-0.638766	-0.271442	-1.88158
chr1	29300000	29400000	B	A	A	B	-1.82435	0.756626	0.182971	-1.82435
chr1	29400000	29500000	B	A	B	B	-1.34913	0.4797	-0.135447	-1.34913
chr1	29500000	29600000	B	B	B	B	-1.01667	-0.0453101	-0.128014	-1.01667
chr1	29600000	29700000	B	B	B	B	-2.99096	-1.27565	-0.104881	-2.99096
chr1	29700000	29800000	A	A	B	A	0.00415356	0.236859	-0.267641	0.00415356
chr1	29800000	29900000	B	A	B	B	-1.3333	0.265743	-0.311632	-1.3333
chr1	29900000	30000000	B	A	B	B	-2.17563	0.224605	-0.282188	-2.17563
chr1	30000000	30100000	B	A	B	B	-1.75505	0.0314631	-0.0465031	-1.75505
chr1	30100000	30200000	B	A	B	B	-1.00376	0.329054	-0.214971	-1.00376
chr1	30200000	30300000	B	A	B	B	-1.15071	0.0653267	-0.153819	-1.15071
chr1	30300000	30400000	B	A	B	B	-2.6808	0.787585	-0.0156781	-2.6808
chr1	30400000	30500000	B	A	B	B	-0.273884	0.812901	-0.262812	-0.273884
chr1	30500000	30600000	A	A	B	A	0.0986146	0.569211	-0.0417502	0.0986146
chr1	30600000	30700000	B	B	B	B	-0.48246	-0.0468541	-0.133861	-0.48246
chr1	30700000	30800000	A	A	B	A	0.14557	0.82815	-0.00552315	0.14557
chr1	30800000	30900000	A	A	B	A	0.441108	1.02748	-0.198959	0.441108
chr1	30900000	31000000	B	A	B	B	-0.0723436	1.03306	-0.0791008	-0.0723436
chr1	31000000	31100000	B	A	B	B	-1.44636	0.697392	-0.0217724	-1.44636
chr1	31100000	31200000	B	A	B	B	-0.290545	0.407726	-0.102489	-0.290545
chr1	31200000	31300000	B	A	A	B	-1.31659	0.360076	0.0241069	-1.31659
chr1	31300000	31400000	B	A	A	B	-1.8396	0.43167	0.216508	-1.8396
chr1	31400000	31500000	B	B	A	B	-1.16057	-0.106854	0.0779101	-1.16057
chr1	31500000	31600000	B	A	B	B	-1.82105	0.273961	-0.0589398	-1.82105
chr1	31600000	31700000	B	A	A	B	-2.08603	0.689121	0.216873	-2.08603
chr1	31700000	31800000	B	A	A	B	-2.18984	0.782296	0.122289	-2.18984
chr1	31800000	31900000	B	A	A	B	-1.86827	0.686439	0.0392341	-1.86827
chr1	31900000	32000000	B	A	A	B	-2.32368	0.724142	0.148301	-2.32368
chr1	32000000	32100000	B	A	A	B	-3.71788	0.885723	0.151989	-3.71788
chr1	32100000	32200000	B	A	A	B	-2.47764	0.820408	0.10041	-2.47764
chr1	32200000	32300000	B	A	A	B	-1.77486	0.818636	0.188373	-1.77486
chr1	32300000	32400000	B	B	A	B	-3.13485	-0.0197778	0.0324441	-3.13485
chr1	32400000	32500000	B	B	A	B	-1.50653	-0.0798918	0.0949892	-1.50653
chr1	32500000	32600000	B	A	B	B	-1.28103	0.370721	-0.114444	-1.28103
chr1	32600000	32700000	B	A	A	B	-1.91113	0.8454	0.0907263	-1.91113
chr1	32700000	32800000	B	A	A	B	-1.826	0.310445	0.190778	-1.826
chr1	32800000	32900000	B	A	A	B	-2.15263	0.29673	0.0350559	-2.15263
chr1	32900000	33000000	B	A	B	B	-2.02963	0.6917	-0.0856706	-2.02963
chr1	33000000	33100000	B	A	B	B	-0.768336	0.631205	-0.155375	-0.768336
chr1	33100000	33200000	B	A	B	B	-1.5294	0.666813	-0.122976	-1.5294
chr1	33200000	33300000	B	A	A	B	-2.23831	0.744676	0.113086	-2.23831
chr1	33300000	33400000	B	A	A	B	-1.14081	1.09374	0.0113929	-1.14081
chr1	33400000	33500000	B	A	A	B	-0.289602	0.819119	0.0334318	-0.289602
chr1	33500000	33600000	A	A	B	A	0.163074	0.845192	-0.127646	0.163074
chr1	33600000	33700000	A	A	B	A	0.442129	0.813332	-0.194348	0.442129
chr1	33700000	33800000	A	A	B	A	0.52475	0.963215	-0.231051	0.52475
chr1	33800000	33900000	A	A	B	A	0.148846	1.10666	-0.0623423	0.148846
chr1	33900000	34000000	A	A	B	A	1.19499	0.997682	-0.277891	1.19499
chr1	34000000	34100000	A	A	B	A	0.810894	0.92068	-0.0524527	0.810894
chr1	34100000	34200000	B	A	A	B	-0.149406	1.37065	0.206783	-0.149406
chr1	34200000	34300000	A	A	B	A	0.489418	1.19645	-0.046636	0.489418
chr1	34300000	34400000	A	A	B	A	0.117018	0.736152	-0.161298	0.117018
chr1	34400000	34500000	A	A	B	A	0.605169	0.965045	-0.137094	0.605169
chr1	34500000	34600000	A	A	B	A	0.257804	0.975002	-0.116033	0.257804
chr1	34600000	34700000	A	A	B	A	0.568618	0.702092	-0.207543	0.568618
chr1	34700000	34800000	A	A	B	A	1.02752	0.939402	-0.1298	1.02752
chr1	34800000	34900000	A	A	B	A	0.688826	1.13928	-0.0961363	0.688826
chr1	34900000	35000000	A	A	B	A	0.921662	0.854006	-0.0585485	0.921662
chr1	35000000	35100000	A	A	B	A	0.573439	0.638004	-0.168161	0.573439
chr1	35100000	35200000	A	A	A	A	0.188094	0.933622	0.0120974	0.188094
chr1	35200000	35300000	A	A	B	A	1.03158	0.998473	-0.216773	1.03158
chr1	35300000	35400000	A	A	B	A	1.46261	0.406253	-0.289134	1.46261
chr1	35400000	35500000	A	A	B	A	1.02305	0.167182	-0.149071	1.02305
chr1	35500000	35600000	A	A	B	A	0.525779	0.93804	-0.0329194	0.525779
chr1	35600000	35700000	A	A	B	A	1.14167	0.804773	-0.246673	1.14167
chr1	35700000	35800000	A	A	B	A	1.3633	0.569294	-0.092538	1.3633
chr1	35800000	35900000	A	A	A	A	1.2843	1.10791	0.0442441	1.2843
chr1	35900000	36000000	A	A	B	A	1.40086	0.763604	-0.0542211	1.40086
chr1	36000000	36100000	A	A	B	A	1.50431	0.929847	-0.11793	1.50431
chr1	36100000	36200000	A	A	B	A	1.54129	0.893928	-0.104445	1.54129
chr1	36200000	36300000	A	A	B	A	1.28067	1.17899	-0.00717584	1.28067
chr1	36300000	36400000	A	A	B	A	1.78793	0.669259	-0.12252	1.78793
chr1	36400000	36500000	A	A	B	A	1.27358	0.714236	-0.00106415	1.27358
chr1	36500000	36600000	A	A	A	A	1.48577	0.543796	0.0323352	1.48577
chr1	36600000	36700000	A	A	B	A	1.44286	0.143552	-0.0285608	1.44286
chr1	36700000	36800000	A	A	B	A	1.68758	0.496709	-0.0599126	1.68758
chr1	36800000	36900000	A	A	A	A	1.57148	0.537339	0.117043	1.57148
chr1	36900000	37000000	A	A	A	A	1.95905	0.701671	0.0307879	1.95905
chr1	37000000	37100000	A	A	B	A	1.80688	0.927316	-0.0081929	1.80688
chr1	37100000	37200000	A	A	B	A	1.68589	0.57352	-0.0363607	1.68589
chr1	37200000	37300000	A	A	A	A	1.09741	0.927266	0.122057	1.09741
chr1	37300000	37400000	A	A	B	A	1.49945	0.500554	-0.0297476	1.49945
chr1	37400000	37500000	A	A	B	A	1.43281	0.499095	-0.0505418	1.43281
chr1	37500000	37600000	A	A	B	A	1.2728	0.754572	-0.0886457	1.2728
chr1	37600000	37700000	A	A	A	A	1.10056	0.623236	0.12704	1.10056
chr1	37700000	37800000	A	A	B	A	0.536641	0.445737	-0.0923395	0.536641
chr1	37800000	37900000	A	A	B	A	1.36432	0.113554	-0.20744	1.36432
chr1	37900000	38000000	A	A	B	A	1.73975	0.950993	-0.0359129	1.73975
chr1	38000000	38100000	A	A	B	A	1.79151	0.60541	-0.012401	1.79151
chr1	38100000	38200000	A	A	B	A	1.2893	0.953828	-0.0321536	1.2893
chr1	38200000	38300000	A	A	A	A	0.127431	1.17621	0.207701	0.127431
chr1	38300000	38400000	B	A	A	B	-0.17624	1.12879	0.183919	-0.17624
chr1	38400000	38500000	A	A	B	A	0.521435	0.915744	-0.0230427	0.521435
chr1	38500000	38600000	A	A	B	A	0.823096	1.10413	-0.0796536	0.823096
chr1	38600000	38700000	A	A	A	A	0.329503	1.38321	0.0858308	0.329503
chr1	38700000	38800000	B	A	A	B	-0.229516	1.3918	0.154896	-0.229516
chr1	38800000	38900000	A	A	B	A	0.788712	0.76723	-0.112949	0.788712
chr1	38900000	39000000	A	A	B	A	0.104547	1.20681	-0.0670608	0.104547
chr1	39000000	39100000	A	A	B	A	0.56342	1.19529	-0.0471252	0.56342
chr1	39100000	39200000	B	A	A	B	-0.0372565	1.34782	0.1059	-0.0372565
chr1	39200000	39300000	A	A	B	A	0.824362	1.05841	-0.141026	0.824362
chr1	39300000	39400000	A	A	B	A	0.652172	1.51172	-0.0880548	0.652172
chr1	39400000	39500000	A	A	B	A	1.11211	1.11734	-0.0119002	1.11211
chr1	39500000	39600000	A	A	A	A	1.0984	1.07443	0.0055559	1.0984
chr1	39600000	39700000	A	A	A	A	1.03764	1.05872	0.0232162	1.03764
chr1	39700000	39800000	A	A	B	A	0.789017	1.03081	-0.00895056	0.789017
chr1	39800000	39900000	A	A	B	A	1.03269	0.924969	-0.0789088	1.03269
chr1	39900000	40000000	A	A	A	A	0.776154	1.35024	0.0426701	0.776154
chr1	40000000	40100000	A	A	B	A	1.38887	1.17054	-0.148081	1.38887
chr1	40100000	40200000	A	A	B	A	0.316857	0.987505	-0.283836	0.316857
chr1	40200000	40300000	B	A	B	B	-0.0627721	1.27319	-0.105672	-0.0627721
chr1	40300000	40400000	A	A	B	A	0.422605	1.32982	-0.0965033	0.422605
chr1	40400000	40500000	A	A	B	A	0.0136306	1.07605	-0.168948	0.0136306
chr1	40500000	40600000	A	A	B	A	0.510222	0.978133	-0.256696	0.510222
chr1	40600000	40700000	A	A	B	A	0.39957	1.02412	-0.212009	0.39957
chr1	40700000	40800000	B	A	B	B	-0.0407262	1.01686	-0.266072	-0.0407262
chr1	40800000	40900000	B	A	B	B	-0.482998	1.25482	-0.24931	-0.482998
chr1	40900000	41000000	A	A	B	A	0.189835	1.10338	-0.250148	0.189835
chr1	41000000	41100000	B	A	B	B	-0.00267615	1.12001	-0.275811	-0.00267615
chr1	41100000	41200000	B	A	B	B	-0.552265	1.31915	-0.0835273	-0.552265
chr1	41200000	41300000	A	A	B	A	0.62327	1.08204	-0.107585	0.62327
chr1	41300000	41400000	B	A	B	B	-0.121424	1.16726	-0.0828696	-0.121424
chr1	41400000	41500000	B	A	B	B	-0.820928	1.50312	-0.116088	-0.820928
chr1	41500000	41600000	B	A	B	B	-0.682213	0.436314	-0.29338	-0.682213
chr1	41600000	41700000	B	A	B	B	-0.0301027	0.581475	-0.22049	-0.0301027
chr1	41700000	41800000	B	A	B	B	-0.550589	1.3312	-0.0809322	-0.550589
chr1	41800000	41900000	A	A	B	A	0.0120809	1.03169	-0.22234	0.0120809
chr1	41900000	42000000	A	A	B	A	0.765934	0.58276	-0.16273	0.765934
chr1	42000000	42100000	A	A	B	A	0.01447	1.26654	-0.147961	0.01447
chr1	42100000	42200000	B	A	B	B	-1.01902	1.14327	-0.125865	-1.01902
chr1	42200000	42300000	A	A	A	A	0.931306	1.13279	0.0321397	0.931306
chr1	42300000	42400000	A	A	B	A	0.921248	0.886042	-0.26213	0.921248
chr1	42400000	42500000	A	A	B	A	0.439168	1.04044	-0.0998766	0.439168
chr1	42500000	42600000	A	A	B	A	0.484207	0.316424	-0.274582	0.484207
chr1	42600000	42700000	A	A	B	A	0.709088	0.59855	-0.299962	0.709088
chr1	42700000	42800000	A	A	B	A	0.811322	1.20848	-0.144134	0.811322
chr1	42800000	42900000	B	A	A	B	-0.0744474	1.26309	0.102245	-0.0744474
chr1	42900000	43000000	A	A	B	A	0.400631	1.05926	-0.0679385	0.400631
chr1	43000000	43100000	A	A	B	A	0.979251	1.13912	-0.0710247	0.979251
chr1	43100000	43200000	A	A	B	A	1.10341	1.12376	-0.208235	1.10341
chr1	43200000	43300000	A	A	B	A	1.70799	0.426138	-0.214804	1.70799
chr1	43300000	43400000	A	A	B	A	1.18801	0.781727	-0.0581882	1.18801
chr1	43400000	43500000	A	A	B	A	1.52768	0.756105	-0.0717951	1.52768
chr1	43500000	43600000	A	A	B	A	1.47336	0.0285092	-0.157036	1.47336
chr1	43600000	43700000	A	A	A	A	1.11904	0.803234	0.0218827	1.11904
chr1	43700000	43800000	A	A	B	A	1.5628	0.555086	-0.0623364	1.5628
chr1	43800000	43900000	A	A	B	A	1.04021	0.487626	-0.127508	1.04021
chr1	43900000	44000000	A	A	A	A	1.5978	0.522578	0.00725107	1.5978
chr1	44000000	44100000	A	A	A	A	1.19327	0.456362	0.0249225	1.19327
chr1	44100000	44200000	A	A	B	A	1.19931	0.796926	-0.110839	1.19931
chr1	44200000	44300000	B	A	B	B	-0.112891	0.294665	-0.035628	-0.112891
chr1	44300000	44400000	B	A	A	B	-1.20698	0.591871	0.079502	-1.20698
chr1	44400000	44500000	B	A	A	B	-0.111739	0.280349	0.0278014	-0.111739
chr1	44500000	44600000	A	A	A	A	0.285544	0.633654	0.0415645	0.285544
chr1	44600000	44700000	B	B	B	B	-0.687976	-0.143772	-0.0111537	-0.687976
chr1	44700000	44800000	B	A	A	B	-1.30005	0.258034	0.100411	-1.30005
chr1	44800000	44900000	B	A	B	B	-1.02766	0.62878	-0.115608	-1.02766
chr1	44900000	45000000	B	A	B	B	-1.08351	0.311437	-0.170985	-1.08351
chr1	45000000	45100000	B	A	B	B	-0.148728	0.57575	-0.0765073	-0.148728
chr1	45100000	45200000	B	A	B	B	-0.999305	0.501001	-0.175377	-0.999305
chr1	45200000	45300000	B	B	B	B	-0.74092	-0.158563	-0.18399	-0.74092
chr1	45300000	45400000	B	A	A	B	-2.01132	0.939455	0.0621806	-2.01132
chr1	45400000	45500000	B	A	B	B	-0.44325	0.673303	-0.10919	-0.44325
chr1	45500000	45600000	B	A	B	B	-0.536519	0.702804	-0.085918	-0.536519
chr1	45600000	45700000	B	A	B	B	-0.812659	0.384504	-0.156257	-0.812659
chr1	45700000	45800000	B	A	B	B	-0.380335	0.715274	-0.256695	-0.380335
chr1	45800000	45900000	B	A	B	B	-0.116935	0.622612	-0.259749	-0.116935
chr1	45900000	46000000	B	A	A	B	-0.91589	0.527962	0.0219675	-0.91589
chr1	46000000	46100000	B	A	B	B	-1.00674	0.302338	-0.102527	-1.00674
chr1	46100000	46200000	B	A	B	B	-0.0446527	0.981982	-0.100657	-0.0446527
chr1	46200000	46300000	B	A	B	B	-2.38317	0.597088	-0.0397227	-2.38317
chr1	46300000	46400000	B	A	B	B	-2.1308	0.557518	-0.296028	-2.1308
chr1	46400000	46500000	B	A	B	B	-2.24614	0.765955	-0.106947	-2.24614
chr1	46500000	46600000	B	A	B	B	-1.681	0.574458	-0.130397	-1.681
chr1	46600000	46700000	B	A	B	B	-1.30606	0.396531	-0.338009	-1.30606
chr1	46700000	46800000	B	A	B	B	-0.6854	0.336032	-0.256594	-0.6854
chr1	46800000	46900000	A	A	B	A	0.25516	0.689065	-0.311142	0.25516
chr1	46900000	47000000	B	A	B	B	-1.32892	0.867805	-0.100669	-1.32892
chr1	47000000	47100000	B	A	B	B	-1.6988	0.797178	-0.185403	-1.6988
chr1	47100000	47200000	B	A	B	B	-2.38593	0.784768	-0.113284	-2.38593
chr1	47200000	47300000	B	A	A	B	-3.64894	0.890493	0.120527	-3.64894
chr1	47300000	47400000	B	A	A	B	-3.39031	0.9162	0.212828	-3.39031
chr1	47400000	47500000	B	A	A	B	-5.38915	0.842832	0.0711565	-5.38915
chr1	47500000	47600000	B	A	A	B	-8.52474	0.349116	0.0149014	-8.52474
chr1	47600000	47700000	B	A	B	B	-1.48126	0.482904	-0.0306948	-1.48126
chr1	47700000	47800000	B	A	B	B	-3.52275	1.1299	-0.040384	-3.52275
chr1	47800000	47900000	B	A	B	B	-5.09064	0.439799	-0.0525572	-5.09064
chr1	47900000	48000000	B	A	A	B	-5.75683	0.738334	0.239246	-5.75683
chr1	48000000	48100000	B	A	A	B	-5.02111	0.29777	0.293252	-5.02111
chr1	48100000	48200000	B	A	A	B	-4.37788	0.914329	0.14232	-4.37788
chr1	48200000	48300000	B	A	A	B	-3.13469	0.276092	0.125514	-3.13469
chr1	48300000	48400000	B	A	A	B	-7.68346	0.176305	0.31033	-7.68346
chr1	48400000	48500000	B	A	A	B	-4.8001	0.736411	0.218566	-4.8001
chr1	48500000	48600000	B	A	B	B	-3.29675	0.99866	-0.243971	-3.29675
chr1	48600000	48700000	B	A	B	B	-2.16494	0.826214	-0.051568	-2.16494
chr1	48700000	48800000	B	A	A	B	-4.35277	0.67013	0.16401	-4.35277
chr1	48800000	48900000	B	A	B	B	-2.91362	0.656213	-0.213873	-2.91362
chr1	48900000	49000000	B	B	A	B	-4.26979	-0.0211261	0.0181139	-4.26979
chr1	49000000	49100000	B	A	A	B	-4.42364	0.925039	0.0669219	-4.42364
chr1	49100000	49200000	B	A	B	B	-3.52667	0.57965	-0.0561629	-3.52667
chr1	49200000	49300000	B	B	B	B	-5.43087	-0.458124	-0.0969395	-5.43087
chr1	49300000	49400000	B	A	B	B	-3.95907	0.494544	-0.0246181	-3.95907
chr1	49400000	49500000	B	A	B	B	-2.9967	0.244946	-0.294119	-2.9967
chr1	49500000	49600000	B	A	B	B	-5.31257	0.00606637	-0.0732896	-5.31257
chr1	49600000	49700000	B	A	B	B	-3.41927	0.269165	-0.0194193	-3.41927
chr1	49700000	49800000	B	A	B	B	-4.36545	0.178227	-0.145487	-4.36545
chr1	49800000	49900000	B	A	A	B	-4.15449	0.737713	0.193639	-4.15449
chr1	49900000	50000000	B	A	B	B	-1.56645	0.560871	-0.0362388	-1.56645
chr1	50000000	50100000	B	A	B	B	-3.61479	0.87138	-0.0364246	-3.61479
chr1	50100000	50200000	B	B	B	B	-4.37023	-0.248192	-0.309397	-4.37023
chr1	50200000	50300000	B	A	B	B	-4.51614	0.206561	-0.161511	-4.51614
chr1	50300000	50400000	B	B	A	B	-4.95315	-0.38661	0.0134118	-4.95315
chr1	50400000	50500000	B	A	A	B	-5.13333	0.228017	0.290018	-5.13333
chr1	50500000	50600000	B	A	A	B	-3.6454	0.32157	0.279608	-3.6454
chr1	50600000	50700000	B	A	A	B	-2.86777	1.07347	0.181407	-2.86777
chr1	50700000	50800000	B	A	A	B	-3.94324	1.10288	0.121257	-3.94324
chr1	50800000	50900000	B	A	A	B	-5.52545	0.945774	0.394692	-5.52545
chr1	50900000	51000000	B	A	A	B	-2.47245	0.69353	0.21701	-2.47245
chr1	51000000	51100000	B	A	A	B	-3.99955	1.03873	0.0589876	-3.99955
chr1	51100000	51200000	B	A	A	B	-2.83518	1.14027	0.0716496	-2.83518
chr1	51200000	51300000	B	A	A	B	-2.68304	0.981848	0.0712585	-2.68304
chr1	51300000	51400000	B	A	B	B	-0.599671	0.90771	-0.14748	-0.599671
chr1	51400000	51500000	A	A	B	A	0.0359485	0.5226	-0.143129	0.0359485
chr1	51500000	51600000	B	A	B	B	-0.374728	0.861968	-0.105573	-0.374728
chr1	51600000	51700000	B	A	B	B	-0.460477	0.898059	-0.18942	-0.460477
chr1	51700000	51800000	A	A	B	A	0.951945	0.45516	-0.0966705	0.951945
chr1	51800000	51900000	A	A	B	A	0.951072	0.651603	-0.20029	0.951072
chr1	51900000	52000000	A	A	B	A	0.768211	0.614457	-0.07552	0.768211
chr1	52000000	52100000	A	A	B	A	0.784254	0.471843	-0.121512	0.784254
chr1	52100000	52200000	A	A	B	A	0.195251	0.78558	-0.201525	0.195251
chr1	52200000	52300000	A	A	B	A	0.432045	0.791152	-0.0391483	0.432045
chr1	52300000	52400000	A	A	B	A	0.674556	0.47917	-0.135184	0.674556
chr1	52400000	52500000	A	A	B	A	0.470851	1.05993	-0.0511851	0.470851
chr1	52500000	52600000	B	A	A	B	-0.725074	1.10927	0.13452	-0.725074
chr1	52600000	52700000	A	A	B	A	0.708372	1.0514	-0.106224	0.708372
chr1	52700000	52800000	A	A	B	A	1.13839	0.641892	-0.143287	1.13839
chr1	52800000	52900000	A	A	B	A	0.977305	1.04402	-0.0952243	0.977305
chr1	52900000	53000000	A	A	B	A	0.635574	0.533077	-0.139518	0.635574
chr1	53000000	53100000	A	A	A	A	0.719343	0.580334	0.00280373	0.719343
chr1	53100000	53200000	A	A	B	A	1.03037	0.420719	-0.0910892	1.03037
chr1	53200000	53300000	A	A	A	A	1.04343	0.417008	0.0160132	1.04343
chr1	53300000	53400000	A	A	B	A	1.40119	0.598874	-0.155178	1.40119
chr1	53400000	53500000	A	A	B	A	0.548203	0.255409	-0.085664	0.548203
chr1	53500000	53600000	A	A	B	A	1.04624	0.403743	-0.0884302	1.04624
chr1	53600000	53700000	A	B	B	A	0.642161	-0.0329796	-0.0677318	0.642161
chr1	53700000	53800000	A	A	B	A	0.861629	0.532435	-0.0766035	0.861629
chr1	53800000	53900000	A	A	B	A	1.3474	0.302273	-0.112374	1.3474
chr1	53900000	54000000	A	A	B	A	1.28317	0.475331	-0.193899	1.28317
chr1	54000000	54100000	A	A	B	A	0.57295	0.840652	-0.0852261	0.57295
chr1	54100000	54200000	A	A	A	A	0.144631	0.90691	0.0424301	0.144631
chr1	54200000	54300000	A	A	B	A	0.482468	0.520402	-0.246571	0.482468
chr1	54300000	54400000	A	A	B	A	1.51884	0.486373	-0.255685	1.51884
chr1	54400000	54500000	A	A	B	A	0.56916	0.74846	-0.222132	0.56916
chr1	54500000	54600000	A	A	B	A	1.26008	0.311072	-0.343482	1.26008
chr1	54600000	54700000	A	A	B	A	1.41314	0.942958	-0.324713	1.41314
chr1	54700000	54800000	A	A	B	A	1.68656	0.772789	-0.380072	1.68656
chr1	54800000	54900000	A	A	B	A	0.943367	0.997702	-0.214158	0.943367
chr1	54900000	55000000	A	A	B	A	0.949671	1.11355	-0.354094	0.949671
chr1	55000000	55100000	A	A	B	A	1.43249	0.975718	-0.333872	1.43249
chr1	55100000	55200000	A	A	B	A	1.61051	1.1961	-0.407391	1.61051
chr1	55200000	55300000	A	A	B	A	0.368405	0.991056	-0.374339	0.368405
chr1	55300000	55400000	A	A	B	A	0.550285	0.619064	-0.232865	0.550285
chr1	55400000	55500000	A	A	B	A	0.431368	0.938179	-0.295036	0.431368
chr1	55500000	55600000	A	A	B	A	0.409972	1.0632	-0.464284	0.409972
chr1	55600000	55700000	B	A	B	B	-0.965251	0.84973	-0.419089	-0.965251
chr1	55700000	55800000	B	A	B	B	-0.36197	1.23969	-0.224845	-0.36197
chr1	55800000	55900000	A	A	B	A	0.00643107	0.880848	-0.262035	0.00643107
chr1	55900000	56000000	B	A	B	B	-0.0976781	0.663726	-0.295963	-0.0976781
chr1	56000000	56100000	A	A	B	A	0.080286	0.0710148	-0.402367	0.080286
chr1	56100000	56200000	B	B	B	B	-0.921918	-0.202455	-0.266022	-0.921918
chr1	56200000	56300000	B	B	B	B	-0.140441	-0.142231	-0.296286	-0.140441
chr1	56300000	56400000	B	B	B	B	-0.541589	-0.412931	-0.468292	-0.541589
chr1	56400000	56500000	B	A	B	B	-0.663079	0.404165	-0.333027	-0.663079
chr1	56500000	56600000	B	A	B	B	-0.15156	0.693986	-0.193539	-0.15156
chr1	56600000	56700000	B	A	B	B	-0.0988575	0.957012	-0.395649	-0.0988575
chr1	56700000	56800000	A	A	B	A	0.377453	0.620514	-0.473345	0.377453
chr1	56800000	56900000	B	A	B	B	-0.441032	0.828563	-0.646787	-0.441032
chr1	56900000	57000000	A	A	B	A	0.312675	1.19122	-0.467552	0.312675
chr1	57000000	57100000	A	A	B	A	0.452917	1.06704	-0.430319	0.452917
chr1	57100000	57200000	A	A	B	A	0.324155	0.511458	-0.517934	0.324155
chr1	57200000	57300000	A	A	B	A	0.995847	0.610934	-0.436349	0.995847
chr1	57300000	57400000	A	A	B	A	0.155903	0.912703	-0.385467	0.155903
chr1	57400000	57500000	A	A	B	A	1.22451	0.862812	-0.44451	1.22451
chr1	57500000	57600000	A	A	B	A	0.736046	0.508516	-0.548447	0.736046
chr1	57600000	57700000	A	A	B	A	1.48297	0.250786	-0.500799	1.48297
chr1	57700000	57800000	A	A	B	A	0.942512	0.308154	-0.488177	0.942512
chr1	57800000	57900000	A	A	B	A	1.18771	0.333144	-0.496381	1.18771
chr1	57900000	58000000	A	A	B	A	0.479797	0.641765	-0.612731	0.479797
chr1	58000000	58100000	A	A	B	A	0.185033	0.801084	-0.499411	0.185033
chr1	58100000	58200000	A	A	B	A	0.805224	0.253281	-0.606044	0.805224
chr1	58200000	58300000	A	A	B	A	1.29481	0.244812	-0.429266	1.29481
chr1	58300000	58400000	A	A	B	A	1.05641	0.545469	-0.553295	1.05641
chr1	58400000	58500000	A	A	B	A	1.28465	0.524186	-0.651159	1.28465
chr1	58500000	58600000	A	A	B	A	0.579781	0.238157	-0.500126	0.579781
chr1	58600000	58700000	A	A	B	A	1.24961	0.0506307	-0.575293	1.24961
chr1	58700000	58800000	A	A	B	A	1.00568	0.461656	-0.415233	1.00568
chr1	58800000	58900000	A	A	B	A	0.76206	0.240089	-0.373568	0.76206
chr1	58900000	59000000	A	B	B	A	1.42065	-0.134396	-0.313194	1.42065
chr1	59000000	59100000	A	A	B	A	1.0567	0.74951	-0.327349	1.0567
chr1	59100000	59200000	A	A	B	A	1.05604	0.330434	-0.392933	1.05604
chr1	59200000	59300000	A	A	B	A	1.18022	0.213168	-0.378508	1.18022
chr1	59300000	59400000	A	A	B	A	1.15219	0.423389	-0.365816	1.15219
chr1	59400000	59500000	A	A	B	A	1.39571	0.285804	-0.505376	1.39571
chr1	59500000	59600000	A	A	B	A	1.25658	0.0162898	-0.436849	1.25658
chr1	59600000	59700000	A	A	B	A	1.54713	0.489602	-0.398115	1.54713
chr1	59700000	59800000	A	A	B	A	1.6036	0.144799	-0.326507	1.6036
chr1	59800000	59900000	A	A	B	A	1.04561	0.949801	-0.195279	1.04561
chr1	59900000	60000000	A	A	B	A	1.39326	0.161236	-0.29039	1.39326
chr1	60000000	60100000	A	B	B	A	1.55903	-0.0892424	-0.236873	1.55903
chr1	60100000	60200000	A	A	B	A	1.21865	0.097136	-0.273937	1.21865
chr1	60200000	60300000	A	B	B	A	1.23401	-0.521509	-0.362579	1.23401
chr1	60300000	60400000	A	A	B	A	1.30482	0.399518	-0.305834	1.30482
chr1	60400000	60500000	A	A	B	A	1.41976	0.090131	-0.34236	1.41976
chr1	60500000	60600000	A	B	B	A	1.08682	-0.30395	-0.293451	1.08682
chr1	60600000	60700000	A	A	B	A	1.24367	0.441492	-0.186225	1.24367
chr1	60700000	60800000	A	B	B	A	0.351686	-0.476705	-0.343575	0.351686
chr1	60800000	60900000	A	A	B	A	0.945146	0.0163556	-0.443115	0.945146
chr1	60900000	61000000	A	B	B	A	0.551972	-0.266689	-0.144214	0.551972
chr1	61000000	61100000	A	B	B	A	0.523319	-0.339794	-0.263207	0.523319
chr1	61100000	61200000	A	B	B	A	0.709108	-0.0650307	-0.333881	0.709108
chr1	61200000	61300000	A	B	B	A	0.506337	-0.717975	-0.404517	0.506337
chr1	61300000	61400000	A	A	B	A	0.791662	0.0136289	-0.227282	0.791662
chr1	61400000	61500000	A	B	B	A	0.139406	-0.675384	-0.31555	0.139406
chr1	61500000	61600000	A	B	B	A	0.380395	-0.479673	-0.391798	0.380395
chr1	61600000	61700000	B	B	B	B	-0.120248	-0.994947	-0.438969	-0.120248
chr1	61700000	61800000	A	B	B	A	0.386686	-0.185478	-0.316202	0.386686
chr1	61800000	61900000	A	B	B	A	0.0932572	-0.559225	-0.47533	0.0932572
chr1	61900000	62000000	A	A	B	A	0.701264	0.380233	-0.595707	0.701264
chr1	62000000	62100000	A	B	B	A	0.329172	-0.459922	-0.563061	0.329172
chr1	62100000	62200000	A	A	B	A	1.00555	0.313104	-0.368545	1.00555
chr1	62200000	62300000	A	A	B	A	0.63317	0.330464	-0.335445	0.63317
chr1	62300000	62400000	A	A	B	A	1.05954	0.352109	-0.420081	1.05954
chr1	62400000	62500000	A	A	B	A	0.886493	0.277604	-0.454846	0.886493
chr1	62500000	62600000	A	B	B	A	0.684759	-0.0232429	-0.473821	0.684759
chr1	62600000	62700000	A	A	B	A	0.989598	0.436741	-0.475535	0.989598
chr1	62700000	62800000	A	A	B	A	1.47163	0.50633	-0.39772	1.47163
chr1	62800000	62900000	A	A	B	A	1.16231	0.817613	-0.400148	1.16231
chr1	62900000	63000000	A	A	B	A	1.52992	0.312574	-0.474721	1.52992
chr1	63000000	63100000	A	A	B	A	1.47573	0.646895	-0.339938	1.47573
chr1	63100000	63200000	A	A	B	A	1.85581	0.523245	-0.413048	1.85581
chr1	63200000	63300000	A	A	B	A	1.66257	0.305481	-0.395477	1.66257
chr1	63300000	63400000	A	A	B	A	1.4322	0.308879	-0.460998	1.4322
chr1	63400000	63500000	A	A	B	A	1.73031	0.171019	-0.458069	1.73031
chr1	63500000	63600000	A	A	B	A	1.36464	0.17058	-0.449696	1.36464
chr1	63600000	63700000	A	A	B	A	1.15508	0.454945	-0.476723	1.15508
chr1	63700000	63800000	A	A	B	A	0.981525	0.772793	-0.344241	0.981525
chr1	63800000	63900000	A	A	B	A	1.31077	0.261589	-0.338586	1.31077
chr1	63900000	64000000	A	A	B	A	1.36557	0.19892	-0.38812	1.36557
chr1	64000000	64100000	A	A	B	A	1.21938	0.196665	-0.452206	1.21938
chr1	64100000	64200000	A	A	B	A	1.01621	0.683433	-0.403871	1.01621
chr1	64200000	64300000	A	A	B	A	1.21894	0.406116	-0.460958	1.21894
chr1	64300000	64400000	A	A	B	A	1.24338	0.304658	-0.459803	1.24338
chr1	64400000	64500000	A	A	B	A	1.39467	0.257236	-0.393246	1.39467
chr1	64500000	64600000	A	A	B	A	1.51652	0.309138	-0.398728	1.51652
chr1	64600000	64700000	A	A	B	A	1.02115	0.334357	-0.590595	1.02115
chr1	64700000	64800000	A	A	B	A	1.27813	0.376109	-0.460905	1.27813
chr1	64800000	64900000	A	A	B	A	1.35279	0.57056	-0.44711	1.35279
chr1	64900000	65000000	A	A	B	A	1.51348	0.564205	-0.44822	1.51348
chr1	65000000	65100000	A	A	B	A	1.04033	0.30143	-0.42975	1.04033
chr1	65100000	65200000	A	A	B	A	1.12608	0.371811	-0.446726	1.12608
chr1	65200000	65300000	A	A	B	A	0.712755	0.0581747	-0.428168	0.712755
chr1	65300000	65400000	A	A	B	A	0.0196373	0.245227	-0.474403	0.0196373
chr1	65400000	65500000	B	B	B	B	-0.982477	-0.0775354	-0.578506	-0.982477
chr1	65500000	65600000	B	B	B	B	-1.53816	-0.220347	-0.513407	-1.53816
chr1	65600000	65700000	B	B	B	B	-0.735996	-0.141126	-0.661905	-0.735996
chr1	65700000	65800000	B	B	B	B	-1.54879	-1.0119	-0.751492	-1.54879
chr1	65800000	65900000	B	B	B	B	-0.820797	-0.45932	-0.568097	-0.820797
chr1	65900000	66000000	B	B	B	B	-3.46653	-0.0806817	-0.426093	-3.46653
chr1	66000000	66100000	B	B	B	B	-1.70642	-1.09932	-0.41359	-1.70642
chr1	66100000	66200000	B	B	B	B	-0.0232223	-0.405091	-0.419806	-0.0232223
chr1	66200000	66300000	B	A	B	B	-0.635614	0.109834	-0.265298	-0.635614
chr1	66300000	66400000	B	B	B	B	-0.0609442	-0.360522	-0.358995	-0.0609442
chr1	66400000	66500000	B	B	B	B	-0.628184	-0.147009	-0.438827	-0.628184
chr1	66500000	66600000	B	B	B	B	-0.421873	-0.769811	-0.446751	-0.421873
chr1	66600000	66700000	A	B	B	A	0.130195	-0.175376	-0.588408	0.130195
chr1	66700000	66800000	A	A	B	A	0.0512721	0.309414	-0.302148	0.0512721
chr1	66800000	66900000	A	B	B	A	0.487971	-0.0856719	-0.430561	0.487971
chr1	66900000	67000000	B	A	B	B	-0.376272	0.764094	-0.351458	-0.376272
chr1	67000000	67100000	B	A	B	B	-0.479906	0.608845	-0.546901	-0.479906
chr1	67100000	67200000	B	A	B	B	-0.556416	0.674574	-0.249338	-0.556416
chr1	67200000	67300000	B	A	B	B	-0.949935	0.159233	-0.475066	-0.949935
chr1	67300000	67400000	B	B	B	B	-0.872186	-0.362331	-0.526281	-0.872186
chr1	67400000	67500000	B	B	B	B	-2.15068	-0.251464	-0.385778	-2.15068
chr1	67500000	67600000	B	B	B	B	-1.64335	-0.945459	-0.435089	-1.64335
chr1	67600000	67700000	B	B	B	B	-1.7	-0.0539143	-0.397062	-1.7
chr1	67700000	67800000	B	B	B	B	-1.25854	-0.329144	-0.642392	-1.25854
chr1	67800000	67900000	B	B	B	B	-0.678069	-0.265858	-0.61312	-0.678069
chr1	67900000	68000000	B	B	B	B	-0.145253	-0.590338	-0.594073	-0.145253
chr1	68000000	68100000	B	B	B	B	-0.896054	-0.45427	-0.596667	-0.896054
chr1	68100000	68200000	B	A	B	B	-1.23394	0.0149518	-0.503512	-1.23394
chr1	68200000	68300000	B	B	B	B	-1.44128	-0.432715	-0.633274	-1.44128
chr1	68300000	68400000	B	B	B	B	-0.85151	-0.469817	-0.656569	-0.85151
chr1	68400000	68500000	B	A	B	B	-2.30657	0.125106	-0.423133	-2.30657
chr1	68500000	68600000	B	B	B	B	-2.13639	-0.572594	-0.802682	-2.13639
chr1	68600000	68700000	B	B	B	B	-2.03003	-0.143575	-0.558638	-2.03003
chr1	68700000	68800000	B	B	B	B	-2.10795	-0.29469	-0.631889	-2.10795
chr1	68800000	68900000	B	B	B	B	-2.07478	-0.139072	-0.333641	-2.07478
chr1	68900000	69000000	B	B	B	B	-0.782141	-1.10202	-0.346252	-0.782141
chr1	69000000	69100000	B	B	B	B	-3.33226	-0.272908	-0.408072	-3.33226
chr1	69100000	69200000	B	A	B	B	-1.51708	0.185135	-0.574497	-1.51708
chr1	69200000	69300000	B	A	B	B	-1.45254	0.494065	-0.53832	-1.45254
chr1	69300000	69400000	B	A	B	B	-0.406929	0.618177	-0.547134	-0.406929
chr1	69400000	69500000	B	A	B	B	-0.575587	0.664755	-0.423729	-0.575587
chr1	69500000	69600000	B	A	B	B	-0.987985	0.214617	-0.492869	-0.987985
chr1	69600000	69700000	B	B	B	B	-1.01453	-0.261925	-0.507933	-1.01453
chr1	69700000	69800000	B	A	B	B	-0.779232	0.6221	-0.514832	-0.779232
chr1	69800000	69900000	B	A	B	B	-2.83946	0.345645	-0.333846	-2.83946
chr1	69900000	70000000	B	B	B	B	-1.56698	-0.345155	-0.701453	-1.56698
chr1	70000000	70100000	B	A	B	B	-1.87917	0.0369088	-0.466303	-1.87917
chr1	70100000	70200000	B	A	B	B	-1.51471	0.0168363	-0.61278	-1.51471
chr1	70200000	70300000	B	A	B	B	-0.613513	0.3592	-0.469865	-0.613513
chr1	70300000	70400000	B	A	B	B	-0.429754	0.443725	-0.499678	-0.429754
chr1	70400000	70500000	B	A	B	B	-0.458139	0.0639559	-0.487738	-0.458139
chr1	70500000	70600000	B	B	B	B	-1.19362	-0.34988	-0.569248	-1.19362
chr1	70600000	70700000	B	A	B	B	-0.702756	0.528758	-0.402308	-0.702756
chr1	70700000	70800000	B	A	B	B	-1.37	0.394493	-0.44889	-1.37
chr1	70800000	70900000	B	A	B	B	-0.393505	0.394707	-0.408018	-0.393505
chr1	70900000	71000000	B	A	B	B	-1.21723	0.951357	-0.346314	-1.21723
chr1	71000000	71100000	A	A	B	A	0.882005	0.644977	-0.585756	0.882005
chr1	71100000	71200000	A	A	B	A	0.24532	0.155188	-0.550818	0.24532
chr1	71200000	71300000	A	A	B	A	0.25807	0.192812	-0.619031	0.25807
chr1	71300000	71400000	A	A	B	A	0.827425	0.320546	-0.668508	0.827425
chr1	71400000	71500000	A	A	B	A	0.207191	0.189216	-0.671957	0.207191
chr1	71500000	71600000	A	A	B	A	0.846398	0.712019	-0.497211	0.846398
chr1	71600000	71700000	A	A	B	A	1.47696	0.738499	-0.522605	1.47696
chr1	71700000	71800000	A	A	B	A	0.76978	0.795268	-0.47758	0.76978
chr1	71800000	71900000	A	B	B	A	0.654675	-0.155423	-0.565449	0.654675
chr1	71900000	72000000	A	A	B	A	0.0227897	0.882882	-0.522639	0.0227897
chr1	72000000	72100000	A	A	B	A	0.383793	0.249349	-0.734156	0.383793
chr1	72100000	72200000	A	A	B	A	1.23497	0.599408	-0.649641	1.23497
chr1	72200000	72300000	A	A	B	A	1.60418	0.63153	-0.627917	1.60418
chr1	72300000	72400000	A	A	B	A	1.23989	0.0612626	-0.627354	1.23989
chr1	72400000	72500000	A	A	B	A	1.31	0.414975	-0.507135	1.31
chr1	72500000	72600000	A	A	B	A	1.37866	0.345695	-0.444978	1.37866
chr1	72600000	72700000	A	A	B	A	0.875692	0.5375	-0.528214	0.875692
chr1	72700000	72800000	A	A	B	A	1.09159	0.877892	-0.471504	1.09159
chr1	72800000	72900000	A	A	B	A	1.44897	0.471017	-0.582201	1.44897
chr1	72900000	73000000	A	A	B	A	1.5268	0.245862	-0.489729	1.5268
chr1	73000000	73100000	A	A	B	A	1.32024	0.508604	-0.577633	1.32024
chr1	73100000	73200000	A	A	B	A	1.07229	0.407965	-0.599684	1.07229
chr1	73200000	73300000	A	B	B	A	1.17993	-0.163712	-0.652865	1.17993
chr1	73300000	73400000	A	A	B	A	1.08539	0.192587	-0.691023	1.08539
chr1	73400000	73500000	A	A	B	A	1.32505	0.626699	-0.563625	1.32505
chr1	73500000	73600000	A	A	B	A	0.962279	0.600162	-0.397045	0.962279
chr1	73600000	73700000	A	A	B	A	0.579764	0.704918	-0.603961	0.579764
chr1	73700000	73800000	A	A	B	A	0.523409	0.360472	-0.524648	0.523409
chr1	73800000	73900000	A	A	B	A	0.492359	0.924687	-0.64488	0.492359
chr1	73900000	74000000	A	A	B	A	1.21751	0.961403	-0.384332	1.21751
chr1	74000000	74100000	A	A	B	A	1.82654	0.847811	-0.41021	1.82654
chr1	74100000	74200000	A	A	B	A	1.13248	1.26803	-0.367129	1.13248
chr1	74200000	74300000	A	A	B	A	1.34489	1.09602	-0.328664	1.34489
chr1	74300000	74400000	A	A	B	A	1.01402	1.1996	-0.28136	1.01402
chr1	74400000	74500000	A	A	B	A	1.03357	1.09811	-0.372605	1.03357
chr1	74500000	74600000	A	A	B	A	1.37921	0.653488	-0.361687	1.37921
chr1	74600000	74700000	A	A	B	A	1.54401	0.57334	-0.470371	1.54401
chr1	74700000	74800000	A	A	B	A	1.70129	0.640068	-0.495748	1.70129
chr1	74800000	74900000	A	A	B	A	1.83497	0.576183	-0.404203	1.83497
chr1	74900000	75000000	A	A	B	A	1.16507	0.355501	-0.515485	1.16507
chr1	75000000	75100000	A	A	B	A	0.551224	0.525627	-0.409956	0.551224
chr1	75100000	75200000	A	A	B	A	0.663425	0.269418	-0.561551	0.663425
chr1	75200000	75300000	A	A	B	A	1.61373	0.289949	-0.512094	1.61373
chr1	75300000	75400000	A	A	B	A	1.23659	0.432755	-0.482693	1.23659
chr1	75400000	75500000	A	A	B	A	0.941765	0.44101	-0.54872	0.941765
chr1	75500000	75600000	A	A	B	A	1.34132	0.315138	-0.671459	1.34132
chr1	75600000	75700000	A	A	B	A	1.36267	0.614749	-0.541557	1.36267
chr1	75700000	75800000	A	A	B	A	0.663634	0.502619	-0.478659	0.663634
chr1	75800000	75900000	A	B	B	A	0.66618	-0.101719	-0.579518	0.66618
chr1	75900000	76000000	A	A	B	A	0.917878	0.157953	-0.663589	0.917878
chr1	76000000	76100000	A	A	B	A	1.07169	0.400085	-0.491191	1.07169
chr1	76100000	76200000	A	A	B	A	0.653988	0.101047	-0.515897	0.653988
chr1	76200000	76300000	A	B	B	A	0.740006	-0.305861	-0.4454	0.740006
chr1	76300000	76400000	B	B	B	B	-0.0330278	-0.149383	-0.50671	-0.0330278
chr1	76400000	76500000	B	A	B	B	-0.215996	0.491765	-0.503362	-0.215996
chr1	76500000	76600000	B	A	B	B	-0.819535	0.17524	-0.329818	-0.819535
chr1	76600000	76700000	A	A	B	A	0.181563	0.340508	-0.329422	0.181563
chr1	76700000	76800000	B	B	B	B	-0.694733	-0.0188743	-0.376125	-0.694733
chr1	76800000	76900000	A	A	B	A	0.0725803	0.131878	-0.546923	0.0725803
chr1	76900000	77000000	B	A	B	B	-0.35516	0.164598	-0.598838	-0.35516
chr1	77000000	77100000	A	A	B	A	0.301114	0.437212	-0.243435	0.301114
chr1	77100000	77200000	A	A	B	A	1.12836	0.292265	-0.472874	1.12836
chr1	77200000	77300000	A	A	B	A	0.701195	0.850405	-0.442187	0.701195
chr1	77300000	77400000	A	A	B	A	1.31763	1.1279	-0.330623	1.31763
chr1	77400000	77500000	A	A	B	A	1.12366	1.23652	-0.384359	1.12366
chr1	77500000	77600000	A	A	B	A	1.28124	0.943806	-0.371598	1.28124
chr1	77600000	77700000	A	A	B	A	0.583897	0.796091	-0.432543	0.583897
chr1	77700000	77800000	A	A	B	A	0.210365	0.458759	-0.36749	0.210365
chr1	77800000	77900000	A	A	B	A	0.960049	0.214143	-0.39646	0.960049
chr1	77900000	78000000	B	A	B	B	-0.531422	0.409148	-0.25132	-0.531422
chr1	78000000	78100000	B	A	B	B	-0.419066	0.903567	-0.328486	-0.419066
chr1	78100000	78200000	A	A	B	A	0.497546	0.920383	-0.32588	0.497546
chr1	78200000	78300000	A	A	B	A	0.598436	1.09067	-0.317792	0.598436
chr1	78300000	78400000	A	A	B	A	0.799352	0.570078	-0.320626	0.799352
chr1	78400000	78500000	A	A	B	A	1.72354	0.674994	-0.435564	1.72354
chr1	78500000	78600000	A	A	B	A	1.91665	0.801139	-0.371966	1.91665
chr1	78600000	78700000	A	A	B	A	1.75308	1.03858	-0.210713	1.75308
chr1	78700000	78800000	A	A	B	A	0.896997	0.584115	-0.568837	0.896997
chr1	78800000	78900000	A	A	B	A	0.854201	0.0832891	-0.599715	0.854201
chr1	78900000	79000000	A	B	B	A	0.481868	-0.288396	-0.433873	0.481868
chr1	79000000	79100000	A	B	B	A	0.429368	-0.152528	-0.434075	0.429368
chr1	79100000	79200000	B	B	B	B	-0.0112735	-0.801037	-0.406224	-0.0112735
chr1	79200000	79300000	B	A	B	B	-0.475772	0.00632461	-0.348689	-0.475772
chr1	79300000	79400000	B	A	B	B	-1.03476	0.828791	-0.270548	-1.03476
chr1	79400000	79500000	A	A	B	A	0.299971	0.274365	-0.454602	0.299971
chr1	79500000	79600000	B	A	B	B	-0.19717	0.288744	-0.691486	-0.19717
chr1	79600000	79700000	A	A	B	A	0.711189	0.56443	-0.41736	0.711189
chr1	79700000	79800000	A	A	B	A	0.372394	0.506112	-0.455899	0.372394
chr1	79800000	79900000	B	A	B	B	-0.0566919	0.701266	-0.449404	-0.0566919
chr1	79900000	80000000	B	A	B	B	-0.446838	0.734203	-0.463307	-0.446838
chr1	80000000	80100000	B	A	B	B	-1.9716	1.0975	-0.313497	-1.9716
chr1	80100000	80200000	A	A	B	A	0.106585	0.175509	-0.419121	0.106585
chr1	80200000	80300000	A	A	B	A	0.100549	0.673366	-0.506372	0.100549
chr1	80300000	80400000	A	A	B	A	0.767775	0.366988	-0.662018	0.767775
chr1	80400000	80500000	B	B	B	B	-0.223347	-0.278408	-0.645745	-0.223347
chr1	80500000	80600000	B	A	B	B	-0.581757	0.351945	-0.635809	-0.581757
chr1	80600000	80700000	B	B	B	B	-4.2972	-0.406748	-0.542435	-4.2972
chr1	80700000	80800000	B	B	B	B	-0.714952	-0.206903	-0.529817	-0.714952
chr1	80800000	80900000	B	B	B	B	-1.15144	-0.281621	-0.517896	-1.15144
chr1	80900000	81000000	B	B	B	B	-2.13196	-0.371183	-0.45985	-2.13196
chr1	81000000	81100000	B	B	B	B	-0.798039	-0.241531	-0.499883	-0.798039
chr1	81100000	81200000	B	A	B	B	-0.425808	0.10855	-0.592004	-0.425808
chr1	81200000	81300000	B	B	B	B	-0.231658	-0.316221	-0.532118	-0.231658
chr1	81300000	81400000	B	A	B	B	-1.63911	0.0620701	-0.271503	-1.63911
chr1	81400000	81500000	B	B	B	B	-2.00987	-0.07935	-0.577052	-2.00987
chr1	81500000	81600000	B	B	B	B	-0.587378	-0.345084	-0.572638	-0.587378
chr1	81600000	81700000	B	B	B	B	-0.841625	-0.692687	-0.69826	-0.841625
chr1	81700000	81800000	B	B	B	B	-1.6711	-0.0746232	-0.646172	-1.6711
chr1	81800000	81900000	B	B	B	B	-0.704464	-0.264388	-0.449207	-0.704464
chr1	81900000	82000000	B	A	B	B	-0.383382	0.00377567	-0.177104	-0.383382
chr1	82000000	82100000	B	B	B	B	-0.539124	-0.326165	-0.565177	-0.539124
chr1	82100000	82200000	B	B	B	B	-0.372507	-0.361362	-0.368296	-0.372507
chr1	82200000	82300000	A	B	B	A	0.528932	-0.416974	-0.595802	0.528932
chr1	82300000	82400000	A	B	B	A	0.354409	-0.0646622	-0.5717	0.354409
chr1	82400000	82500000	B	B	B	B	-0.291145	-0.774525	-0.542243	-0.291145
chr1	82500000	82600000	A	B	B	A	0.678184	-0.0320312	-0.675078	0.678184
chr1	82600000	82700000	A	A	B	A	0.0286091	0.216529	-0.494978	0.0286091
chr1	82700000	82800000	A	A	B	A	1.11233	0.00625737	-0.540025	1.11233
chr1	82800000	82900000	A	A	B	A	0.443243	0.477411	-0.415852	0.443243
chr1	82900000	83000000	A	A	B	A	0.668059	0.62199	-0.364675	0.668059
chr1	83000000	83100000	A	A	B	A	0.567183	0.293037	-0.357638	0.567183
chr1	83100000	83200000	A	A	B	A	0.501359	0.543645	-0.478311	0.501359
chr1	83200000	83300000	A	A	B	A	0.156884	0.237612	-0.623123	0.156884
chr1	83300000	83400000	A	A	B	A	0.56054	0.372755	-0.577646	0.56054
chr1	83400000	83500000	B	A	B	B	-0.637822	0.411883	-0.517768	-0.637822
chr1	83500000	83600000	B	A	B	B	-0.841607	0.322443	-0.572948	-0.841607
chr1	83600000	83700000	B	A	B	B	-0.414543	0.0374908	-0.682205	-0.414543
chr1	83700000	83800000	A	A	B	A	0.189518	0.598377	-0.400087	0.189518
chr1	83800000	83900000	B	A	B	B	-0.297238	0.0932688	-0.228768	-0.297238
chr1	83900000	84000000	B	B	B	B	-1.19759	-0.360874	-0.288893	-1.19759
chr1	84000000	84100000	B	A	B	B	-0.366367	0.0890397	-0.299782	-0.366367
chr1	84100000	84200000	A	B	B	A	0.828787	-0.0605434	-0.53437	0.828787
chr1	84200000	84300000	A	A	B	A	0.792594	0.0341316	-0.381674	0.792594
chr1	84300000	84400000	A	B	B	A	0.385689	-0.0943487	-0.460647	0.385689
chr1	84400000	84500000	A	A	B	A	0.704453	0.244967	-0.660108	0.704453
chr1	84500000	84600000	A	A	B	A	0.345509	0.511528	-0.651909	0.345509
chr1	84600000	84700000	A	A	B	A	0.890184	1.0679	-0.358153	0.890184
chr1	84700000	84800000	A	A	B	A	1.11241	0.107807	-0.478031	1.11241
chr1	84800000	84900000	A	A	B	A	1.19049	0.598164	-0.564891	1.19049
chr1	84900000	85000000	A	A	B	A	1.47446	0.60075	-0.650759	1.47446
chr1	85900000	86000000	A	B	B	A	0.640706	-0.318924	-0.461123	0.640706
chr1	86000000	86100000	A	B	B	A	1.03975	-0.224967	-0.378377	1.03975
chr1	86100000	86200000	A	B	B	A	0.943294	-0.364332	-0.433935	0.943294
chr1	86200000	86300000	A	A	B	A	0.835273	0.474352	-0.366238	0.835273
chr1	86300000	86400000	A	A	B	A	1.32992	0.26615	-0.439057	1.32992
chr1	86400000	86500000	A	A	B	A	1.55596	0.487169	-0.419847	1.55596
chr1	86500000	86600000	A	A	B	A	0.870969	0.634802	-0.394889	0.870969
chr1	86600000	86700000	A	A	B	A	1.20206	0.183707	-0.428379	1.20206
chr1	86700000	86800000	A	B	B	A	0.572628	-0.0638674	-0.49239	0.572628
chr1	86800000	86900000	A	B	B	A	0.604836	-0.137819	-0.43418	0.604836
chr1	86900000	87000000	A	B	B	A	0.80763	-0.116494	-0.443901	0.80763
chr1	87000000	87100000	A	A	B	A	0.798363	0.145666	-0.373403	0.798363
chr1	87100000	87200000	A	A	B	A	0.717591	0.179654	-0.364009	0.717591
chr1	87200000	87300000	A	A	B	A	1.59016	0.302547	-0.350439	1.59016
chr1	87300000	87400000	A	B	B	A	1.13906	-0.194458	-0.433188	1.13906
chr1	87400000	87500000	A	B	B	A	1.1037	-0.0340879	-0.349491	1.1037
chr1	87500000	87600000	A	A	B	A	1.44565	0.146715	-0.299176	1.44565
chr1	87600000	87700000	A	A	B	A	0.960482	0.394477	-0.346105	0.960482
chr1	87700000	87800000	A	A	B	A	1.31334	0.26896	-0.352375	1.31334
chr1	87800000	87900000	A	A	B	A	1.20842	0.388336	-0.404055	1.20842
chr1	87900000	88000000	A	A	B	A	1.4029	0.178037	-0.422055	1.4029
chr1	88000000	88100000	A	A	B	A	1.53325	0.405105	-0.419263	1.53325
chr1	88100000	88200000	A	B	B	A	1.1207	-0.0360181	-0.478966	1.1207
chr1	88300000	88400000	B	A	B	B	-0.438427	0.253463	-0.507085	-0.438427
chr1	88400000	88500000	A	A	B	A	1.54212	0.245788	-0.521958	1.54212
chr1	88500000	88600000	A	A	B	A	1.68801	0.307912	-0.427704	1.68801
chr1	88600000	88700000	A	A	B	A	1.63106	0.49444	-0.414124	1.63106
chr1	88700000	88800000	A	A	B	A	1.54797	0.505914	-0.425619	1.54797
chr1	88800000	88900000	A	B	B	A	1.41547	-0.159956	-0.519865	1.41547
chr1	88900000	89000000	A	A	B	A	1.17084	0.268187	-0.45735	1.17084
chr1	89000000	89100000	A	A	B	A	1.46388	0.105795	-0.413338	1.46388
chr1	89100000	89200000	A	A	B	A	1.75571	0.38771	-0.469592	1.75571
chr1	89200000	89300000	A	B	B	A	1.2141	-0.0326479	-0.342889	1.2141
chr1	89300000	89400000	A	A	B	A	1.49924	0.202646	-0.401019	1.49924
chr1	89400000	89500000	A	A	B	A	1.46554	0.706292	-0.451016	1.46554
chr1	89500000	89600000	A	A	B	A	1.83265	0.364647	-0.364983	1.83265
chr1	89600000	89700000	A	A	B	A	1.09425	0.860332	-0.251899	1.09425
chr1	89700000	89800000	A	A	B	A	1.26937	0.81646	-0.389718	1.26937
chr1	89800000	89900000	A	A	B	A	1.72185	0.25429	-0.321021	1.72185
chr1	89900000	90000000	A	A	B	A	1.59298	0.692427	-0.287	1.59298
chr1	90000000	90100000	A	A	B	A	1.4524	0.722433	-0.322799	1.4524
chr1	90100000	90200000	A	A	B	A	1.37115	0.742261	-0.237822	1.37115
chr1	90200000	90300000	A	A	B	A	1.25513	0.654472	-0.276859	1.25513
chr1	90300000	90400000	A	A	B	A	1.51067	0.912665	-0.300316	1.51067
chr1	90400000	90500000	A	A	B	A	1.62565	0.820281	-0.21929	1.62565
chr1	90500000	90600000	A	A	B	A	1.66408	0.638624	-0.26836	1.66408
chr1	90600000	90700000	A	A	B	A	1.17242	0.163005	-0.411396	1.17242
chr1	90700000	90800000	A	A	B	A	1.55704	0.207074	-0.406311	1.55704
chr1	90800000	90900000	A	A	B	A	1.81194	0.0856902	-0.393008	1.81194
chr1	90900000	91000000	A	A	B	A	1.46858	0.247924	-0.365594	1.46858
chr1	91000000	91100000	A	B	B	A	1.21098	-0.105875	-0.443755	1.21098
chr1	91100000	91200000	A	A	B	A	0.822044	0.0641054	-0.458995	0.822044
chr1	91200000	91300000	A	A	B	A	1.06029	0.587281	-0.289702	1.06029
chr1	91300000	91400000	A	A	B	A	0.969801	0.274819	-0.287018	0.969801
chr1	91400000	91500000	A	B	B	A	1.32952	-0.0300922	-0.382071	1.32952
chr1	91500000	91600000	A	A	B	A	1.39365	0.489502	-0.467539	1.39365
chr1	91600000	91700000	A	A	B	A	1.25877	0.191532	-0.553259	1.25877
chr1	91700000	91800000	A	B	B	A	1.70318	-0.152543	-0.458312	1.70318
chr1	91800000	91900000	A	A	B	A	1.48312	0.27922	-0.456491	1.48312
chr1	91900000	92000000	A	A	B	A	1.712	0.463947	-0.547206	1.712
chr1	92000000	92100000	A	A	B	A	1.62363	0.381446	-0.491178	1.62363
chr1	92100000	92200000	A	A	B	A	1.19519	0.220296	-0.535408	1.19519
chr1	92200000	92300000	A	A	B	A	1.35206	0.113397	-0.589248	1.35206
chr1	92300000	92400000	A	A	B	A	1.5782	0.418987	-0.481278	1.5782
chr1	92400000	92500000	A	B	B	A	1.72408	-0.0966635	-0.423713	1.72408
chr1	92500000	92600000	A	A	B	A	1.21013	0.198155	-0.313141	1.21013
chr1	92600000	92700000	A	A	B	A	1.02652	0.963289	-0.234535	1.02652
chr1	92700000	92800000	A	A	B	A	1.31007	0.51535	-0.166998	1.31007
chr1	92800000	92900000	A	A	B	A	1.03269	0.131702	-0.307868	1.03269
chr1	92900000	93000000	A	A	B	A	1.21402	0.997263	-0.35046	1.21402
chr1	93000000	93100000	A	A	B	A	1.36681	0.260362	-0.26008	1.36681
chr1	93100000	93200000	A	A	B	A	1.56026	0.280033	-0.347325	1.56026
chr1	93200000	93300000	A	A	B	A	1.35598	0.69614	-0.248432	1.35598
chr1	93300000	93400000	A	A	B	A	1.56468	0.412377	-0.273508	1.56468
chr1	93400000	93500000	A	A	B	A	1.84937	0.0343389	-0.316482	1.84937
chr1	93500000	93600000	A	A	B	A	1.72764	0.0344683	-0.374386	1.72764
chr1	93600000	93700000	A	A	B	A	2.15042	0.136449	-0.476168	2.15042
chr1	93700000	93800000	A	A	B	A	1.63106	0.272249	-0.493861	1.63106
chr1	93800000	93900000	A	B	B	A	1.60163	-0.312316	-0.588239	1.60163
chr1	93900000	94000000	A	B	B	A	0.873035	-0.133871	-0.411325	0.873035
chr1	94000000	94100000	A	B	B	A	1.46762	-0.24461	-0.374609	1.46762
chr1	94100000	94200000	A	B	B	A	0.646294	-0.254889	-0.425795	0.646294
chr1	94200000	94300000	A	A	B	A	0.474479	0.195636	-0.533771	0.474479
chr1	94300000	94400000	A	A	B	A	0.396285	0.0127195	-0.423548	0.396285
chr1	94400000	94500000	B	B	B	B	-0.49363	-0.988877	-0.502766	-0.49363
chr1	94500000	94600000	B	A	B	B	-1.63126	0.231208	-0.573903	-1.63126
chr1	94600000	94700000	B	A	B	B	-1.19313	0.482784	-0.361857	-1.19313
chr1	94700000	94800000	B	A	B	B	-1.04775	0.117773	-0.462919	-1.04775
chr1	94800000	94900000	B	A	B	B	-0.552536	0.12069	-0.480889	-0.552536
chr1	94900000	95000000	B	A	B	B	-0.479138	0.388687	-0.315389	-0.479138
chr1	95000000	95100000	B	A	B	B	-0.75224	0.465389	-0.504839	-0.75224
chr1	95100000	95200000	B	B	B	B	-0.414906	-0.291152	-0.720735	-0.414906
chr1	95200000	95300000	B	B	B	B	-0.951595	-0.0226946	-0.622842	-0.951595
chr1	95300000	95400000	A	B	B	A	0.537934	-0.00340949	-0.435522	0.537934
chr1	95400000	95500000	A	B	B	A	0.177716	-0.00191017	-0.586113	0.177716
chr1	95500000	95600000	B	A	B	B	-1.79136	0.702086	-0.426799	-1.79136
chr1	95600000	95700000	B	A	B	B	-1.62854	0.615561	-0.297906	-1.62854
chr1	95700000	95800000	A	A	B	A	0.631607	0.0477341	-0.270503	0.631607
chr1	95800000	95900000	B	B	B	B	-2.68536	-0.488331	-0.329859	-2.68536
chr1	95900000	96000000	B	B	B	B	-0.181599	-0.841924	-0.351775	-0.181599
chr1	96000000	96100000	B	A	B	B	-0.319588	0.450545	-0.568736	-0.319588
chr1	96100000	96200000	B	B	B	B	-1.42539	-0.326602	-0.297584	-1.42539
chr1	96200000	96300000	B	B	B	B	-0.942165	-0.529868	-0.354308	-0.942165
chr1	96300000	96400000	B	A	B	B	-1.12901	0.167286	-0.0950439	-1.12901
chr1	96400000	96500000	B	A	B	B	-0.818062	0.481955	-0.32099	-0.818062
chr1	96500000	96600000	B	A	B	B	-0.933421	0.972522	-0.140295	-0.933421
chr1	96600000	96700000	A	B	B	A	0.0850758	-0.678879	-0.172414	0.0850758
chr1	96700000	96800000	A	A	B	A	0.0348119	0.144746	-0.148269	0.0348119
chr1	96800000	96900000	A	A	B	A	0.525367	0.37814	-0.290669	0.525367
chr1	96900000	97000000	B	A	B	B	-0.188305	0.109391	-0.146139	-0.188305
chr1	97000000	97100000	B	A	B	B	-0.112358	0.315737	-0.240941	-0.112358
chr1	97100000	97200000	B	A	B	B	-2.8243	0.246018	-0.164406	-2.8243
chr1	97300000	97400000	B	A	B	B	-0.31789	0.234125	-0.276089	-0.31789
chr1	97400000	97500000	B	A	B	B	-2.22122	0.464322	-0.228875	-2.22122
chr1	97500000	97600000	B	A	B	B	-1.01584	0.509978	-0.0961443	-1.01584
chr1	97600000	97700000	A	A	B	A	0.876389	0.520979	-0.254763	0.876389
chr1	97700000	97800000	A	A	B	A	0.986599	0.504365	-0.292436	0.986599
chr1	97800000	97900000	B	A	B	B	-0.313074	0.602584	-0.264837	-0.313074
chr1	97900000	98000000	A	A	B	A	0.858867	0.871292	-0.229633	0.858867
chr1	98000000	98100000	A	A	B	A	0.905788	0.690472	-0.294977	0.905788
chr1	98100000	98200000	B	A	B	B	-0.389616	0.64705	-0.220283	-0.389616
chr1	98200000	98300000	B	A	B	B	-1.01666	0.256801	-0.510212	-1.01666
chr1	98300000	98400000	B	B	B	B	-2.32849	-0.0565904	-0.352229	-2.32849
chr1	98400000	98500000	B	B	B	B	-1.21379	-0.123787	-0.503986	-1.21379
chr1	98500000	98600000	B	A	B	B	-3.80211	0.148235	-0.41138	-3.80211
chr1	98600000	98700000	B	A	B	B	-1.40259	0.521416	-0.278964	-1.40259
chr1	98700000	98800000	B	A	B	B	-3.75013	0.19403	-0.206447	-3.75013
chr1	98800000	98900000	B	B	B	B	-2.39462	-0.123189	-0.416091	-2.39462
chr1	98900000	99000000	B	A	B	B	-1.68795	0.211186	-0.244045	-1.68795
chr1	99000000	99100000	B	B	B	B	-1.8039	-0.128215	-0.312799	-1.8039
chr1	99100000	99200000	B	A	B	B	-4.43448	0.0444399	-0.0998802	-4.43448
chr1	99200000	99300000	B	B	B	B	-1.72354	-0.477101	-0.435051	-1.72354
chr1	99300000	99400000	B	A	B	B	-2.48129	0.151459	-0.377034	-2.48129
chr1	99400000	99500000	B	B	B	B	-1.59072	-0.217668	-0.369579	-1.59072
chr1	99500000	99600000	B	B	B	B	-1.63718	-0.00285782	-0.433111	-1.63718
chr1	99600000	99700000	B	B	B	B	-0.433388	-0.18422	-0.422916	-0.433388
chr1	99700000	99800000	B	A	B	B	-0.841568	0.73589	-0.416327	-0.841568
chr1	99800000	99900000	B	A	B	B	-1.8742	0.152668	-0.652816	-1.8742
chr1	99900000	100000000	B	A	B	B	-0.0696799	0.0788016	-0.568903	-0.0696799
chr1	100000000	100100000	B	B	B	B	-0.906001	-0.208647	-0.418305	-0.906001
chr1	100100000	100200000	B	B	B	B	-0.786986	-0.6523	-0.567622	-0.786986
chr1	100200000	100300000	B	B	B	B	-0.703439	-0.0547752	-0.694366	-0.703439
chr1	100300000	100400000	B	B	B	B	-1.16673	-0.972648	-0.719032	-1.16673
chr1	100400000	100500000	B	B	B	B	-1.26861	-0.111301	-0.428789	-1.26861
chr1	100500000	100600000	B	B	B	B	-0.854774	-0.0244399	-0.580563	-0.854774
chr1	100600000	100700000	B	B	B	B	-0.863632	-0.704254	-0.59357	-0.863632
chr1	100700000	100800000	B	B	B	B	-0.773047	-0.497079	-0.56138	-0.773047
chr1	100800000	100900000	B	B	B	B	-0.242159	-0.254122	-0.467499	-0.242159
chr1	100900000	101000000	B	B	B	B	-0.274736	-0.511616	-0.664528	-0.274736
chr1	101000000	101100000	B	A	B	B	-0.748949	0.272537	-0.382163	-0.748949
chr1	101100000	101200000	B	B	B	B	-1.261	-0.181861	-0.493998	-1.261
chr1	101200000	101300000	B	B	B	B	-2.37693	-0.586455	-0.311296	-2.37693
chr1	101300000	101400000	B	B	B	B	-1.33392	-0.289255	-0.534858	-1.33392
chr1	101400000	101500000	B	B	B	B	-1.90376	-0.194707	-0.535848	-1.90376
chr1	101500000	101600000	B	A	B	B	-1.55743	0.0233072	-0.330124	-1.55743
chr1	101600000	101700000	B	A	B	B	-0.871836	0.036742	-0.461785	-0.871836
chr1	101700000	101800000	A	A	B	A	0.0101557	0.725618	-0.180205	0.0101557
chr1	101800000	101900000	B	A	B	B	-0.431159	0.645222	-0.169292	-0.431159
chr1	101900000	102000000	B	A	B	B	-1.9935	0.156065	-0.341699	-1.9935
chr1	102000000	102100000	B	A	B	B	-2.36471	0.125066	-0.407652	-2.36471
chr1	102100000	102200000	B	B	B	B	-1.56577	-0.204519	-0.471183	-1.56577
chr1	102200000	102300000	B	A	B	B	-0.766361	0.0636919	-0.575044	-0.766361
chr1	102300000	102400000	B	A	B	B	-1.04964	0.713884	-0.252092	-1.04964
chr1	102400000	102500000	B	B	B	B	-1.10812	-0.740581	-0.675604	-1.10812
chr1	102500000	102600000	B	B	B	B	-0.0351702	-0.306393	-0.514379	-0.0351702
chr1	102600000	102700000	B	B	B	B	-2.39181	-0.833181	-0.606241	-2.39181
chr1	102700000	102800000	B	B	B	B	-1.80823	-1.0072	-0.581683	-1.80823
chr1	102800000	102900000	B	A	B	B	-1.32329	0.251164	-0.37139	-1.32329
chr1	102900000	103000000	B	A	B	B	-1.34744	0.383927	-0.482186	-1.34744
chr1	103000000	103100000	B	A	B	B	-1.77046	0.720239	-0.252187	-1.77046
chr1	103100000	103200000	B	B	B	B	-3.35782	-0.412738	-0.289293	-3.35782
chr1	103200000	103300000	B	B	B	B	-1.8406	-0.172438	-0.328142	-1.8406
chr1	103300000	103400000	B	A	B	B	-2.24464	0.226887	-0.306693	-2.24464
chr1	103400000	103500000	B	B	B	B	-2.66548	-0.499107	-0.478295	-2.66548
chr1	103500000	103600000	B	B	B	B	-0.730697	-0.435805	-0.358694	-0.730697
chr1	103600000	103700000	B	A	B	B	-0.494077	0.217476	-0.394378	-0.494077
chr1	103700000	103800000	B	B	B	B	-0.774732	-0.355548	-0.533138	-0.774732
chr1	103800000	103900000	B	B	B	B	-0.58391	-0.328829	-0.438214	-0.58391
chr1	103900000	104000000	B	B	B	B	-0.690797	-0.708376	-0.385841	-0.690797
chr1	104000000	104100000	B	B	B	B	-1.8417	-1.4266	-0.550481	-1.8417
chr1	104100000	104200000	B	B	B	B	-1.05763	-0.355235	-0.419504	-1.05763
chr1	104200000	104300000	B	B	B	B	-1.51683	-0.903216	-0.326406	-1.51683
chr1	104300000	104400000	B	B	B	B	-1.6187	-0.748081	-0.657269	-1.6187
chr1	104400000	104500000	B	B	B	B	-1.27516	-0.596009	-0.565312	-1.27516
chr1	104500000	104600000	B	B	B	B	-0.468314	-0.914727	-0.353735	-0.468314
chr1	104600000	104700000	B	B	B	B	-0.701663	-0.523357	-0.672132	-0.701663
chr1	104700000	104800000	B	B	B	B	-0.602045	-0.240071	-0.583764	-0.602045
chr1	104800000	104900000	B	A	B	B	-1.87825	0.0317978	-0.486001	-1.87825
chr1	104900000	105000000	A	B	B	A	0.0690108	-0.869658	-0.676272	0.0690108
chr1	105000000	105100000	A	B	B	A	0.567588	-0.424507	-0.451529	0.567588
chr1	105100000	105200000	B	B	B	B	-0.447109	-0.382378	-0.593066	-0.447109
chr1	105200000	105300000	A	B	B	A	0.128652	-0.00702156	-0.48109	0.128652
chr1	105300000	105400000	A	B	B	A	0.51314	-0.217241	-0.540046	0.51314
chr1	105400000	105500000	A	A	B	A	0.943192	0.185135	-0.351207	0.943192
chr1	105500000	105600000	A	A	B	A	0.847497	0.397891	-0.228189	0.847497
chr1	105600000	105700000	A	A	B	A	1.21801	0.0323155	-0.258556	1.21801
chr1	105700000	105800000	A	B	B	A	1.31452	-0.106522	-0.242142	1.31452
chr1	105800000	105900000	A	A	B	A	1.17985	0.0872417	-0.341051	1.17985
chr1	105900000	106000000	A	B	B	A	1.53551	-0.0823519	-0.24316	1.53551
chr1	106000000	106100000	A	B	B	A	1.67172	-0.35435	-0.365107	1.67172
chr1	106100000	106200000	A	B	B	A	1.19572	-0.407956	-0.488537	1.19572
chr1	106200000	106300000	A	A	B	A	1.00285	0.216677	-0.514476	1.00285
chr1	106300000	106400000	A	A	B	A	0.49478	0.084208	-0.41572	0.49478
chr1	106400000	106500000	A	B	B	A	0.361941	-0.480309	-0.370203	0.361941
chr1	106500000	106600000	A	B	B	A	0.701304	-0.129877	-0.395034	0.701304
chr1	106600000	106700000	A	B	B	A	1.11124	-0.627709	-0.460258	1.11124
chr1	106700000	106800000	A	B	B	A	0.961528	-0.303455	-0.43239	0.961528
chr1	106800000	106900000	A	B	B	A	0.101059	-0.949898	-0.592328	0.101059
chr1	106900000	107000000	A	B	B	A	0.127404	-1.3577	-0.343766	0.127404
chr1	107000000	107100000	B	B	B	B	-1.4015	-1.51106	-0.300028	-1.4015
chr1	107100000	107200000	B	B	B	B	-1.9373	-0.199681	-0.15433	-1.9373
chr1	107200000	107300000	B	B	B	B	-1.73577	-2.57925	-0.240361	-1.73577
chr1	107300000	107400000	B	B	B	B	-0.530317	-1.18468	-0.471331	-0.530317
chr1	107400000	107500000	B	B	B	B	-0.0904484	-1.40777	-0.243123	-0.0904484
chr1	107500000	107600000	B	B	B	B	-2.37743	-0.609868	-0.456584	-2.37743
chr1	107600000	107700000	B	A	B	B	-0.459571	0.198584	-0.217479	-0.459571
chr1	107700000	107800000	B	B	B	B	-0.543764	-0.280407	-0.217092	-0.543764
chr1	107800000	107900000	B	B	B	B	-0.091324	-0.74302	-0.329051	-0.091324
chr1	107900000	108000000	A	B	B	A	0.136305	-0.75293	-0.312602	0.136305
chr1	108000000	108100000	A	B	B	A	0.205023	-0.911589	-0.32516	0.205023
chr1	108100000	108200000	B	B	B	B	-0.159456	-1.20303	-0.225333	-0.159456
chr1	108200000	108300000	B	B	B	B	-0.650135	-1.63194	-0.16503	-0.650135
chr1	108300000	108400000	B	B	A	B	-0.223035	-1.01641	0.051426	-0.223035
chr1	108400000	108500000	B	B	B	B	-0.67949	-1.77543	-0.0715969	-0.67949
chr1	108500000	108600000	B	B	B	B	-0.732222	-1.10865	-0.20125	-0.732222
chr1	108600000	108700000	B	B	B	B	-0.942968	-1.82697	-0.270942	-0.942968
chr1	108700000	108800000	B	B	B	B	-3.01849	-1.56788	-0.144734	-3.01849
chr1	108800000	108900000	B	B	B	B	-1.16083	-0.942049	-0.258294	-1.16083
chr1	108900000	109000000	B	B	B	B	-0.869793	-2.15924	-0.120733	-0.869793
chr1	109000000	109100000	B	B	B	B	-0.74455	-1.09639	-0.298713	-0.74455
chr1	109100000	109200000	B	B	B	B	-0.096901	-1.60275	-0.351938	-0.096901
chr1	109200000	109300000	B	B	B	B	-1.57648	-2.57572	-0.193798	-1.57648
chr1	109300000	109400000	B	B	B	B	-0.522974	-1.55985	-0.401556	-0.522974
chr1	109400000	109500000	B	B	B	B	-1.85944	-1.91061	-0.29952	-1.85944
chr1	109500000	109600000	B	B	B	B	-1.80068	-1.91774	-0.186819	-1.80068
chr1	109600000	109700000	B	B	B	B	-1.81239	-1.7492	-0.283418	-1.81239
chr1	109700000	109800000	B	B	A	B	-2.97015	-1.36381	0.0025437	-2.97015
chr1	109800000	109900000	B	B	A	B	-2.49262	-0.285619	0.100253	-2.49262
chr1	109900000	110000000	B	B	B	B	-1.30179	-1.62844	-0.473905	-1.30179
chr1	110000000	110100000	B	B	B	B	-1.36709	-1.45472	-0.310949	-1.36709
chr1	110100000	110200000	B	B	B	B	-1.88426	-1.98872	-0.249809	-1.88426
chr1	110200000	110300000	B	B	B	B	-1.86284	-0.953337	-0.553428	-1.86284
chr1	110300000	110400000	B	B	B	B	-2.50947	-2.41243	-0.442743	-2.50947
chr1	110400000	110500000	B	B	B	B	-1.81069	-1.6752	-0.44829	-1.81069
chr1	110500000	110600000	B	B	B	B	-4.67944	-2.27437	-0.00854207	-4.67944
chr1	110600000	110700000	B	B	B	B	-1.99793	-2.29906	-0.433946	-1.99793
chr1	110700000	110800000	B	B	B	B	-1.09332	-1.63919	-0.436286	-1.09332
chr1	110800000	110900000	B	B	B	B	-1.36372	-1.8519	-0.278846	-1.36372
chr1	110900000	111000000	B	B	B	B	-1.85682	-2.08975	-0.454906	-1.85682
chr1	111000000	111100000	B	B	B	B	-0.425802	-1.64154	-0.465676	-0.425802
chr1	111100000	111200000	B	B	B	B	-1.2166	-1.25484	-0.401446	-1.2166
chr1	111200000	111300000	B	B	B	B	-1.80861	-1.35049	-0.310337	-1.80861
chr1	111300000	111400000	B	B	B	B	-1.65329	-1.27414	-0.102592	-1.65329
chr1	111400000	111500000	B	B	B	B	-1.09614	-1.02941	-0.302871	-1.09614
chr1	111500000	111600000	B	B	B	B	-1.70598	-1.76096	-0.248937	-1.70598
chr1	111600000	111700000	B	B	B	B	-1.40475	-1.24012	-0.187888	-1.40475
chr1	111700000	111800000	B	B	B	B	-0.633032	-0.735516	-0.388456	-0.633032
chr1	111800000	111900000	B	B	B	B	-1.44287	-0.964914	-0.297656	-1.44287
chr1	111900000	112000000	B	B	B	B	-1.27742	-0.792735	-0.382755	-1.27742
chr1	112000000	112100000	B	B	B	B	-1.11198	-0.583937	-0.344905	-1.11198
chr1	112100000	112200000	B	B	B	B	-0.936933	-1.54403	-0.258198	-0.936933
chr1	112200000	112300000	B	B	B	B	-2.23792	-0.146923	-0.331419	-2.23792
chr1	112300000	112400000	B	B	B	B	-2.80319	-0.0549378	-0.078027	-2.80319
chr1	112400000	112500000	B	B	B	B	-0.816685	-0.7547	-0.352947	-0.816685
chr1	112500000	112600000	B	B	B	B	-2.80478	-0.0592196	-0.171816	-2.80478
chr1	112600000	112700000	B	B	B	B	-0.65514	-0.121731	-0.276057	-0.65514
chr1	112700000	112800000	B	B	B	B	-0.46645	-0.288136	-0.370618	-0.46645
chr1	112800000	112900000	B	B	B	B	-3.76793	-0.0703433	-0.134684	-3.76793
chr1	112900000	113000000	B	B	B	B	-1.94493	-0.335283	-0.14595	-1.94493
chr1	113000000	113100000	B	B	B	B	-1.43481	-0.706667	-0.244078	-1.43481
chr1	113100000	113200000	B	B	B	B	-1.54315	-0.241668	-0.430002	-1.54315
chr1	113200000	113300000	B	B	B	B	-0.969193	-0.0942446	-0.114615	-0.969193
chr1	113300000	113400000	B	B	B	B	-0.826378	-0.765154	-0.487835	-0.826378
chr1	113400000	113500000	B	B	B	B	-0.896664	-0.483604	-0.234494	-0.896664
chr1	113500000	113600000	B	B	B	B	-0.646144	-1.17073	-0.294626	-0.646144
chr1	113600000	113700000	B	B	B	B	-1.60585	-0.999502	-0.234603	-1.60585
chr1	113700000	113800000	B	B	B	B	-0.262568	-0.841189	-0.298607	-0.262568
chr1	113800000	113900000	B	B	B	B	-0.082079	-1.3008	-0.246905	-0.082079
chr1	113900000	114000000	A	B	B	A	0.828948	-0.244464	-0.213941	0.828948
chr1	114000000	114100000	B	B	B	B	-0.11335	-0.289659	-0.318304	-0.11335
chr1	114100000	114200000	B	B	B	B	-1.70535	-1.89728	-0.0979095	-1.70535
chr1	114200000	114300000	B	B	B	B	-0.375009	-0.978409	-0.182185	-0.375009
chr1	114300000	114400000	A	B	B	A	0.0214443	-1.04923	-0.326181	0.0214443
chr1	114400000	114500000	B	B	B	B	-0.863478	-0.926067	-0.301667	-0.863478
chr1	114500000	114600000	A	B	B	A	0.511064	-0.692426	-0.32176	0.511064
chr1	114600000	114700000	B	B	B	B	-0.090764	-0.646116	-0.130398	-0.090764
chr1	114700000	114800000	B	B	B	B	-0.445703	-1.15208	-0.35805	-0.445703
chr1	114800000	114900000	B	B	B	B	-0.323323	-1.25183	-0.17878	-0.323323
chr1	114900000	115000000	B	B	B	B	-0.752779	-1.21853	-0.202474	-0.752779
chr1	115000000	115100000	B	B	A	B	-1.33484	-1.26219	0.106766	-1.33484
chr1	115100000	115200000	B	B	B	B	-1.0238	-1.58378	-0.332653	-1.0238
chr1	115200000	115300000	B	B	A	B	-0.620995	-0.477406	0.0464829	-0.620995
chr1	115300000	115400000	B	B	B	B	-0.519482	-0.965925	-0.123718	-0.519482
chr1	115400000	115500000	B	B	B	B	-1.21875	-0.82516	-0.330959	-1.21875
chr1	115500000	115600000	A	B	B	A	0.250688	-0.320914	-0.148791	0.250688
chr1	115600000	115700000	B	B	B	B	-0.241831	-0.6834	-0.128235	-0.241831
chr1	115700000	115800000	B	B	A	B	-1.07575	-0.115861	0.109671	-1.07575
chr1	115800000	115900000	B	B	B	B	-0.377652	-0.384701	-0.137217	-0.377652
chr1	115900000	116000000	B	B	B	B	-0.687152	-0.172235	-0.220425	-0.687152
chr1	116000000	116100000	A	B	B	A	0.14051	-0.687397	-0.071526	0.14051
chr1	116100000	116200000	B	A	A	B	-0.669991	0.403981	0.125737	-0.669991
chr1	116200000	116300000	B	B	B	B	-0.0721072	-0.167424	-0.148837	-0.0721072
chr1	116300000	116400000	B	A	B	B	-1.75989	0.138261	-0.127561	-1.75989
chr1	116400000	116500000	B	B	B	B	-0.326927	-0.921418	-0.290664	-0.326927
chr1	116500000	116600000	B	B	B	B	-0.0330994	-1.14652	-0.320885	-0.0330994
chr1	116600000	116700000	B	B	B	B	-0.78607	-0.79635	-0.202674	-0.78607
chr1	116700000	116800000	B	B	B	B	-0.421532	-0.480386	-0.0464249	-0.421532
chr1	116800000	116900000	B	A	A	B	-1.60258	0.000131001	0.103854	-1.60258
chr1	116900000	117000000	A	B	B	A	0.0977662	-0.906018	-0.124046	0.0977662
chr1	117000000	117100000	A	A	B	A	0.343689	0.570216	-0.0602236	0.343689
chr1	117100000	117200000	B	B	A	B	-1.45986	-0.239891	0.236843	-1.45986
chr1	117200000	117300000	A	B	B	A	0.178767	-0.168427	-0.0655544	0.178767
chr1	117300000	117400000	A	A	B	A	0.263843	0.409536	-0.0130216	0.263843
chr1	117400000	117500000	A	A	B	A	0.0502733	0.139888	-0.316214	0.0502733
chr1	117500000	117600000	B	B	B	B	-0.0200492	-0.145697	-0.21549	-0.0200492
chr1	117600000	117700000	B	B	B	B	-0.905798	-0.809782	-0.344538	-0.905798
chr1	117700000	117800000	B	B	A	B	-4.41268	-2.77166	0.105914	-4.41268
chr1	118400000	118500000	A	B	B	A	1.83111	-0.117772	-0.0639855	1.83111
chr1	118500000	118600000	A	B	B	A	1.52341	-0.518829	-0.135431	1.52341
chr1	118600000	118700000	A	A	B	A	1.61154	0.148562	-0.0145046	1.61154
chr1	118700000	118800000	A	B	A	A	1.53066	-0.434929	0.0219663	1.53066
chr1	118800000	118900000	A	A	A	A	1.43078	0.781824	0.154323	1.43078
chr1	118900000	119000000	A	A	A	A	1.51182	0.57346	0.158581	1.51182
chr1	119000000	119100000	A	A	A	A	1.72345	0.650006	0.127219	1.72345
chr1	119100000	119200000	A	A	A	A	1.77082	0.64929	0.0276932	1.77082
chr1	119200000	119300000	A	A	A	A	1.5079	0.306315	0.0120134	1.5079
chr1	119300000	119400000	A	A	B	A	1.87576	0.417188	-0.121538	1.87576
chr1	119400000	119500000	A	A	B	A	2.06379	0.28159	-0.044681	2.06379
chr1	119500000	119600000	A	A	B	A	1.89225	0.263895	-0.0640665	1.89225
chr1	119600000	119700000	A	A	B	A	1.63559	0.203502	-0.0686672	1.63559
chr1	119700000	119800000	A	B	B	A	1.46239	-0.456976	-0.0635999	1.46239
chr1	119800000	119900000	A	B	B	A	1.70586	-0.108992	-0.126012	1.70586
chr1	119900000	120000000	A	A	A	A	1.7194	0.149472	0.0209053	1.7194
chr1	120000000	120100000	A	A	A	A	1.84761	0.122235	0.0393545	1.84761
chr1	120100000	120200000	A	B	B	A	1.76396	-0.29265	-0.0397654	1.76396
chr1	120200000	120300000	A	A	B	A	1.91775	0.10724	-0.156092	1.91775
chr1	120300000	120400000	A	B	B	A	1.58359	-0.441971	-0.0917738	1.58359
chr1	120400000	120500000	A	B	B	A	1.41648	-0.52763	-0.0264859	1.41648
chr1	120500000	120600000	A	B	B	A	1.23425	-1.00447	-0.123374	1.23425
chr1	120600000	120700000	A	B	B	A	1.02708	-0.799474	-0.147387	1.02708
chr1	120700000	120800000	A	B	B	A	0.671319	-0.786075	-0.189776	0.671319
chr1	120800000	120900000	A	B	B	A	0.966307	-0.434496	-0.099474	0.966307
chr1	120900000	121000000	A	B	B	A	0.575842	-0.99143	-0.0712283	0.575842
chr1	121000000	121100000	A	B	B	A	1.0017	-0.117892	-0.0485789	1.0017
chr1	121100000	121200000	A	B	B	A	1.10389	-0.607728	-0.118989	1.10389
chr1	121200000	121300000	A	B	B	A	0.765594	-0.546741	-0.132537	0.765594
chr1	121300000	121400000	A	B	B	A	0.662395	-0.568566	-0.190725	0.662395
chr1	121400000	121500000	A	B	B	A	0.8948	-0.639581	-0.292703	0.8948
chr1	121500000	121600000	A	B	B	A	0.865534	-0.516394	-0.178549	0.865534
chr1	121600000	121700000	B	B	A	B	-0.18523	-0.650064	0.0418272	-0.18523
chr1	121700000	121800000	B	B	B	B	-0.519667	-0.831761	-0.0834488	-0.519667
chr1	121800000	121900000	B	B	B	B	-0.49064	-0.54345	-0.194035	-0.49064
chr1	121900000	122000000	B	B	B	B	-0.964739	-1.79027	-0.0723617	-0.964739
chr1	122000000	122100000	B	B	B	B	-0.264998	-0.870909	-0.178505	-0.264998
chr1	122100000	122200000	B	B	B	B	-0.528736	-0.936666	-0.314492	-0.528736
chr1	122200000	122300000	A	B	B	A	0.214126	-0.916853	-0.27293	0.214126
chr1	122300000	122400000	A	B	B	A	0.10938	-0.570499	-0.0623688	0.10938
chr1	122400000	122500000	B	B	B	B	-0.185965	-0.963502	-0.308951	-0.185965
chr1	122500000	122600000	B	B	B	B	-0.201023	-0.691722	-0.287923	-0.201023
chr1	122600000	122700000	A	B	B	A	0.419486	-0.286126	-0.0512717	0.419486
chr1	122700000	122800000	B	B	B	B	-0.230908	-1.0944	-0.201873	-0.230908
chr1	122800000	122900000	A	B	B	A	0.517186	-0.268517	-0.195085	0.517186
chr1	122900000	123000000	B	B	B	B	-0.299983	-0.979068	-0.289735	-0.299983
chr1	123000000	123100000	B	A	B	B	-0.0906743	0.0452685	-0.135408	-0.0906743
chr1	123100000	123200000	A	B	B	A	0.919737	-0.1475	-0.288944	0.919737
chr1	123200000	123300000	B	B	B	B	-0.0332195	-1.3447	-0.217211	-0.0332195
chr1	123300000	123400000	B	B	B	B	-0.0202704	-0.581876	-0.3413	-0.0202704
chr1	123400000	123500000	B	B	B	B	-2.66081	-0.62823	-0.389737	-2.66081
chr1	123500000	123600000	B	B	B	B	-1.26352	-1.14543	-0.00694837	-1.26352
chr1	123600000	123700000	B	B	B	B	-0.258206	-1.20254	-0.100602	-0.258206
chr1	123700000	123800000	A	B	B	A	0.0960029	-0.989819	-0.367977	0.0960029
chr1	123800000	123900000	B	B	B	B	-1.11082	-0.156863	-0.188373	-1.11082
chr1	123900000	124000000	A	B	B	A	0.708928	-0.410495	-0.256013	0.708928
chr1	124000000	124100000	B	B	B	B	-0.341447	-1.12837	-0.301606	-0.341447
chr1	124100000	124200000	B	B	B	B	-1.47182	-1.05056	-0.166278	-1.47182
chr1	124200000	124300000	B	B	B	B	-1.84873	-2.0009	-0.280928	-1.84873
chr1	124300000	124400000	B	B	B	B	-1.43238	-2.05968	-0.283157	-1.43238
chr1	124400000	124500000	A	B	B	A	0.365374	-0.793825	-0.282852	0.365374
chr1	124500000	124600000	B	B	B	B	-0.0271655	-0.484166	-0.188175	-0.0271655
chr1	124600000	124700000	B	B	B	B	-0.602356	-1.50846	-0.386195	-0.602356
chr1	124700000	124800000	B	B	B	B	-0.024002	-1.03157	-0.237691	-0.024002
chr1	124800000	124900000	A	B	B	A	0.186817	-0.747914	-0.243279	0.186817
chr1	124900000	125000000	A	B	B	A	0.226858	-0.584771	-0.191532	0.226858
chr1	125000000	125100000	B	B	B	B	-0.488491	-0.596994	-0.0630599	-0.488491
chr1	125100000	125200000	B	B	B	B	-1.01545	-2.01869	-0.228939	-1.01545
chr1	125200000	125300000	A	B	A	A	0.838883	-0.459471	0.0118855	0.838883
chr1	125300000	125400000	A	B	B	A	0.327532	-0.747258	-0.11982	0.327532
chr1	125400000	125500000	A	B	B	A	0.319895	-1.41943	-0.0334243	0.319895
chr1	125500000	125600000	A	B	A	A	1.1305	-0.637629	0.0707952	1.1305
chr1	125600000	125700000	A	B	B	A	0.519834	-1.13882	-0.154153	0.519834
chr1	125700000	125800000	A	B	B	A	0.833343	-0.680472	-0.146106	0.833343
chr1	125800000	125900000	A	B	B	A	0.366309	-0.955701	-0.229137	0.366309
chr1	125900000	126000000	A	B	B	A	0.176944	-1.35172	-0.255577	0.176944
chr1	126000000	126100000	B	B	B	B	-0.0447735	-1.50044	-0.132171	-0.0447735
chr1	126100000	126200000	A	B	B	A	0.550473	-0.854601	-0.16526	0.550473
chr1	126200000	126300000	B	B	B	B	-0.0499704	-1.13468	-0.149415	-0.0499704
chr1	126300000	126400000	B	B	B	B	-1.01529	-2.20407	-0.181864	-1.01529
chr1	126400000	126500000	B	B	B	B	-0.522541	-1.66979	-0.294666	-0.522541
chr1	126500000	126600000	A	B	B	A	0.43605	-0.0596477	-0.158873	0.43605
chr1	126600000	126700000	A	B	B	A	0.0174844	-0.933007	-0.150736	0.0174844
chr1	126700000	126800000	A	B	B	A	0.0173635	-0.785764	-0.114703	0.0173635
chr1	126800000	126900000	A	B	B	A	0.803373	-0.852242	-0.105337	0.803373
chr1	126900000	127000000	A	B	B	A	0.628304	-0.00759997	-0.10419	0.628304
chr1	127000000	127100000	A	B	B	A	0.841003	-0.357243	-0.0102406	0.841003
chr1	127100000	127200000	A	B	B	A	1.38581	-0.304563	-0.155326	1.38581
chr1	127200000	127300000	A	B	B	A	1.63779	-0.0950638	-0.0494471	1.63779
chr1	127300000	127400000	A	B	B	A	0.797574	-0.923665	-0.0633113	0.797574
chr1	127400000	127500000	A	B	B	A	1.68723	-0.289794	-0.121381	1.68723
chr1	127500000	127600000	A	B	A	A	1.30863	-0.54521	0.0224768	1.30863
chr1	127600000	127700000	A	B	B	A	1.77369	-0.569961	-0.0801773	1.77369
chr1	127700000	127800000	A	B	B	A	1.75604	-0.164186	-0.0415779	1.75604
chr1	127800000	127900000	A	B	B	A	1.43302	-0.560134	-0.0424259	1.43302
chr1	127900000	128000000	A	B	A	A	1.44463	-0.239821	0.117031	1.44463
chr1	128000000	128100000	A	A	B	A	1.6595	0.0594464	-0.0257288	1.6595
chr1	128100000	128200000	A	B	A	A	1.40554	-0.0388505	0.220321	1.40554
chr1	128200000	128300000	A	B	A	A	1.63549	-0.323087	0.0816574	1.63549
chr1	128300000	128400000	A	A	A	A	1.59013	0.157956	0.082175	1.59013
chr1	128400000	128500000	A	B	A	A	1.74916	-0.100375	0.0239686	1.74916
chr1	128500000	128600000	A	B	B	A	1.42848	-0.133744	-0.0725938	1.42848
chr1	128600000	128700000	A	B	B	A	1.40028	-0.236408	-0.0525605	1.40028
chr1	128700000	128800000	A	B	B	A	1.51636	-0.391201	-0.118375	1.51636
chr1	128800000	128900000	A	A	A	A	1.05386	0.210674	0.0199001	1.05386
chr1	128900000	129000000	A	B	B	A	0.708721	-0.3989	-0.0314236	0.708721
chr1	129000000	129100000	A	B	A	A	0.398644	-0.125152	0.172405	0.398644
chr1	129100000	129200000	A	B	B	A	0.130016	-0.439362	-0.0728306	0.130016
chr1	129200000	129300000	B	A	A	B	-0.84457	0.138591	0.0428715	-0.84457
chr1	129300000	129400000	B	B	A	B	-0.959906	-0.769645	0.0852481	-0.959906
chr1	129400000	129500000	B	B	A	B	-1.57991	-1.15341	0.141264	-1.57991
chr1	129500000	129600000	B	B	A	B	-0.696151	-0.309449	0.0353774	-0.696151
chr1	129600000	129700000	B	B	A	B	-0.790428	-0.959573	0.0817749	-0.790428
chr1	129700000	129800000	B	B	A	B	-2.05575	-0.915494	0.105369	-2.05575
chr1	129800000	129900000	B	B	B	B	-0.552463	-1.1472	-0.0668756	-0.552463
chr1	129900000	130000000	B	B	A	B	-0.484813	-0.409671	0.0443585	-0.484813
chr1	130000000	130100000	B	B	A	B	-0.642751	-1.19878	0.0609215	-0.642751
chr1	130100000	130200000	B	B	A	B	-0.0297299	-1.4029	0.154077	-0.0297299
chr1	130200000	130300000	B	B	A	B	-0.794245	-1.47417	0.115347	-0.794245
chr1	130300000	130400000	B	B	A	B	-0.0428382	-0.738533	0.104021	-0.0428382
chr1	130400000	130500000	A	B	A	A	0.0246726	-1.03717	0.207396	0.0246726
chr1	130500000	130600000	A	B	A	A	1.22318	-0.275578	0.200457	1.22318
chr1	130600000	130700000	A	B	A	A	1.12505	-0.525838	0.280661	1.12505
chr1	130700000	130800000	A	B	A	A	1.29141	-0.106482	0.353186	1.29141
chr1	130800000	130900000	A	B	A	A	0.469614	-0.2297	0.46109	0.469614
chr1	130900000	131000000	A	B	A	A	0.571724	-0.0994233	0.363593	0.571724
chr1	131000000	131100000	A	A	A	A	0.272023	0.158571	0.479316	0.272023
chr1	131100000	131200000	A	A	A	A	1.0332	0.0718888	0.482857	1.0332
chr1	131200000	131300000	A	B	A	A	1.07062	-0.0863048	0.310178	1.07062
chr1	131300000	131400000	A	B	A	A	0.46076	-0.0403855	0.293698	0.46076
chr1	131400000	131500000	A	A	A	A	1.1019	0.15646	0.397846	1.1019
chr1	131500000	131600000	A	A	A	A	0.910486	0.411563	0.363461	0.910486
chr1	131600000	131700000	A	A	A	A	0.248185	0.137342	0.425024	0.248185
chr1	131700000	131800000	A	A	A	A	1.18711	0.0869557	0.272913	1.18711
chr1	131800000	131900000	A	A	A	A	1.53515	0.286484	0.431614	1.53515
chr1	131900000	132000000	A	A	A	A	1.42491	0.35302	0.495353	1.42491
chr1	132000000	132100000	A	B	A	A	1.45114	-0.178297	0.319396	1.45114
chr1	132100000	132200000	A	A	A	A	1.58102	0.182195	0.316795	1.58102
chr1	132200000	132300000	A	B	A	A	1.34001	-0.0219557	0.31362	1.34001
chr1	132300000	132400000	A	A	A	A	1.73073	0.148067	0.201953	1.73073
chr1	132400000	132500000	A	A	A	A	1.77501	0.40664	0.211435	1.77501
chr1	132500000	132600000	A	A	A	A	1.83707	0.345829	0.152661	1.83707
chr1	132600000	132700000	A	A	A	A	1.30371	0.505585	0.404357	1.30371
chr1	132700000	132800000	A	B	A	A	1.22522	-0.0163792	0.32927	1.22522
chr1	132800000	132900000	A	A	A	A	1.02328	0.357805	0.423046	1.02328
chr1	132900000	133000000	A	A	A	A	1.0807	0.490785	0.475937	1.0807
chr1	133000000	133100000	A	A	A	A	1.33973	0.543161	0.486279	1.33973
chr1	133100000	133200000	A	A	A	A	1.48436	0.641078	0.351641	1.48436
chr1	133200000	133300000	A	A	A	A	1.49866	0.47759	0.320263	1.49866
chr1	133300000	133400000	A	A	A	A	0.697352	0.755947	0.479739	0.697352
chr1	133400000	133500000	A	A	A	A	1.1615	0.390013	0.47436	1.1615
chr1	133500000	133600000	A	A	A	A	1.13192	0.270575	0.528887	1.13192
chr1	133600000	133700000	A	A	A	A	0.790144	0.214606	0.537802	0.790144
chr1	133700000	133800000	A	A	A	A	0.694281	0.542264	0.512787	0.694281
chr1	133800000	133900000	A	A	A	A	0.980016	0.64196	0.394223	0.980016
chr1	133900000	134000000	A	A	A	A	0.261908	0.681344	0.459592	0.261908
chr1	134000000	134100000	A	A	A	A	0.81259	0.505971	0.509904	0.81259
chr1	134100000	134200000	A	A	A	A	1.57453	0.442477	0.404932	1.57453
chr1	134200000	134300000	A	A	A	A	1.16329	0.233535	0.392697	1.16329
chr1	134300000	134400000	A	A	A	A	1.2986	0.334418	0.426952	1.2986
chr1	134400000	134500000	A	B	A	A	1.39701	-0.137824	0.431832	1.39701
chr1	134500000	134600000	A	A	A	A	1.35816	0.055515	0.439692	1.35816
chr1	134600000	134700000	A	A	A	A	0.942461	0.0967445	0.543159	0.942461
chr1	134700000	134800000	A	A	A	A	0.869116	0.436861	0.484899	0.869116
chr1	134800000	134900000	A	B	A	A	0.519711	-0.00218593	0.332252	0.519711
chr1	134900000	135000000	A	B	A	A	1.15608	-0.344576	0.282044	1.15608
chr1	135000000	135100000	A	A	A	A	1.17327	0.0758783	0.429475	1.17327
chr1	135100000	135200000	A	A	A	A	0.998179	0.456425	0.453673	0.998179
chr1	135200000	135300000	A	A	A	A	1.45008	0.227385	0.394025	1.45008
chr1	135300000	135400000	A	A	A	A	1.26021	0.164847	0.393482	1.26021
chr1	135400000	135500000	A	A	A	A	1.26964	0.535692	0.577835	1.26964
chr1	135500000	135600000	A	A	A	A	1.03214	0.728133	0.579953	1.03214
chr1	135600000	135700000	A	A	A	A	1.03037	0.801124	0.494356	1.03037
chr1	135700000	135800000	A	A	A	A	1.17463	0.616742	0.511927	1.17463
chr1	135800000	135900000	A	A	A	A	0.926864	0.636722	0.585199	0.926864
chr1	135900000	136000000	A	A	A	A	1.01169	0.36601	0.580177	1.01169
chr1	136000000	136100000	A	A	A	A	1.10096	0.559179	0.318674	1.10096
chr1	136100000	136200000	A	A	A	A	1.10026	0.297029	0.369622	1.10026
chr1	136200000	136300000	A	A	A	A	1.30537	0.468288	0.315949	1.30537
chr1	136300000	136400000	A	A	A	A	1.15253	0.598437	0.365386	1.15253
chr1	136400000	136500000	A	A	A	A	1.4407	0.31766	0.371727	1.4407
chr1	136500000	136600000	A	A	A	A	1.30503	0.346991	0.303118	1.30503
chr1	136600000	136700000	A	A	A	A	1.65941	0.110963	0.313717	1.65941
chr1	136700000	136800000	A	A	A	A	1.28595	0.305309	0.373618	1.28595
chr1	136800000	136900000	A	B	A	A	1.57105	-0.0893886	0.239595	1.57105
chr1	136900000	137000000	A	A	A	A	1.68707	0.167409	0.247946	1.68707
chr1	137000000	137100000	A	A	A	A	1.23789	0.104007	0.243733	1.23789
chr1	137100000	137200000	A	A	A	A	1.32847	0.146417	0.228774	1.32847
chr1	137200000	137300000	A	A	A	A	0.842313	0.256713	0.264618	0.842313
chr1	137300000	137400000	A	B	A	A	1.01919	-0.516277	0.193348	1.01919
chr1	137400000	137500000	B	B	A	B	-0.514672	-1.14278	0.132971	-0.514672
chr1	137500000	137600000	A	B	A	A	0.102248	-0.554289	0.206879	0.102248
chr1	137600000	137700000	B	B	A	B	-0.616379	-0.8138	0.377976	-0.616379
chr1	137700000	137800000	B	B	A	B	-1.08462	-0.530565	0.355046	-1.08462
chr1	137800000	137900000	B	A	A	B	-0.361234	0.239089	0.365609	-0.361234
chr1	137900000	138000000	B	B	A	B	-0.0248153	-0.672895	0.496705	-0.0248153
chr1	138000000	138100000	A	B	A	A	0.70976	-0.265788	0.366407	0.70976
chr1	138100000	138200000	B	B	A	B	-0.932462	-1.30547	0.485832	-0.932462
chr1	138200000	138300000	A	B	A	A	0.305729	-0.44282	0.394827	0.305729
chr1	138300000	138400000	A	B	A	A	0.73301	-0.609453	0.17233	0.73301
chr1	138400000	138500000	A	B	A	A	0.372174	-0.86788	0.285446	0.372174
chr1	138500000	138600000	A	B	A	A	0.0359742	-0.994256	0.282572	0.0359742
chr1	138600000	138700000	A	B	A	A	0.755468	-0.903898	0.187798	0.755468
chr1	138700000	138800000	A	B	A	A	1.4648	-0.342894	0.336822	1.4648
chr1	138800000	138900000	A	B	A	A	1.58974	-0.268449	0.217986	1.58974
chr1	138900000	139000000	A	B	A	A	1.3762	-0.0889219	0.399323	1.3762
chr1	139000000	139100000	A	B	A	A	0.90784	-0.37898	0.372021	0.90784
chr1	139100000	139200000	A	B	A	A	1.1076	-0.201905	0.315242	1.1076
chr1	139200000	139300000	A	B	A	A	0.687301	-0.599513	0.280515	0.687301
chr1	139300000	139400000	A	B	A	A	1.03137	-0.838123	0.319758	1.03137
chr1	139400000	139500000	A	B	A	A	0.949269	-0.200355	0.208038	0.949269
chr1	139500000	139600000	B	B	A	B	-0.357115	-0.332835	0.430701	-0.357115
chr1	139600000	139700000	A	B	A	A	0.00705794	-0.415095	0.32094	0.00705794
chr1	139700000	139800000	B	B	A	B	-0.307289	-0.365485	0.509135	-0.307289
chr1	139800000	139900000	B	B	A	B	-0.0869152	-0.175312	0.303361	-0.0869152
chr1	139900000	140000000	A	B	A	A	0.410217	-0.455754	0.239516	0.410217
chr1	140000000	140100000	A	B	A	A	0.557663	-0.344363	0.33629	0.557663
chr1	140100000	140200000	A	B	A	A	0.487387	-0.702889	0.0610456	0.487387
chr1	140200000	140300000	A	B	A	A	0.183156	-0.595241	0.314834	0.183156
chr1	140300000	140400000	B	B	A	B	-0.0220452	-0.870845	0.229905	-0.0220452
chr1	140400000	140500000	B	A	A	B	-0.849313	0.0549568	0.166635	-0.849313
chr1	140500000	140600000	B	B	A	B	-0.771264	-0.617011	0.0908298	-0.771264
chr1	140600000	140700000	B	B	A	B	-1.17994	-1.55438	0.272347	-1.17994
chr1	140700000	140800000	B	B	A	B	-0.960728	-1.04285	0.212774	-0.960728
chr1	140800000	140900000	B	B	A	B	-0.368853	-0.841232	0.223496	-0.368853
chr1	140900000	141000000	B	B	A	B	-0.655658	-0.0559779	0.541803	-0.655658
chr1	141000000	141100000	B	B	A	B	-1.59762	-0.653972	0.451325	-1.59762
chr1	141100000	141200000	B	B	A	B	-1.49372	-0.810384	0.27581	-1.49372
chr1	141200000	141300000	B	B	A	B	-1.1303	-0.748247	0.16981	-1.1303
chr1	141300000	141400000	B	B	A	B	-0.920557	-0.301392	0.337458	-0.920557
chr1	141400000	141500000	B	B	A	B	-1.37588	-0.620528	0.532051	-1.37588
chr1	141500000	141600000	B	B	A	B	-0.293445	-0.352941	0.36807	-0.293445
chr1	141600000	141700000	B	B	A	B	-1.26924	-0.189244	0.678521	-1.26924
chr1	141700000	141800000	B	B	A	B	-1.36104	-0.626006	0.35701	-1.36104
chr1	141800000	141900000	B	B	A	B	-0.628776	-0.351236	0.347006	-0.628776
chr1	141900000	142000000	B	B	A	B	-0.639889	-1.30524	0.326538	-0.639889
chr1	142000000	142100000	B	B	A	B	-1.64543	-1.03651	0.559988	-1.64543
chr1	142100000	142200000	B	B	A	B	-1.06712	-0.626569	0.60115	-1.06712
chr1	142200000	142300000	B	B	A	B	-1.50676	-2.5863	0.463611	-1.50676
chr1	142300000	142400000	B	B	A	B	-0.927731	-0.817091	0.627327	-0.927731
chr1	142400000	142500000	B	B	A	B	-1.43512	-1.57289	0.228491	-1.43512
chr1	142500000	142600000	B	B	A	B	-0.692816	-0.855958	0.344614	-0.692816
chr1	142600000	142700000	B	B	A	B	-0.959342	-1.26578	0.320062	-0.959342
chr1	142700000	142800000	B	B	A	B	-0.892282	-1.27163	0.437823	-0.892282
chr1	142800000	142900000	B	B	A	B	-0.504433	-1.65676	0.182344	-0.504433
chr1	142900000	143000000	B	B	A	B	-0.833186	-2.00852	0.326879	-0.833186
chr1	143000000	143100000	B	B	A	B	-0.168812	-1.28821	0.294926	-0.168812
chr1	143100000	143200000	B	B	A	B	-0.378785	-2.01402	0.144922	-0.378785
chr1	143200000	143300000	A	B	A	A	0.0100703	-0.770902	0.219204	0.0100703
chr1	143300000	143400000	A	B	A	A	0.504861	-0.573676	0.249907	0.504861
chr1	143400000	143500000	B	B	A	B	-1.35026	-0.962336	0.350668	-1.35026
chr1	143500000	143600000	A	B	A	A	1.32348	-0.380059	0.181948	1.32348
chr1	143600000	143700000	A	A	A	A	1.17729	0.0659185	0.119129	1.17729
chr1	143700000	143800000	A	B	A	A	1.48074	-0.524865	0.125357	1.48074
chr1	143800000	143900000	A	B	A	A	1.07825	-0.19255	0.210368	1.07825
chr1	143900000	144000000	A	B	A	A	0.879213	-0.412346	0.231102	0.879213
chr1	144000000	144100000	A	B	A	A	0.344809	-0.764139	0.0909039	0.344809
chr1	144100000	144200000	A	B	A	A	1.18511	-0.469996	0.2647	1.18511
chr1	144200000	144300000	B	B	A	B	-0.183909	-1.58939	0.260638	-0.183909
chr1	144300000	144400000	B	B	A	B	-0.261542	-1.24376	0.237672	-0.261542
chr1	144400000	144500000	B	B	A	B	-1.09163	-2.08126	0.372135	-1.09163
chr1	144500000	144600000	B	B	A	B	-1.18073	-1.99976	0.399072	-1.18073
chr1	144600000	144700000	B	B	A	B	-0.832148	-1.40045	0.36736	-0.832148
chr1	144700000	144800000	A	B	A	A	0.0984632	-1.2676	0.348259	0.0984632
chr1	144800000	144900000	B	B	A	B	-1.27494	-1.62338	0.124231	-1.27494
chr1	144900000	145000000	B	B	A	B	-0.289109	-1.19868	0.182624	-0.289109
chr1	145000000	145100000	B	B	A	B	-0.967223	-1.78359	0.366363	-0.967223
chr1	145100000	145200000	B	B	A	B	-0.0053809	-1.12584	0.328799	-0.0053809
chr1	145200000	145300000	B	B	A	B	-1.04426	-2.0356	0.301399	-1.04426
chr1	145300000	145400000	B	B	A	B	-0.385489	-1.24758	0.231878	-0.385489
chr1	145400000	145500000	B	B	A	B	-0.416526	-1.43653	0.302683	-0.416526
chr1	145500000	145600000	B	B	A	B	-0.447652	-1.99069	0.298996	-0.447652
chr1	145600000	145700000	B	B	A	B	-0.39117	-1.20417	0.312389	-0.39117
chr1	145700000	145800000	B	B	A	B	-1.59178	-1.85391	0.40897	-1.59178
chr1	145800000	145900000	B	B	A	B	-0.571889	-1.42939	0.603479	-0.571889
chr1	145900000	146000000	B	B	A	B	-0.812067	-1.71319	0.263698	-0.812067
chr1	146000000	146100000	B	B	A	B	-2.13802	-2.86113	0.304223	-2.13802
chr1	146100000	146200000	B	B	A	B	-1.2047	-2.1236	0.425586	-1.2047
chr1	146200000	146300000	B	B	B	B	-0.0975841	-1.239	-0.0197573	-0.0975841
chr1	146300000	146400000	A	B	A	A	0.067526	-1.28076	0.219964	0.067526
chr1	146400000	146500000	A	B	A	A	0.31428	-1.28773	0.109311	0.31428
chr1	146500000	146600000	B	B	A	B	-0.625037	-0.65975	0.351011	-0.625037
chr1	146600000	146700000	B	B	A	B	-2.29798	-2.22712	0.214821	-2.29798
chr1	146700000	146800000	B	B	A	B	-0.971857	-1.9206	0.171578	-0.971857
chr1	146800000	146900000	B	B	A	B	-0.78043	-1.13069	0.0898572	-0.78043
chr1	146900000	147000000	B	B	A	B	-0.0779012	-0.937084	0.378403	-0.0779012
chr1	147000000	147100000	B	B	A	B	-0.448409	-1.46046	0.151684	-0.448409
chr1	147100000	147200000	B	B	A	B	-2.3094	-2.39024	0.177745	-2.3094
chr1	147200000	147300000	B	B	A	B	-0.643069	-1.04682	0.278647	-0.643069
chr1	147300000	147400000	B	B	A	B	-0.607447	-0.760748	0.108873	-0.607447
chr1	147400000	147500000	B	B	B	B	-2.19068	-1.36144	-0.086361	-2.19068
chr1	147500000	147600000	B	B	A	B	-3.04737	-1.57067	0.279885	-3.04737
chr1	147600000	147700000	B	B	A	B	-1.59803	-0.643917	0.331193	-1.59803
chr1	147700000	147800000	B	B	B	B	-1.88563	-1.09655	-0.00856253	-1.88563
chr1	147800000	147900000	B	B	B	B	-2.88046	-2.01192	-0.0358774	-2.88046
chr1	147900000	148000000	B	B	A	B	-1.67285	-1.61927	0.0908568	-1.67285
chr1	148000000	148100000	B	B	A	B	-1.71511	-1.77532	0.0655529	-1.71511
chr1	148100000	148200000	B	B	A	B	-1.30691	-1.40092	0.336646	-1.30691
chr1	148200000	148300000	B	B	A	B	-0.857752	-1.3077	0.274309	-0.857752
chr1	148300000	148400000	B	B	A	B	-1.12243	-2.16071	0.0555696	-1.12243
chr1	148400000	148500000	B	B	A	B	-0.256184	-1.14262	0.335141	-0.256184
chr1	148500000	148600000	B	B	A	B	-1.82681	-1.08891	0.434817	-1.82681
chr1	148600000	148700000	B	B	A	B	-0.82874	-1.01648	0.280328	-0.82874
chr1	148700000	148800000	B	B	A	B	-1.17934	-1.54041	0.0167272	-1.17934
chr1	148800000	148900000	B	B	A	B	-0.608747	-1.325	0.149921	-0.608747
chr1	148900000	149000000	B	B	A	B	-0.69097	-1.83251	0.137945	-0.69097
chr1	149000000	149100000	B	B	B	B	-1.01474	-2.01205	-0.0605134	-1.01474
chr1	149100000	149200000	B	B	A	B	-1.18672	-1.01392	0.170204	-1.18672
chr1	149200000	149300000	B	B	A	B	-1.98589	-1.84833	0.027824	-1.98589
chr1	149300000	149400000	B	B	A	B	-1.01814	-1.68236	0.0650759	-1.01814
chr1	149400000	149500000	B	B	A	B	-2.10922	-1.9248	0.203822	-2.10922
chr1	149500000	149600000	B	B	A	B	-1.31046	-1.53834	0.295115	-1.31046
chr1	149600000	149700000	B	B	A	B	-0.470846	-1.18892	0.227142	-0.470846
chr1	149700000	149800000	B	B	A	B	-0.571032	-0.896851	0.229646	-0.571032
chr1	149800000	149900000	B	B	A	B	-0.960745	-1.52949	0.215339	-0.960745
chr1	149900000	150000000	B	B	A	B	-0.0583409	-0.494608	0.252481	-0.0583409
chr1	150000000	150100000	B	B	A	B	-0.253219	-0.904136	0.0978603	-0.253219
chr1	150100000	150200000	B	B	A	B	-0.0802992	-0.642018	0.112214	-0.0802992
chr1	150200000	150300000	B	B	A	B	-0.756196	-1.07374	0.311199	-0.756196
chr1	150300000	150400000	B	B	A	B	-0.558002	-0.92108	0.223706	-0.558002
chr1	150400000	150500000	A	B	A	A	1.02586	-0.655417	0.270211	1.02586
chr1	150500000	150600000	A	B	A	A	0.706561	-0.402394	0.24841	0.706561
chr1	150600000	150700000	A	B	A	A	0.58553	-0.314469	0.183248	0.58553
chr1	150700000	150800000	A	B	A	A	0.122469	-0.443811	0.0895916	0.122469
chr1	150800000	150900000	A	B	A	A	0.147508	-0.613652	0.240518	0.147508
chr1	150900000	151000000	A	B	A	A	0.30267	-0.97368	0.219146	0.30267
chr1	151000000	151100000	A	B	A	A	0.176925	-1.07344	0.276809	0.176925
chr1	151100000	151200000	A	B	A	A	0.824102	-0.951213	0.143994	0.824102
chr1	151200000	151300000	A	B	A	A	0.871009	-0.581462	0.178787	0.871009
chr1	151300000	151400000	A	B	A	A	1.24618	-0.138043	0.137864	1.24618
chr1	151400000	151500000	A	B	A	A	1.42331	-0.146735	0.280491	1.42331
chr1	151500000	151600000	A	B	A	A	1.49787	-0.415999	0.172884	1.49787
chr1	151600000	151700000	A	B	A	A	1.6238	-0.316732	0.209351	1.6238
chr1	151700000	151800000	A	B	A	A	1.52273	-0.615197	0.0396552	1.52273
chr1	151800000	151900000	A	B	A	A	1.75708	-0.51685	0.227484	1.75708
chr1	151900000	152000000	A	A	A	A	1.55481	0.118128	0.380886	1.55481
chr1	152000000	152100000	A	B	A	A	1.7542	-0.496397	0.303415	1.7542
chr1	152100000	152200000	A	B	A	A	0.972274	-0.144073	0.39063	0.972274
chr1	152200000	152300000	A	A	A	A	1.67041	0.246341	0.415478	1.67041
chr1	152300000	152400000	A	A	A	A	1.07067	0.0964885	0.490099	1.07067
chr1	152400000	152500000	A	A	A	A	0.971744	0.00684247	0.454847	0.971744
chr1	152500000	152600000	A	A	A	A	1.50762	0.0281888	0.376422	1.50762
chr1	152600000	152700000	A	A	A	A	0.987138	0.290703	0.38834	0.987138
chr1	152700000	152800000	A	A	A	A	1.72428	0.242317	0.333092	1.72428
chr1	152800000	152900000	A	A	A	A	1.30741	0.315443	0.535363	1.30741
chr1	152900000	153000000	A	B	A	A	1.82466	-0.0913004	0.334526	1.82466
chr1	153000000	153100000	A	A	A	A	1.59878	0.242457	0.553057	1.59878
chr1	153100000	153200000	A	A	A	A	1.19192	0.482983	0.432608	1.19192
chr1	153200000	153300000	A	A	A	A	1.27199	0.694631	0.443054	1.27199
chr1	153300000	153400000	A	A	A	A	1.84432	0.353352	0.365426	1.84432
chr1	153400000	153500000	A	A	A	A	1.50506	0.280243	0.367747	1.50506
chr1	153500000	153600000	A	A	A	A	1.86192	0.393694	0.460892	1.86192
chr1	153600000	153700000	A	A	A	A	1.68674	0.344949	0.475834	1.68674
chr1	153700000	153800000	A	A	A	A	1.64772	0.423336	0.364727	1.64772
chr1	153800000	153900000	A	A	A	A	1.47827	0.0678232	0.418165	1.47827
chr1	153900000	154000000	A	B	A	A	1.27878	-0.0909012	0.475217	1.27878
chr1	154000000	154100000	A	A	A	A	1.48098	0.0544513	0.434677	1.48098
chr1	154100000	154200000	A	B	A	A	1.58844	-0.118034	0.407421	1.58844
chr1	154200000	154300000	A	B	A	A	1.33053	-0.616244	0.393135	1.33053
chr1	154300000	154400000	A	A	A	A	1.01895	0.0567555	0.623175	1.01895
chr1	154400000	154500000	A	B	A	A	0.935354	-0.367729	0.463039	0.935354
chr1	154500000	154600000	A	B	A	A	1.22703	-0.401808	0.466701	1.22703
chr1	154600000	154700000	A	B	A	A	0.992873	-0.0106005	0.38509	0.992873
chr1	154700000	154800000	A	B	A	A	1.18936	-0.476022	0.34012	1.18936
chr1	154800000	154900000	A	A	A	A	1.3938	0.0997987	0.279508	1.3938
chr1	154900000	155000000	A	B	A	A	1.42417	-0.209572	0.354209	1.42417
chr1	155000000	155100000	A	A	A	A	1.50831	0.30622	0.385288	1.50831
chr1	155100000	155200000	A	A	A	A	1.72746	0.166617	0.348177	1.72746
chr1	155200000	155300000	A	B	A	A	1.70031	-0.55019	0.273854	1.70031
chr1	155300000	155400000	A	A	A	A	1.51928	0.442227	0.405415	1.51928
chr1	155400000	155500000	A	A	A	A	1.59207	0.388496	0.378358	1.59207
chr1	155500000	155600000	A	A	A	A	1.49755	0.372014	0.281789	1.49755
chr1	155600000	155700000	A	B	A	A	1.22265	-0.188705	0.253508	1.22265
chr1	155700000	155800000	A	B	A	A	1.41843	-0.206412	0.240984	1.41843
chr1	155800000	155900000	A	A	A	A	1.69331	0.359374	0.35353	1.69331
chr1	155900000	156000000	A	A	A	A	1.67903	0.114071	0.391851	1.67903
chr1	156000000	156100000	A	B	A	A	1.71601	-0.206449	0.307838	1.71601
chr1	156100000	156200000	A	B	A	A	0.902515	-0.651294	0.405229	0.902515
chr1	156200000	156300000	A	B	A	A	1.62242	-0.510177	0.37268	1.62242
chr1	156300000	156400000	A	A	A	A	1.69104	0.211864	0.427369	1.69104
chr1	156400000	156500000	A	B	A	A	2.02459	-0.0161764	0.346049	2.02459
chr1	156500000	156600000	A	B	A	A	1.84938	-0.126134	0.36194	1.84938
chr1	156600000	156700000	A	A	A	A	1.94656	0.314847	0.37946	1.94656
chr1	156700000	156800000	A	B	A	A	1.91344	-0.307045	0.255689	1.91344
chr1	156800000	156900000	A	A	A	A	1.51364	0.39454	0.359954	1.51364
chr1	156900000	157000000	A	A	A	A	1.88784	0.440258	0.320456	1.88784
chr1	157000000	157100000	A	A	A	A	1.85288	0.277831	0.263425	1.85288
chr1	157100000	157200000	A	B	A	A	1.4026	-0.340802	0.167761	1.4026
chr1	157200000	157300000	A	B	A	A	1.06938	-0.399556	0.399568	1.06938
chr1	157300000	157400000	A	B	A	A	1.66951	-0.154243	0.19883	1.66951
chr1	157400000	157500000	A	A	A	A	1.62364	0.336196	0.381409	1.62364
chr1	157500000	157600000	A	B	A	A	1.73545	-0.370628	0.207779	1.73545
chr1	157600000	157700000	A	B	A	A	1.39543	-0.25964	0.224413	1.39543
chr1	157700000	157800000	A	B	A	A	0.985914	-0.649316	0.194472	0.985914
chr1	157800000	157900000	A	B	A	A	0.406057	-0.500418	0.14353	0.406057
chr1	157900000	158000000	A	B	A	A	0.323299	-1.16936	0.177066	0.323299
chr1	158000000	158100000	A	B	A	A	0.426628	-0.629751	0.187323	0.426628
chr1	158100000	158200000	A	B	A	A	0.72713	-0.603391	0.320302	0.72713
chr1	158200000	158300000	A	B	A	A	0.267528	-0.266163	0.285984	0.267528
chr1	158300000	158400000	B	B	A	B	-0.0690414	-0.84093	0.322189	-0.0690414
chr1	158400000	158500000	A	B	A	A	0.230286	-0.399205	0.384125	0.230286
chr1	158500000	158600000	B	B	A	B	-0.874038	-0.653232	0.319916	-0.874038
chr1	158600000	158700000	A	B	A	A	0.128984	-1.05594	0.266221	0.128984
chr1	158700000	158800000	B	B	A	B	-0.238862	-0.834399	0.366663	-0.238862
chr1	158800000	158900000	B	B	A	B	-0.599567	-1.53074	0.459672	-0.599567
chr1	158900000	159000000	A	B	A	A	0.32435	-0.983798	0.344871	0.32435
chr1	159000000	159100000	A	B	A	A	0.110276	-0.784356	0.259558	0.110276
chr1	159100000	159200000	A	B	A	A	0.454148	-0.217527	0.254357	0.454148
chr1	159200000	159300000	A	A	A	A	1.24393	0.211394	0.353729	1.24393
chr1	159300000	159400000	A	B	A	A	1.06164	-0.099777	0.389306	1.06164
chr1	159400000	159500000	A	A	A	A	0.523069	0.0315827	0.435674	0.523069
chr1	159500000	159600000	A	B	A	A	0.810467	-0.318829	0.469428	0.810467
chr1	159600000	159700000	A	B	A	A	0.680157	-0.349516	0.394065	0.680157
chr1	159700000	159800000	A	B	A	A	0.743325	-0.406777	0.525554	0.743325
chr1	159800000	159900000	A	A	A	A	0.823359	0.139914	0.522992	0.823359
chr1	159900000	160000000	A	B	A	A	0.649538	-1.12032	0.515014	0.649538
chr1	160000000	160100000	A	B	A	A	1.10085	-0.107975	0.443676	1.10085
chr1	160100000	160200000	A	B	A	A	1.13183	-0.109826	0.468814	1.13183
chr1	160200000	160300000	A	B	A	A	1.62169	-0.149566	0.325663	1.62169
chr1	160300000	160400000	A	A	A	A	1.26549	0.202759	0.441996	1.26549
chr1	160400000	160500000	A	B	A	A	0.308536	-0.550619	0.431057	0.308536
chr1	160500000	160600000	A	B	A	A	1.12826	-0.21325	0.41534	1.12826
chr1	160600000	160700000	A	A	A	A	1.50433	0.196914	0.338424	1.50433
chr1	160700000	160800000	A	A	A	A	0.930248	0.562129	0.554724	0.930248
chr1	160800000	160900000	A	B	A	A	1.37435	-0.116604	0.375617	1.37435
chr1	160900000	161000000	A	A	A	A	1.8161	0.325206	0.317071	1.8161
chr1	161000000	161100000	A	A	A	A	2.03326	0.0170848	0.226642	2.03326
chr1	161100000	161200000	A	B	A	A	1.90055	-0.0012382	0.18074	1.90055
chr1	161200000	161300000	A	A	A	A	1.76223	0.00712094	0.230483	1.76223
chr1	161300000	161400000	A	B	A	A	1.60872	-0.155214	0.269127	1.60872
chr1	161400000	161500000	A	B	A	A	0.967798	-0.893288	0.193407	0.967798
chr1	161500000	161600000	A	B	A	A	0.915289	-0.640982	0.209992	0.915289
chr1	161600000	161700000	A	B	A	A	0.841979	-0.970001	0.196284	0.841979
chr1	161700000	161800000	A	B	A	A	1.66605	-0.592718	0.249157	1.66605
chr1	161800000	161900000	A	B	A	A	1.69931	-0.746091	0.254241	1.69931
chr1	161900000	162000000	A	B	A	A	1.93832	-0.238037	0.195715	1.93832
chr1	162000000	162100000	A	B	A	A	1.10827	-0.330247	0.406646	1.10827
chr1	162100000	162200000	A	B	A	A	1.46132	-0.47453	0.136121	1.46132
chr1	162200000	162300000	A	B	A	A	1.0691	-0.868391	0.276748	1.0691
chr1	162300000	162400000	A	B	A	A	1.24279	-0.157118	0.224572	1.24279
chr1	162400000	162500000	A	B	A	A	1.23599	-0.647496	0.219892	1.23599
chr1	162500000	162600000	A	B	A	A	1.62472	-0.112696	0.42986	1.62472
chr1	162600000	162700000	A	A	A	A	1.62687	0.361148	0.460488	1.62687
chr1	162700000	162800000	A	B	A	A	1.49744	-0.533849	0.426079	1.49744
chr1	162800000	162900000	A	B	A	A	0.759775	-0.912701	0.261198	0.759775
chr1	162900000	163000000	A	B	A	A	0.0383725	-1.17485	0.246207	0.0383725
chr1	163000000	163100000	B	B	A	B	-0.279223	-0.673829	0.211526	-0.279223
chr1	163100000	163200000	A	B	A	A	0.904871	-0.665819	0.319867	0.904871
chr1	163200000	163300000	A	B	A	A	0.0979883	-0.792941	0.351577	0.0979883
chr1	163300000	163400000	A	B	A	A	0.54554	-0.691814	0.338015	0.54554
chr1	163400000	163500000	B	B	A	B	-0.396937	-0.983129	0.356809	-0.396937
chr1	163500000	163600000	B	B	A	B	-0.156503	-1.35896	0.236051	-0.156503
chr1	163600000	163700000	A	B	A	A	0.703932	-0.613771	0.345971	0.703932
chr1	163700000	163800000	A	B	A	A	0.7735	-0.980957	0.335523	0.7735
chr1	163800000	163900000	A	B	A	A	0.295326	-0.522772	0.233448	0.295326
chr1	163900000	164000000	A	B	A	A	1.20227	-0.227221	0.283388	1.20227
chr1	164000000	164100000	A	B	A	A	1.19964	-0.0676362	0.329355	1.19964
chr1	164100000	164200000	A	B	A	A	0.876475	-0.100054	0.32782	0.876475
chr1	164200000	164300000	A	B	A	A	1.21667	-0.186089	0.254961	1.21667
chr1	164300000	164400000	A	A	A	A	1.71954	0.255517	0.466669	1.71954
chr1	164400000	164500000	A	A	A	A	1.0035	0.168126	0.542098	1.0035
chr1	164500000	164600000	A	A	A	A	1.38935	0.112752	0.419804	1.38935
chr1	164600000	164700000	A	B	A	A	1.0122	-0.182003	0.62667	1.0122
chr1	164700000	164800000	A	A	A	A	0.56109	0.179534	0.560689	0.56109
chr1	164800000	164900000	A	A	A	A	1.04188	0.0420359	0.626724	1.04188
chr1	164900000	165000000	B	B	A	B	-0.226932	-0.732872	0.46786	-0.226932
chr1	165000000	165100000	A	B	A	A	0.982272	-0.667576	0.369034	0.982272
chr1	165100000	165200000	A	B	A	A	1.563	-0.592671	0.316455	1.563
chr1	165200000	165300000	A	B	A	A	1.23354	-1.01911	0.185739	1.23354
chr1	165300000	165400000	A	B	A	A	1.51181	-0.628466	0.421246	1.51181
chr1	165400000	165500000	A	B	A	A	1.02825	-0.524051	0.438198	1.02825
chr1	165500000	165600000	A	B	A	A	1.45589	-0.223588	0.304781	1.45589
chr1	165600000	165700000	A	A	A	A	1.71364	0.0464638	0.41201	1.71364
chr1	165700000	165800000	A	B	A	A	1.3439	-0.787018	0.314402	1.3439
chr1	165800000	165900000	A	B	A	A	1.46849	-0.49647	0.283358	1.46849
chr1	165900000	166000000	A	B	A	A	1.4558	-0.238858	0.426042	1.4558
chr1	166000000	166100000	A	B	A	A	0.678105	-0.369993	0.521756	0.678105
chr1	166100000	166200000	A	B	A	A	1.42586	-0.392279	0.390482	1.42586
chr1	166200000	166300000	A	B	A	A	1.0838	-0.53464	0.423711	1.0838
chr1	166300000	166400000	A	B	A	A	1.151	-0.804339	0.296294	1.151
chr1	166400000	166500000	A	B	A	A	0.483527	-0.771416	0.51225	0.483527
chr1	166500000	166600000	A	B	A	A	0.117078	-1.01863	0.357885	0.117078
chr1	166600000	166700000	A	B	A	A	0.0935402	-1.36966	0.369573	0.0935402
chr1	166700000	166800000	A	B	A	A	1.22533	-0.584258	0.472301	1.22533
chr1	166800000	166900000	A	B	A	A	1.51791	-0.478166	0.366674	1.51791
chr1	166900000	167000000	A	B	A	A	1.476	-0.679584	0.283614	1.476
chr1	167000000	167100000	A	B	A	A	0.706485	-1.58379	0.289004	0.706485
chr1	167100000	167200000	A	B	A	A	1.29541	-0.60216	0.453712	1.29541
chr1	167200000	167300000	A	B	A	A	1.95634	-0.158611	0.338906	1.95634
chr1	167300000	167400000	A	B	A	A	1.16245	-0.801402	0.43728	1.16245
chr1	167400000	167500000	A	B	A	A	1.16867	-0.293964	0.441146	1.16867
chr1	167500000	167600000	A	B	A	A	1.71475	-0.234625	0.38129	1.71475
chr1	167600000	167700000	A	B	A	A	1.21263	-0.706662	0.386274	1.21263
chr1	167700000	167800000	A	B	A	A	1.12189	-0.4053	0.365607	1.12189
chr1	167800000	167900000	A	B	A	A	1.11925	-0.753037	0.339012	1.11925
chr1	167900000	168000000	A	B	A	A	0.891237	-0.547454	0.238516	0.891237
chr1	168000000	168100000	A	B	A	A	0.995979	-0.0855484	0.568902	0.995979
chr1	168100000	168200000	A	B	A	A	1.00804	-0.580262	0.505857	1.00804
chr1	168200000	168300000	A	B	A	A	1.23629	-0.27229	0.459116	1.23629
chr1	168300000	168400000	A	B	A	A	1.24203	-0.344573	0.458349	1.24203
chr1	168400000	168500000	A	B	A	A	0.739622	-0.345531	0.484385	0.739622
chr1	168500000	168600000	B	B	A	B	-0.11682	-0.685234	0.675907	-0.11682
chr1	168600000	168700000	B	B	A	B	-0.288485	-0.355262	0.611874	-0.288485
chr1	168700000	168800000	A	B	A	A	0.0906788	-0.232261	0.565139	0.0906788
chr1	168800000	168900000	A	B	A	A	0.0208352	-0.389796	0.454165	0.0208352
chr1	168900000	169000000	B	B	A	B	-0.534047	-1.91592	0.38763	-0.534047
chr1	169000000	169100000	B	B	A	B	-0.552861	-1.37784	0.471389	-0.552861
chr1	169100000	169200000	B	B	A	B	-0.928854	-1.28607	0.487706	-0.928854
chr1	169200000	169300000	B	B	A	B	-0.266294	-1.25399	0.358431	-0.266294
chr1	169300000	169400000	A	B	A	A	0.173218	-1.01264	0.411491	0.173218
chr1	169400000	169500000	A	B	A	A	0.487481	-0.97656	0.339689	0.487481
chr1	169500000	169600000	A	B	A	A	0.940774	-0.925914	0.0927098	0.940774
chr1	169600000	169700000	A	B	A	A	0.529576	-0.643051	0.117471	0.529576
chr1	169700000	169800000	A	B	A	A	0.723154	-0.847998	0.231937	0.723154
chr1	169800000	169900000	A	B	A	A	0.208266	-0.900695	0.347114	0.208266
chr1	169900000	170000000	A	B	A	A	0.897901	-0.249519	0.466852	0.897901
chr1	170000000	170100000	A	B	A	A	0.182368	-1.2016	0.187381	0.182368
chr1	170100000	170200000	A	B	A	A	1.02476	-0.268573	0.390063	1.02476
chr1	170200000	170300000	A	B	A	A	0.976885	-0.549911	0.368165	0.976885
chr1	170300000	170400000	A	B	A	A	0.988658	-0.934481	0.205802	0.988658
chr1	170400000	170500000	A	B	A	A	1.1159	-0.620833	0.0918069	1.1159
chr1	170500000	170600000	A	B	A	A	1.08959	-0.836266	0.185884	1.08959
chr1	170600000	170700000	A	B	A	A	0.422662	-1.06601	0.269677	0.422662
chr1	170700000	170800000	A	B	A	A	0.539515	-0.778773	0.2866	0.539515
chr1	170800000	170900000	A	B	B	A	1.20155	-0.787028	-0.0361888	1.20155
chr1	170900000	171000000	A	A	A	A	1.37782	0.0325756	0.447264	1.37782
chr1	171000000	171100000	A	B	A	A	1.57811	-0.261579	0.246559	1.57811
chr1	171100000	171200000	A	A	A	A	1.71514	0.148249	0.174334	1.71514
chr1	171200000	171300000	A	B	A	A	1.69733	-0.0177494	0.278121	1.69733
chr1	171300000	171400000	A	B	A	A	1.63531	-0.150688	0.190091	1.63531
chr1	171400000	171500000	A	B	A	A	1.57249	-0.108622	0.123636	1.57249
chr1	171600000	171700000	A	B	A	A	1.06562	-0.530984	0.343363	1.06562
chr1	171700000	171800000	A	B	A	A	0.705327	-0.354156	0.348913	0.705327
chr1	171800000	171900000	A	B	A	A	0.913581	-0.535434	0.267339	0.913581
chr1	171900000	172000000	A	B	A	A	1.41578	-0.407554	0.150021	1.41578
chr1	172000000	172100000	A	B	A	A	0.894433	-0.858572	0.24891	0.894433
chr1	172100000	172200000	A	B	A	A	1.31746	-0.781474	0.197472	1.31746
chr1	172200000	172300000	A	B	A	A	1.74168	-0.46628	0.238834	1.74168
chr1	172300000	172400000	A	B	A	A	1.53585	-0.626639	0.237745	1.53585
chr1	172400000	172500000	A	B	A	A	1.66078	-0.135283	0.172674	1.66078
chr1	172500000	172600000	A	B	A	A	1.7934	-0.232461	0.353448	1.7934
chr1	172600000	172700000	A	B	A	A	0.890194	-0.413595	0.435528	0.890194
chr1	172700000	172800000	A	B	A	A	0.51773	-0.973764	0.299884	0.51773
chr1	172800000	172900000	B	B	A	B	-0.0998933	-1.28734	0.580566	-0.0998933
chr1	172900000	173000000	B	B	A	B	-0.113604	-0.977499	0.450071	-0.113604
chr1	173000000	173100000	A	B	A	A	0.178575	-0.899874	0.612976	0.178575
chr1	173100000	173200000	B	B	A	B	-0.687484	-1.25853	0.459052	-0.687484
chr1	173200000	173300000	A	B	A	A	0.225207	-0.996052	0.495412	0.225207
chr1	173300000	173400000	A	B	A	A	0.788997	-0.561411	0.288077	0.788997
chr1	173400000	173500000	A	B	A	A	1.21544	-0.396076	0.332529	1.21544
chr1	173500000	173600000	A	B	A	A	0.139921	-0.407829	0.407156	0.139921
chr1	173600000	173700000	A	B	A	A	0.26499	-0.148786	0.473301	0.26499
chr1	173700000	173800000	B	B	A	B	-0.0406398	-0.558949	0.227286	-0.0406398
chr1	173800000	173900000	B	A	A	B	-0.243895	0.0912657	0.460208	-0.243895
chr1	173900000	174000000	A	B	A	A	0.893748	-0.389665	0.445062	0.893748
chr1	174000000	174100000	A	A	A	A	0.108665	0.138032	0.399946	0.108665
chr1	174100000	174200000	B	A	A	B	-0.227862	0.0460199	0.0316335	-0.227862
chr1	174200000	174300000	B	B	A	B	-0.00215261	-0.654902	0.198379	-0.00215261
chr1	174300000	174400000	A	B	A	A	0.114645	-0.486758	0.257062	0.114645
chr1	174400000	174500000	A	B	A	A	0.896268	-0.529521	0.15613	0.896268
chr1	174500000	174600000	A	B	A	A	0.930976	-0.928737	0.35144	0.930976
chr1	174600000	174700000	A	B	A	A	0.0698916	-1.32417	0.15688	0.0698916
chr1	174700000	174800000	A	B	A	A	0.173695	-1.56325	0.256489	0.173695
chr1	174800000	174900000	A	B	A	A	0.317549	-1.5605	0.455595	0.317549
chr1	174900000	175000000	A	B	A	A	0.379922	-1.16961	0.349924	0.379922
chr1	175000000	175100000	A	B	A	A	0.235715	-0.93081	0.29716	0.235715
chr1	175100000	175200000	B	B	A	B	-0.39809	-1.98607	0.231163	-0.39809
chr1	175200000	175300000	B	B	A	B	-0.192409	-1.67319	0.324114	-0.192409
chr1	175300000	175400000	B	B	A	B	-0.0645528	-1.34636	0.347976	-0.0645528
chr1	175400000	175500000	B	B	A	B	-0.171066	-1.79599	0.0530781	-0.171066
chr1	175500000	175600000	A	B	A	A	0.217238	-1.13429	0.236816	0.217238
chr1	175600000	175700000	A	B	A	A	0.299682	-0.566124	0.32125	0.299682
chr1	175700000	175800000	B	B	A	B	-0.0589725	-1.68238	0.200122	-0.0589725
chr1	175800000	175900000	B	B	A	B	-0.779026	-1.45619	0.192602	-0.779026
chr1	175900000	176000000	A	B	A	A	0.840958	-1.12385	0.0992539	0.840958
chr1	176000000	176100000	A	B	A	A	0.186597	-1.36931	0.184878	0.186597
chr1	176100000	176200000	B	B	A	B	-0.0468219	-0.905129	0.233862	-0.0468219
chr1	176200000	176300000	A	B	A	A	0.518878	-0.754154	0.113511	0.518878
chr1	176300000	176400000	A	A	A	A	0.146815	0.112403	0.240195	0.146815
chr1	176400000	176500000	A	B	A	A	0.458844	-0.279265	0.176284	0.458844
chr1	176500000	176600000	B	B	B	B	-0.838695	-0.413799	-0.0210779	-0.838695
chr1	176600000	176700000	A	B	A	A	0.937658	-0.974297	0.0428945	0.937658
chr1	176700000	176800000	A	B	A	A	0.967801	-0.485744	0.0967626	0.967801
chr1	176800000	176900000	B	B	A	B	-0.164023	-0.810455	0.132155	-0.164023
chr1	176900000	177000000	A	B	A	A	0.254305	-0.974836	0.0696721	0.254305
chr1	177000000	177100000	B	B	A	B	-0.361145	-0.883064	0.241859	-0.361145
chr1	177100000	177200000	B	B	A	B	-0.124254	-0.996146	0.353996	-0.124254
chr1	177200000	177300000	A	B	A	A	0.112744	-0.690087	0.265175	0.112744
chr1	177300000	177400000	A	B	A	A	1.37402	-0.336569	0.259514	1.37402
chr1	177400000	177500000	A	B	A	A	0.984935	-0.707344	0.31181	0.984935
chr1	177500000	177600000	A	B	A	A	0.72861	-0.369139	0.38443	0.72861
chr1	177600000	177700000	A	B	A	A	1.15496	-0.224147	0.383193	1.15496
chr1	177700000	177800000	A	B	A	A	0.995122	-0.0241297	0.301882	0.995122
chr1	177800000	177900000	A	A	A	A	0.786681	0.201226	0.53078	0.786681
chr1	177900000	178000000	A	A	A	A	0.397372	0.0707859	0.533858	0.397372
chr1	178000000	178100000	B	B	A	B	-0.409801	-0.652254	0.375153	-0.409801
chr1	178100000	178200000	A	A	A	A	0.520605	0.433673	0.412123	0.520605
chr1	178200000	178300000	A	A	A	A	1.27249	0.121265	0.240795	1.27249
chr1	178300000	178400000	A	A	A	A	1.61125	0.141703	0.295949	1.61125
chr1	178400000	178500000	A	B	A	A	1.449	-0.22171	0.267477	1.449
chr1	178500000	178600000	A	B	A	A	1.5852	-0.232002	0.310824	1.5852
chr1	178600000	178700000	A	B	A	A	0.829332	-0.947125	0.369952	0.829332
chr1	178700000	178800000	A	B	A	A	0.922886	-0.83761	0.288598	0.922886
chr1	178800000	178900000	A	B	A	A	0.983162	-0.805712	0.297443	0.983162
chr1	178900000	179000000	A	B	A	A	1.33581	-0.313986	0.368813	1.33581
chr1	179000000	179100000	A	B	A	A	1.24649	-0.278972	0.404536	1.24649
chr1	179100000	179200000	A	B	A	A	1.72528	-0.200468	0.385325	1.72528
chr1	179200000	179300000	A	B	A	A	1.52838	-0.572599	0.274306	1.52838
chr1	179300000	179400000	A	B	A	A	1.44749	-0.577776	0.336083	1.44749
chr1	179400000	179500000	A	B	A	A	1.4782	-0.439091	0.440495	1.4782
chr1	179500000	179600000	A	A	A	A	1.30612	0.182012	0.418554	1.30612
chr1	179600000	179700000	A	B	A	A	1.41131	-0.106458	0.404202	1.41131
chr1	179700000	179800000	A	B	A	A	1.60047	-0.181831	0.292514	1.60047
chr1	179800000	179900000	A	A	A	A	1.52241	0.0721187	0.450402	1.52241
chr1	179900000	180000000	A	B	A	A	0.725438	-0.648558	0.218645	0.725438
chr1	180000000	180100000	A	B	A	A	0.774493	-0.618407	0.250611	0.774493
chr1	180100000	180200000	A	B	A	A	1.10873	-0.500233	0.256392	1.10873
chr1	180200000	180300000	A	A	A	A	1.3758	0.0809076	0.274842	1.3758
chr1	180300000	180400000	A	B	A	A	1.22976	-0.281535	0.342265	1.22976
chr1	180400000	180500000	A	B	A	A	0.633425	-0.783842	0.373668	0.633425
chr1	180500000	180600000	A	B	A	A	0.655515	-0.502006	0.381935	0.655515
chr1	180600000	180700000	A	B	A	A	1.29445	-0.288775	0.325946	1.29445
chr1	180700000	180800000	A	B	A	A	0.953089	-0.238561	0.361897	0.953089
chr1	180800000	180900000	A	A	A	A	1.07039	0.81605	0.380951	1.07039
chr1	180900000	181000000	A	A	A	A	0.421912	0.574824	0.387285	0.421912
chr1	181000000	181100000	A	A	A	A	0.998407	0.686574	0.452067	0.998407
chr1	181100000	181200000	A	A	A	A	1.11896	0.348523	0.399891	1.11896
chr1	181200000	181300000	A	A	A	A	1.03626	0.296619	0.409785	1.03626
chr1	181300000	181400000	A	A	A	A	1.19472	0.352064	0.31853	1.19472
chr1	181400000	181500000	A	A	A	A	1.05302	0.0663176	0.364195	1.05302
chr1	181500000	181600000	A	B	A	A	0.964031	-0.332833	0.187584	0.964031
chr1	181600000	181700000	A	A	A	A	0.425055	0.38311	0.388781	0.425055
chr1	181700000	181800000	A	A	A	A	1.26624	0.173901	0.258438	1.26624
chr1	181800000	181900000	A	A	A	A	1.7683	0.141315	0.278078	1.7683
chr1	181900000	182000000	A	A	A	A	1.04518	0.738896	0.35142	1.04518
chr1	182000000	182100000	A	A	A	A	1.28395	0.383317	0.231372	1.28395
chr1	182100000	182200000	A	A	A	A	1.74094	0.370452	0.174961	1.74094
chr1	182200000	182300000	A	B	A	A	1.41643	-0.112148	0.116594	1.41643
chr1	182300000	182400000	A	A	A	A	1.54303	0.608429	0.406082	1.54303
chr1	182400000	182500000	A	A	A	A	1.68569	0.40538	0.295793	1.68569
chr1	182500000	182600000	A	A	A	A	1.70896	0.490231	0.210583	1.70896
chr1	182600000	182700000	A	B	A	A	1.35759	-0.433932	0.0479646	1.35759
chr1	182700000	182800000	A	A	A	A	1.32832	0.361207	0.251744	1.32832
chr1	182800000	182900000	A	B	A	A	1.33343	-0.12154	0.0943408	1.33343
chr1	182900000	183000000	A	B	A	A	1.63608	-0.487878	0.0209329	1.63608
chr1	183000000	183100000	A	B	A	A	0.316176	-0.890133	0.0518609	0.316176
chr1	183100000	183200000	A	B	A	A	1.35459	-0.705697	0.016666	1.35459
chr1	183300000	183400000	A	B	A	A	1.4606	-0.441908	0.254579	1.4606
chr1	183400000	183500000	B	B	B	B	-0.23213	-1.38925	-0.000204158	-0.23213
chr1	183500000	183600000	A	B	A	A	0.693874	-0.45587	0.262843	0.693874
chr1	183600000	183700000	A	B	A	A	1.46008	-0.338312	0.194661	1.46008
chr1	183700000	183800000	A	B	A	A	0.861175	-0.339106	0.346374	0.861175
chr1	183800000	183900000	A	B	A	A	0.68056	-0.592505	0.315634	0.68056
chr1	183900000	184000000	A	A	A	A	0.597907	0.0779156	0.128871	0.597907
chr1	184000000	184100000	A	B	A	A	0.347347	-0.172778	0.163491	0.347347
chr1	184100000	184200000	A	B	A	A	0.285561	-0.162063	0.285748	0.285561
chr1	184200000	184300000	A	B	A	A	0.710749	-0.534267	0.224072	0.710749
chr1	184300000	184400000	A	B	A	A	0.655836	-0.745307	0.0782189	0.655836
chr1	184400000	184500000	A	A	A	A	0.68362	0.0780085	0.31599	0.68362
chr1	184500000	184600000	A	B	A	A	0.110092	-1.05046	0.304773	0.110092
chr1	184600000	184700000	A	B	A	A	0.429008	-1.10924	0.192153	0.429008
chr1	184700000	184800000	A	B	A	A	1.32	-0.330519	0.224021	1.32
chr1	184800000	184900000	A	B	A	A	1.37138	-0.388162	0.057895	1.37138
chr1	184900000	185000000	A	B	A	A	0.925069	-0.882086	0.215826	0.925069
chr1	185000000	185100000	A	B	A	A	1.25706	-0.420897	0.203633	1.25706
chr1	185100000	185200000	A	B	A	A	1.47927	-0.354392	0.126982	1.47927
[truncated: 22,909 more rows]
