# Supplementary material for: Extensive folding variability between homologous chromosomes in mammalian cells
Source: Mol Syst Biol. 2025 May 6;21(7):735–75. doi: 10.1038/s44320-025-00107-3 (PMC12222873; doi:10.1038/s44320-025-00107-3)
Supplement: Supplementary file 10 — Dataset EV9 [file 44320_2025_107_MOESM10_ESM.xlsx]

## Sheet: Legend
Dataset EV9 Mass Spectrometry analysis
Tab1 proteinGroups
Columns description
	Column name	Decription
	Protein IDs	Identifiers of proteins contained in the protein group. They are sorted by number of identified peptides in descending order.
	Majority protein IDs	These are the IDs of those proteins that have at least half of the peptides that the leading protein has.
	Peptide counts (all)	Number of peptides associated with each protein in protein group, occurring in the order as the protein IDs occur in the 'Protein IDs' column. Here distinct peptide sequences are counted. Modified forms or different charges are counted as one peptide																one peptide.
	Peptide counts (razor+unique)	Number of peptides associated with each protein in protein group, occurring in the order as the protein IDs occur in the 'Protein IDs' column. Here distinct peptide sequences are counted. Modified forms or different charges are counted as one peptide.												counted. Modified forms or different charges are counted as				one peptide.
	Peptide counts (unique)	Number of peptides associated with each protein in protein group, occurring in the order as the protein IDs occur in the 'Protein IDs' column. Here distinct peptide sequences are counted. Modified forms or different charges are counted as one peptide.				group, occurring in the order as the protein IDs occur in the								counted. Modified forms or different charges are counted as				one peptide.
	Protein names	Names of proteins contained in the group.
	Gene names	Names of the genes associated to the proteins contained in the group.
	Fasta headers	Fasta headers(s) of protein(s) contained in the group.
	Number of proteins	Number of proteins contained within the group. This corresponds to the number of entries in the column 'Protein IDs'.
	Peptides	The total number of peptide sequences associated with the protein group (i.e. for all the proteins in the group).
	Razor + unique peptides	The total number of razor + unique peptides associated with the protein group (i.e. these peptides are shared with another protein group).
	Unique peptides	The total number of unique peptides associated with the protein group (i.e. these peptides are not shared with another protein group).
	Peptides ert-	Number of peptides (distinct peptide sequences) in experiment ert-
	Peptides ert+	Number of peptides (distinct peptide sequences) in experiment ert+
	Peptides ert-H	Number of peptides (distinct peptide sequences) in experiment ert-H
	Peptides ezh-	Number of peptides (distinct peptide sequences) in experiment ezh-
	Peptides ezh+	Number of peptides (distinct peptide sequences) in experiment ezh+
	Razor + unique peptides ert-	Number of razor + unique peptides (distinct peptide sequences) in experiment ert-
	Razor + unique peptides ert+	Number of razor + unique peptides (distinct peptide sequences) in experiment ert+
	Razor + unique peptides ert-H	Number of razor + unique peptides (distinct peptide sequences) in experiment ert-H
	Razor + unique peptides ezh-	Number of razor + unique peptides (distinct peptide sequences) in experiment ezh-
	Razor + unique peptides ezh+	Number of razor + unique peptides (distinct peptide sequences) in experiment ezh+
	Unique peptides ert-	Number of unique peptides (distinct peptide sequences) in experiment ert-
	Unique peptides ert+	Number of unique peptides (distinct peptide sequences) in experiment ert+
	Unique peptides ert-H	Number of unique peptides (distinct peptide sequences) in experiment ert-H
	Unique peptides ezh-	Number of unique peptides (distinct peptide sequences) in experiment ezh-
	Unique peptides ezh+	Number of unique peptides (distinct peptide sequences) in experiment ezh+
	Sequence coverage [%]	Percentage of the sequence that is covered by the identified peptides of the first protein sequence contained in the group
	Unique + razor sequence coverage [%]	Percentage of the sequence that is covered by the identified unique and razor peptides of the best protein sequence contained in the group.
	Unique sequence coverage [%]	Percentage of the sequence that is covered by the identified unique peptides of the best protein sequence contained in the group.
	Mol. weight [kDa]	Molecular weight of the leading protein sequence contained in the protein group
	Sequence length	The length of the leading protein sequence contained in the group.
	Sequence lengths	The length of all sequences of the proteins contained in the group.
	Q-value	This is the ratio of reverse to forward protein groups.
	Score	Protein score which is derived from peptide posterior error probabilities.
	Identification type ert-	Indicates whether this experiment was identified by MS/MS or only by matching between runs.
	Identification type ert+	Indicates whether this experiment was identified by MS/MS or only by matching between runs.
	Identification type ert-H	Indicates whether this experiment was identified by MS/MS or only by matching between runs.
	Identification type ezh-	Indicates whether this experiment was identified by MS/MS or only by matching between runs.
	Identification type ezh+	Indicates whether this experiment was identified by MS/MS or only by matching between runs.
	Ratio H/L	The ratio between two heavy and light label partners.
	Ratio H/L normalized	Normalized ratio between two medium and light label partners. The median of ratio sub-populations was shifted to 1.
	Ratio H/L variability [%]	Coefficient of variability over all redundant quantifiable peptides. It is calculated as the standard deviation of the natural logarithm of ratios times 100.
	Ratio H/L count	Number of redundant peptides (MS1 features) used for quantitation.
	Ratio H/L iso-count	Number of redundant peptides (MS1 features) used for quantitation that are quantified with the re-quantify method.
	Ratio H/L type	Ratio H/L type
	Ratio H/L ert-	The ratio between two heavy and light label partners.
	Ratio H/L ert+	The ratio between two heavy and light label partners.
	Ratio H/L ert-H	The ratio between two heavy and light label partners.
	Ratio H/L ezh-	The ratio between two heavy and light label partners.
	Ratio H/L ezh+	The ratio between two heavy and light label partners.
	Ratio H/L normalized ert-	Normalized ratio between two medium and light label partners. The median of ratio sub-populations was shifted to 1.
	Ratio H/L normalized ert+	Normalized ratio between two medium and light label partners. The median of ratio sub-populations was shifted to 1.
	Ratio H/L normalized ert-H	Normalized ratio between two medium and light label partners. The median of ratio sub-populations was shifted to 1.
	Ratio H/L normalized ezh-	Normalized ratio between two medium and light label partners. The median of ratio sub-populations was shifted to 1.
	Ratio H/L normalized ezh+	Normalized ratio between two medium and light label partners. The median of ratio sub-populations was shifted to 1.
	Ratio H/L variability [%] ert-	Coefficient of variability over all redundant quantifiable peptides. It is calculated as the standard deviation of the natural logarithm of ratios times 100.
	Ratio H/L variability [%] ert+	Coefficient of variability over all redundant quantifiable peptides. It is calculated as the standard deviation of the natural logarithm of ratios times 100.
	Ratio H/L variability [%] ert-H	Coefficient of variability over all redundant quantifiable peptides. It is calculated as the standard deviation of the natural logarithm of ratios times 100.
	Ratio H/L variability [%] ezh-	Coefficient of variability over all redundant quantifiable peptides. It is calculated as the standard deviation of the natural logarithm of ratios times 100.
	Ratio H/L variability [%] ezh+	Coefficient of variability over all redundant quantifiable peptides. It is calculated as the standard deviation of the natural logarithm of ratios times 100.
	Ratio H/L count ert-	Number of redundant peptides (MS1 features) used for quantitation.
	Ratio H/L count ert+	Number of redundant peptides (MS1 features) used for quantitation.
	Ratio H/L count ert-H	Number of redundant peptides (MS1 features) used for quantitation.
	Ratio H/L count ezh-	Number of redundant peptides (MS1 features) used for quantitation.
	Ratio H/L count ezh+	Number of redundant peptides (MS1 features) used for quantitation.
	Ratio H/L iso-count ert-	Number of redundant peptides (MS1 features) used for quantitation that are quantified with the re-quantify method.
	Ratio H/L iso-count ert+	Number of redundant peptides (MS1 features) used for quantitation that are quantified with the re-quantify method.
	Ratio H/L iso-count ert-H	Number of redundant peptides (MS1 features) used for quantitation that are quantified with the re-quantify method.
	Ratio H/L iso-count ezh-	Number of redundant peptides (MS1 features) used for quantitation that are quantified with the re-quantify method.
	Ratio H/L iso-count ezh+	Number of redundant peptides (MS1 features) used for quantitation that are quantified with the re-quantify method.
	Ratio H/L type ert-	Ratio H/L type ert-
	Ratio H/L type ert+	Ratio H/L type ert+
	Ratio H/L type ert-H	Ratio H/L type ert-H
	Ratio H/L type ezh-	Ratio H/L type ezh-
	Ratio H/L type ezh+	Ratio H/L type ezh+
	Sequence coverage ert- [%]	Percentage of the sequence that is covered by the identified peptides in this sample of the longest protein sequence contained within the group.
	Sequence coverage ert+ [%]	Percentage of the sequence that is covered by the identified peptides in this sample of the longest protein sequence contained within the group.
	Sequence coverage ert-H [%]	Percentage of the sequence that is covered by the identified peptides in this sample of the longest protein sequence contained within the group.
	Sequence coverage ezh- [%]	Percentage of the sequence that is covered by the identified peptides in this sample of the longest protein sequence contained within the group.
	Sequence coverage ezh+ [%]	Percentage of the sequence that is covered by the identified peptides in this sample of the longest protein sequence contained within the group.
	Intensity	Summed up eXtracted Ion Current (XIC) of all isotopic clusters associated with the identified AA sequence. In case of a labeled experiment this is the total intensity of all the isotopic patterns in the label cluster.												patterns in the label cluster.
	Intensity L	Summed up eXtracted Ion Current (XIC) of the isotopic cluster belonging to the light label partner
	Intensity H	Summed up eXtracted Ion Current (XIC) of the isotopic cluster belonging to the heavy label partner.
	Intensity ert-	Summed up eXtracted Ion Current (XIC) of all isotopic clusters associated with the identified AA sequence. In case of a labeled experiment this is the total intensity of all the isotopic patterns in the label cluster.												patterns in the label cluster.
	Intensity L ert-	Summed up eXtracted Ion Current (XIC) of the isotopic cluster belonging to the light label partner
	Intensity H ert-	Summed up eXtracted Ion Current (XIC) of the isotopic cluster belonging to the heavy label partner.
	Intensity ert+	Summed up eXtracted Ion Current (XIC) of all isotopic clusters associated with the identified AA sequence. In case of a labeled experiment this is the total intensity of all the isotopic patterns in the label cluster.												patterns in the label cluster.
	Intensity L ert+	Summed up eXtracted Ion Current (XIC) of the isotopic cluster belonging to the light label partner
	Intensity H ert+	Summed up eXtracted Ion Current (XIC) of the isotopic cluster belonging to the heavy label partner.
	Intensity ert-H	Summed up eXtracted Ion Current (XIC) of all isotopic clusters associated with the identified AA sequence. In case of a labeled experiment this is the total intensity of all the isotopic patterns in the label cluster.												patterns in the label cluster.
	Intensity L ert-H	Summed up eXtracted Ion Current (XIC) of the isotopic cluster belonging to the light label partner
	Intensity H ert-H	Summed up eXtracted Ion Current (XIC) of the isotopic cluster belonging to the heavy label partner.
	Intensity ezh-	Summed up eXtracted Ion Current (XIC) of all isotopic clusters associated with the identified AA sequence. In case of a labeled experiment this is the total intensity of all the isotopic patterns in the label cluster.												patterns in the label cluster.
	Intensity L ezh-	Summed up eXtracted Ion Current (XIC) of the isotopic cluster belonging to the light label partner.
	Intensity H ezh-	Summed up eXtracted Ion Current (XIC) of the isotopic cluster belonging to the heavy label partner
	Intensity ezh+	Summed up eXtracted Ion Current (XIC) of all isotopic clusters associated with the identified AA sequence. In case of a labeled experiment this is the total intensity of all the isotopic patterns in the label cluster.												patterns in the label cluster.
	Intensity L ezh+	Summed up eXtracted Ion Current (XIC) of the isotopic cluster belonging to the light label partner
	Intensity H ezh+	Summed up eXtracted Ion Current (XIC) of the isotopic cluster belonging to the heavy label partner.
	LFQ intensity L ert-	LFQ intensity L ert-
	LFQ intensity H ert-	LFQ intensity H ert-
	LFQ intensity L ert+	LFQ intensity L ert+
	LFQ intensity H ert+	LFQ intensity H ert+
	LFQ intensity L ert-H	LFQ intensity L ert-H
	LFQ intensity H ert-H	LFQ intensity H ert-H
	LFQ intensity L ezh-	LFQ intensity L ezh-
	LFQ intensity H ezh-	LFQ intensity H ezh-
	LFQ intensity L ezh+	LFQ intensity L ezh+
	LFQ intensity H ezh+	LFQ intensity H ezh+
	Peptide sequences	Peptide sequences belonging to this protein group.
	Only identified by site	When marked with '+', this particular protein group was identified only by a modification site.
	Reverse	When marked with '+', this particular protein group contains no protein, made up of at least 50% of the peptides of the leading protein, with a peptide derived from the reversed part of the decoy database. These should be removed for further data analysis. The 50% rule is in place to prevent spurious protein hits to erroneously flag the protein group as reverse.												decoy database. These should be removed for further data				analysis. The 50% rule is in place to prevent spurious protein				hits to erroneously flag the protein group as reverse.
	Potential contaminant	When marked with '+', this particular protein group was found to be a commonly occurring contaminant. It is recommended to remove them for further data analysis
	id	A unique (consecutive) identifier for each row in the proteinGroups table, which is used to cross-link the information in this file with the information stored in the other files
	Peptide IDs	dentifiers of the associated peptides, which correspond to rows in the peptides table.
	Peptide is razor	ndicates for each peptide ID if it is a razor or group unique peptide (true) or a non unique non razor peptide (false)
	Mod. peptide IDs	Mod. peptide IDs
	Evidence IDs	Evidence IDs
	MS/MS IDs	MS/MS IDs
	Best MS/MS	The identifier of the best (in terms of quality) MS/MS scans identifying the peptides of this protein, referenced against the msms table
	Oxidation (M) site IDs	Identifier(s) for site(s) associated with the protein group, which show(s) evidence of the modification, referenced against the appropriate modification site file.
	Oxidation (M) site positions	Positions of the sites in the leading protein of this group.
	Taxonomy IDs	axonomy identifiers
Tab2 Ezh-		Genes enriched in the EZH- dataset
Tab3 EZH- enrichment results	geneSet	Gene Ontology ID
	description	Function description
	link	link to the GO
	size	Size of the GO
	overlap	Number of genes overlapping the GO
	expect	Expected number of overlap
	enrichmentRatio	Enrichment Ratio
	pValue	P value
	FDR	False Discovery Rate
	overlapId	ID of the overlap
	database	Dataset name
	userId	List of genes overlapping
Tab4 Ezh+		Genes enriched in the EZH+ dataset
Tab5 EZH+ enrichment results	geneSet	Gene Ontology ID
	description	Function description
	link	link to the GO
	size	Size of the GO
	overlap	Number of genes overlapping the GO
	expect	Expected number of overlap
	enrichmentRatio	Enrichment Ratio
	pValue	P value
	FDR	False Discovery Rate
	overlapId	ID of the overlap
	database	Dataset name
	userId	List of genes overlapping

## Sheet: proteinGroups
Protein IDs	Majority protein IDs	Peptide counts (all)	Peptide counts (razor+unique)	Peptide counts (unique)	Protein names	Gene names	Fasta headers	Number of proteins	Peptides	Razor + unique peptides	Unique peptides	Peptides ert-	Peptides ert+	Peptides ert-H	Peptides ezh-	Peptides ezh+	Razor + unique peptides ert-	Razor + unique peptides ert+	Razor + unique peptides ert-H	Razor + unique peptides ezh-	Razor + unique peptides ezh+	Unique peptides ert-	Unique peptides ert+	Unique peptides ert-H	Unique peptides ezh-	Unique peptides ezh+	Unique peptides OS25-	Unique peptides OS25+	Sequence coverage [%]	Unique + razor sequence coverage [%]	Unique sequence coverage [%]	Mol. weight [kDa]	Sequence length	Sequence lengths	Q-value	Score	Identification type ert-	Identification type ert+	Identification type ert-H	Identification type ezh-	Identification type ezh+	Ratio H/L	Ratio H/L normalized	Ratio H/L variability [%]	Ratio H/L count	Ratio H/L iso-count	Ratio H/L type	Ratio H/L ert-	Ratio H/L ert+
A0A1D9BZF0	A0A1D9BZF0	6	6	6			Germ cell nuclear acidic protein OS=Mus musculus OX=10090 GN=Gcna PE=1 SV=1	1	6	6	6	0	5	6	5	4	0	5	6	5	4	0	5	6	5	4	2	1	28	28	28	53.393	507	507	0	23.68		By MS/MS	By MS/MS	By MS/MS	By MS/MS	1.2155	1.4356	27.054	43	10	Leave out requantified	NaN	0.71093
A2A432;A2A432-2;Q3TCH7	A2A432;A2A432-2	33;31;8	33;31;8	33;31;8	Cullin-4B	Cul4b	Cullin-4B OS=Mus musculus OX=10090 GN=Cul4b PE=1 SV=1;Isoform 2 of Cullin-4B OS=Mus musculus OX=10090 GN=Cul4b	3	33	33	33	8	27	21	29	21	8	27	21	29	21	8	27	21	29	21	26	16	42.2	42.2	42.2	110.7	970	970;941;759	0	138.05	By MS/MS	By MS/MS	By MS/MS	By MS/MS	By MS/MS	0.77141	0.93618	22.936	313	39	Leave out requantified	0.66488	0.72079
A2A4P0	A2A4P0	2	1	1	ATP-dependent RNA helicase DHX8	Dhx8	ATP-dependent RNA helicase DHX8 OS=Mus musculus OX=10090 GN=Dhx8 PE=2 SV=1	1	2	1	1	0	2	1	2	2	0	1	0	1	1	0	1	0	1	1	0	0	1.7	1	1	142.57	1244	1244	0	8.9947		By MS/MS	By matching	By MS/MS	By matching	0.65083	0.78978	18.924	4	0	Median	NaN	NaN
A2A791;A2A791-2	A2A791;A2A791-2	2;1	2;1	2;1	Zinc finger MYM-type protein 4	Zmym4	Zinc finger MYM-type protein 4 OS=Mus musculus OX=10090 GN=Zmym4 PE=1 SV=1;Isoform 2 of Zinc finger MYM-type protein 4 OS=Mus musculus OX=10090 GN=Zmym4	2	2	2	2	0	0	0	1	0	0	0	0	1	0	0	0	0	1	0	1	0	1.7	1.7	1.7	172.44	1549	1549;1460	0.0015432	3.8936				By MS/MS		0.63605	0.73337	8.2032	2	2	Median	NaN	NaN
A2A8Z1-2;A2A8Z1	A2A8Z1-2;A2A8Z1	2;2	2;2	2;2	Oxysterol-binding protein-related protein 9	Osbpl9	Isoform 2 of Oxysterol-binding protein-related protein 9 OS=Mus musculus OX=10090 GN=Osbpl9;Oxysterol-binding protein-related protein 9 OS=Mus musculus OX=10090 GN=Osbpl9 PE=1 SV=1	2	2	2	2	0	1	1	2	1	0	1	1	2	1	0	1	1	2	1	2	0	3.1	3.1	3.1	71.527	639	639;736	0.0011774	4.1566		By MS/MS	By MS/MS	By MS/MS	By matching	0.71211	1.1631	28.005	12	4	Linear	NaN	0.92642
A2A9R3	A2A9R3	3	3	3		Mageb4	Melanoma-associated antigen B4 OS=Mus musculus OX=10090 GN=Mageb4 PE=1 SV=1	1	3	3	3	0	1	3	1	1	0	1	3	1	1	0	1	3	1	1	0	0	14.9	14.9	14.9	60.922	556	556	0	18.346		By MS/MS	By MS/MS	By MS/MS	By MS/MS	3.2512	3.8744	69.379	9	5	Median	NaN	3.3237
A2ADY9	A2ADY9	4	4	4	Protein DDI1 homolog 2	Ddi2	Protein DDI1 homolog 2 OS=Mus musculus OX=10090 GN=Ddi2 PE=1 SV=1	1	4	4	4	0	3	3	3	3	0	3	3	3	3	0	3	3	3	3	3	0	13.5	13.5	13.5	44.59	399	399	0	18.49		By MS/MS	By MS/MS	By MS/MS	By MS/MS	1.0527	1.2053	6.3932	35	2	Leave out requantified	NaN	1.1786
A2AGT5-2;A2AGT5-3;A2AGT5	A2AGT5-2;A2AGT5-3;A2AGT5	12;12;12	12;12;12	12;12;12	Cytoskeleton-associated protein 5	Ckap5	Isoform 2 of Cytoskeleton-associated protein 5 OS=Mus musculus OX=10090 GN=Ckap5;Isoform 3 of Cytoskeleton-associated protein 5 OS=Mus musculus OX=10090 GN=Ckap5;Cytoskeleton-associated protein 5 OS=Mus musculus OX=10090 GN=Ckap5 PE=1 SV=1	3	12	12	12	1	5	3	8	4	1	5	3	8	4	1	5	3	8	4	5	1	6.2	6.2	6.2	218.7	1972	1972;2011;2032	0	23.229	By MS/MS	By MS/MS	By MS/MS	By MS/MS	By MS/MS	1.3145	1.6051	14.119	38	7	Leave out requantified	1.1054	1.3982
A2AIV2;A2AIV2-2	A2AIV2;A2AIV2-2	6;5	6;5	6;5	Protein virilizer homolog	Kiaa1429	Protein virilizer homolog OS=Mus musculus OX=10090 GN=Virma PE=1 SV=1;Isoform 2 of Protein virilizer homolog OS=Mus musculus OX=10090 GN=Virma	2	6	6	6	1	4	1	4	2	1	4	1	4	2	1	4	1	4	2	3	0	4.4	4.4	4.4	201.44	1811	1811;1139	0	19.369	By MS/MS	By MS/MS	By MS/MS	By MS/MS	By MS/MS	0.53685	0.67226	16.005	23	4	Leave out requantified	0.42157	0.57578
A2AN08-3;A2AN08;A2AN08-5;A2AN08-2;A2AN08-4	A2AN08-3;A2AN08;A2AN08-5	42;42;42;20;5	42;42;42;20;5	42;42;42;20;5	E3 ubiquitin-protein ligase UBR4	Ubr4	Isoform 3 of E3 ubiquitin-protein ligase UBR4 OS=Mus musculus OX=10090 GN=Ubr4;E3 ubiquitin-protein ligase UBR4 OS=Mus musculus OX=10090 GN=Ubr4 PE=1 SV=1;Isoform 5 of E3 ubiquitin-protein ligase UBR4 OS=Mus musculus OX=10090 GN=Ubr4	5	42	42	42	5	28	14	31	24	5	28	14	31	24	5	28	14	31	24	18	4	9.5	9.5	9.5	570.29	5156	5156;5180;5208;2021;474	0	98.144	By MS/MS	By MS/MS	By MS/MS	By MS/MS	By MS/MS	0.99276	1.1989	10.483	231	17	Leave out requantified	0.87738	0.95336
A2APB8	A2APB8	6	6	6	Targeting protein for Xklp2	Tpx2	Targeting protein for Xklp2 OS=Mus musculus OX=10090 GN=Tpx2 PE=1 SV=1	1	6	6	6	0	4	0	4	5	0	4	0	4	5	0	4	0	4	5	3	0	9.3	9.3	9.3	85.893	745	745	0	12.429		By MS/MS		By MS/MS	By MS/MS	0.73052	0.8657	15.254	27	0	Leave out requantified	NaN	0.60053
A2APV2-2;A2APV2;A2APV2-3	A2APV2-2;A2APV2;A2APV2-3	2;2;2	2;2;2	2;2;2	Formin-like protein 2	Fmnl2	Isoform 2 of Formin-like protein 2 OS=Mus musculus OX=10090 GN=Fmnl2;Formin-like protein 2 OS=Mus musculus OX=10090 GN=Fmnl2 PE=1 SV=2;Isoform 3 of Formin-like protein 2 OS=Mus musculus OX=10090 GN=Fmnl2	3	2	2	2	1	2	2	2	2	1	2	2	2	2	1	2	2	2	2	2	2	2.3	2.3	2.3	117.71	1032	1032;1086;1091	0.0096386	2.4782	By matching	By MS/MS	By MS/MS	By MS/MS	By MS/MS	1.0108	1.1136	5.4465	30	0	Leave out requantified	NaN	0.98608
A2AQ19	A2AQ19	3	3	3	RNA polymerase-associated protein RTF1 homolog	Rtf1	RNA polymerase-associated protein RTF1 homolog OS=Mus musculus OX=10090 GN=Rtf1 PE=1 SV=1	1	3	3	3	0	2	1	3	2	0	2	1	3	2	0	2	1	3	2	2	1	4.3	4.3	4.3	80.796	715	715	0.001165	3.977		By MS/MS	By MS/MS	By MS/MS	By MS/MS	0.86689	1.0443	2.9683	19	0	Leave out requantified	NaN	0.86303
A2AQ25;A2AQ25-2;A2AQ25-4;A2AQ25-3;A2AQ25-8;A2AQ25-9;A2AQ25-6;A2AQ25-5;A2AQ25-7	A2AQ25;A2AQ25-2;A2AQ25-4;A2AQ25-3;A2AQ25-8	12;9;8;8;7;5;5;5;3	12;9;8;8;7;5;5;5;3	12;9;8;8;7;5;5;5;3	Sickle tail protein	Skt	Sickle tail protein OS=Mus musculus OX=10090 GN=Skt PE=1 SV=1;Isoform 2 of Sickle tail protein OS=Mus musculus OX=10090 GN=Skt;Isoform 4 of Sickle tail protein OS=Mus musculus OX=10090 GN=Skt;Isoform 3 of Sickle tail protein OS=Mus musculus OX=10090 GN=Skt	9	12	12	12	0	9	7	7	7	0	9	7	7	7	0	9	7	7	7	7	0	7.9	7.9	7.9	213.03	1946	1946;1629;1341;1352;1040;863;908;934;251	0	27.417		By MS/MS	By MS/MS	By MS/MS	By MS/MS	1.0521	1.2615	64.658	70	13	Leave out requantified	NaN	1.0702
A2AR02	A2AR02	4	4	4	Peptidyl-prolyl cis-trans isomerase G	Ppig	Peptidyl-prolyl cis-trans isomerase G OS=Mus musculus OX=10090 GN=Ppig PE=1 SV=1	1	4	4	4	1	2	3	2	2	1	2	3	2	2	1	2	3	2	2	2	1	6.8	6.8	6.8	88.324	752	752	0	15.608	By MS/MS	By MS/MS	By MS/MS	By MS/MS	By MS/MS	0.57985	0.69904	55.003	27	6	Leave out requantified	0.496	0.62714
A2ARV4	A2ARV4	6	6	6	Low-density lipoprotein receptor-related protein 2	Lrp2	Low-density lipoprotein receptor-related protein 2 OS=Mus musculus OX=10090 GN=Lrp2 PE=1 SV=1	1	6	6	6	0	1	0	1	4	0	1	0	1	4	0	1	0	1	4	1	1	1.4	1.4	1.4	519.2	4660	4660	0	15.086		By MS/MS		By MS/MS	By MS/MS	0.46201	0.55898	42.211	10	6	Median	NaN	0.52816
A2ASQ1-3;A2ASQ1-2;A2ASQ1	A2ASQ1-3;A2ASQ1-2;A2ASQ1	7;7;6	7;7;6	7;7;6	Agrin;Agrin N-terminal 110 kDa subunit;Agrin C-terminal 110 kDa subunit;Agrin C-terminal 90 kDa fragment;Agrin C-terminal 22 kDa fragment	Agrn	Isoform 3 of Agrin OS=Mus musculus OX=10090 GN=Agrn;Isoform 2 of Agrin OS=Mus musculus OX=10090 GN=Agrn;Agrin OS=Mus musculus OX=10090 GN=Agrn PE=1 SV=1	3	7	7	7	1	2	2	3	2	1	2	2	3	2	1	2	2	3	2	2	1	6.5	6.5	6.5	198.33	1867	1867;1928;1950	0	16.329	By MS/MS	By MS/MS	By MS/MS	By MS/MS	By MS/MS	0.97623	1.2501	23.657	18	3	Leave out requantified	0.91453	1.0117
A2ASS6;A2ASS6-2	A2ASS6;A2ASS6-2	8;6	8;6	8;6	Titin	Ttn	Titin OS=Mus musculus OX=10090 GN=Ttn PE=1 SV=1;Isoform 2 of Titin OS=Mus musculus OX=10090 GN=Ttn	2	8	8	8	1	3	2	3	3	1	3	2	3	3	1	3	2	3	3	3	0	0.2	0.2	0.2	3906.4	35213	35213;26886	0	10.062	By MS/MS	By MS/MS	By MS/MS	By MS/MS	By MS/MS	0.82583	0.97952	49.385	22	1	Leave out requantified	0.71735	0.82583
A2BDX3	A2BDX3	2	2	2	Adenylyltransferase and sulfurtransferase MOCS3;Molybdopterin-synthase adenylyltransferase;Molybdopterin-synthase sulfurtransferase	Mocs3	Adenylyltransferase and sulfurtransferase MOCS3 OS=Mus musculus OX=10090 GN=Mocs3 PE=1 SV=1	1	2	2	2	0	2	1	1	1	0	2	1	1	1	0	2	1	1	1	1	1	3.5	3.5	3.5	49.374	460	460	0.0018983	3.7144		By MS/MS	By MS/MS	By MS/MS	By MS/MS	0.69517	0.88484	11.575	14	1	Leave out requantified	NaN	0.57873
A2BE28-2;A2BE28	A2BE28-2;A2BE28	12;12	12;12	12;12	Ribosomal biogenesis protein LAS1L	Las1l	Isoform 2 of Ribosomal biogenesis protein LAS1L OS=Mus musculus OX=10090 GN=Las1l;Ribosomal biogenesis protein LAS1L OS=Mus musculus OX=10090 GN=Las1l PE=1 SV=1	2	12	12	12	0	11	5	10	10	0	11	5	10	10	0	11	5	10	10	9	2	16.6	16.6	16.6	87.577	759	759;776	0	54.912		By MS/MS	By MS/MS	By MS/MS	By MS/MS	0.5295	0.65754	20.632	102	17	Leave out requantified	NaN	0.45761
A2BH40;A2BH40-4;A2BH40-2;A2BH40-3	A2BH40;A2BH40-4;A2BH40-2;A2BH40-3	14;13;13;12	14;13;13;12	13;12;12;11	AT-rich interactive domain-containing protein 1A	Arid1a	AT-rich interactive domain-containing protein 1A OS=Mus musculus OX=10090 GN=Arid1a PE=1 SV=1;Isoform 4 of AT-rich interactive domain-containing protein 1A OS=Mus musculus OX=10090 GN=Arid1a;Isoform 2 of AT-rich interactive domain-containing protein 1A OS=	4	14	14	13	2	12	1	8	7	2	12	1	8	7	2	11	1	7	6	7	4	7.7	7.7	7.4	242.09	2283	2283;1902;1903;2066	0	35.83	By MS/MS	By MS/MS	By MS/MS	By MS/MS	By MS/MS	0.38915	0.50587	21.269	72	10	Leave out requantified	0.34337	0.43039
A2RTL5	A2RTL5	1	1	1	Arginine/serine-rich coiled-coil protein 2	Rsrc2	Arginine/serine-rich coiled-coil protein 2 OS=Mus musculus OX=10090 GN=Rsrc2 PE=2 SV=1	1	1	1	1	0	0	0	1	1	0	0	0	1	1	0	0	0	1	1	0	0	2.7	2.7	2.7	43.876	376	376	0.0098405	2.3706				By MS/MS	By matching	0.96329	1.2286	19.375	3	0	Plateau	NaN	NaN
A6H611	A6H611	2	2	2	Mitochondrial intermediate peptidase	Mipep	Mitochondrial intermediate peptidase OS=Mus musculus OX=10090 GN=Mipep PE=1 SV=1	1	2	2	2	0	2	0	0	1	0	2	0	0	1	0	2	0	0	1	1	0	3	3	3	80.851	711	711	0.007397	2.7514		By MS/MS			By MS/MS	0.801	0.8647	18.738	7	2	Median	NaN	0.73753
A6H630;A6H630-4;A6H630-2	A6H630;A6H630-4;A6H630-2	2;1;1	2;1;1	2;1;1	Protein-glutamate O-methyltransferase	Armt1	Damage-control phosphatase ARMT1 OS=Mus musculus OX=10090 GN=Armt1 PE=1 SV=1;Isoform 4 of Damage-control phosphatase ARMT1 OS=Mus musculus OX=10090 GN=Armt1;Isoform 2 of Damage-control phosphatase ARMT1 OS=Mus musculus OX=10090 GN=Armt1	3	2	2	2	1	0	1	1	0	1	0	1	1	0	1	0	1	1	0	1	1	4.8	4.8	4.8	50.548	439	439;136;208	0.0033113	3.2727	By MS/MS		By MS/MS	By MS/MS		0.8948	1.0082	18.182	6	2	Median	NaN	NaN
A8C756-3;A8C756-2;A8C756;A8C756-5	A8C756-3;A8C756-2;A8C756;A8C756-5	2;2;2;1	2;2;2;1	2;2;2;1	Thyroid adenoma-associated protein homolog	Thada	Isoform 3 of Thyroid adenoma-associated protein homolog OS=Mus musculus OX=10090 GN=Thada;Isoform 2 of Thyroid adenoma-associated protein homolog OS=Mus musculus OX=10090 GN=Thada;Thyroid adenoma-associated protein homolog OS=Mus musculus OX=10090 GN=Thada	4	2	2	2	0	1	2	0	1	0	1	2	0	1	0	1	2	0	1	1	1	4.8	4.8	4.8	56.646	500	500;668;1938;362	0.00080743	4.6371		By MS/MS	By MS/MS		By MS/MS	1.0403	1.2983	19.787	9	4	Median	NaN	1.0252
A8Y5H7;A8Y5H7-2;A8Y5H7-3	A8Y5H7;A8Y5H7-2;A8Y5H7-3	2;2;2	2;2;2	2;2;2		Sec14l1	SEC14-like protein 1 OS=Mus musculus OX=10090 GN=Sec14l1 PE=1 SV=1;Isoform 2 of SEC14-like protein 1 OS=Mus musculus OX=10090 GN=Sec14l1;Isoform 3 of SEC14-like protein 1 OS=Mus musculus OX=10090 GN=Sec14l1	3	2	2	2	0	0	1	1	0	0	0	1	1	0	0	0	1	1	0	0	0	3.2	3.2	3.2	81.215	715	715;716;719	0.0019062	3.7689			By MS/MS	By MS/MS		NaN	NaN	NaN	1	1	Median	NaN	NaN
B1AQJ2	B1AQJ2	1	1	1	Ubiquitin carboxyl-terminal hydrolase 36	Usp36	Ubiquitin carboxyl-terminal hydrolase 36 OS=Mus musculus OX=10090 GN=Usp36 PE=1 SV=1	1	1	1	1	0	1	0	0	0	0	1	0	0	0	0	1	0	0	0	1	0	1.7	1.7	1.7	119.91	1098	1098	0.0073504	2.6887		By matching				0.22985	0.30516	26.365	3	0	Plateau	NaN	NaN
B1AWL2	B1AWL2	3	3	3		Zfp462	Zinc finger protein 462 OS=Mus musculus OX=10090 GN=Znf462 PE=1 SV=1	1	3	3	3	0	0	0	2	0	0	0	0	2	0	0	0	0	2	0	1	0	1.2	1.2	1.2	282.71	2495	2495	0.00040502	4.671				By MS/MS		0.60589	0.76108	19.937	3	2	Median	NaN	NaN
B1AXP6-2;B1AXP6;B1AXP6-3;B1AXP6-4	B1AXP6-2;B1AXP6;B1AXP6-3;B1AXP6-4	2;2;2;2	2;2;2;2	2;2;2;2	Mitochondrial import receptor subunit TOM5 homolog	Tomm5	Isoform 2 of Mitochondrial import receptor subunit TOM5 homolog OS=Mus musculus OX=10090 GN=Tomm5;Mitochondrial import receptor subunit TOM5 homolog OS=Mus musculus OX=10090 GN=Tomm5 PE=3 SV=1;Isoform 3 of Mitochondrial import receptor subunit TOM5 homolog	4	2	2	2	1	2	1	0	1	1	2	1	0	1	1	2	1	0	1	2	1	39.5	39.5	39.5	5.1161	43	43;51;61;104	0	12.583	By MS/MS	By MS/MS	By MS/MS		By MS/MS	0.65257	0.83982	1.6909	18	3	Leave out requantified	0.54795	0.61986
B1AZI6	B1AZI6	8	8	8	THO complex subunit 2	Thoc2	THO complex subunit 2 OS=Mus musculus OX=10090 GN=Thoc2 PE=1 SV=1	1	8	8	8	2	7	3	6	6	2	7	3	6	6	2	7	3	6	6	6	1	6.2	6.2	6.2	182.77	1594	1594	0	18.817	By MS/MS	By MS/MS	By MS/MS	By MS/MS	By MS/MS	0.7371	0.84324	15.704	57	10	Leave out requantified	0.39791	0.57181
B2RQC6;B2RQC6-2	B2RQC6;B2RQC6-2	63;59	63;59	63;59	CAD protein;Glutamine-dependent carbamoyl-phosphate synthase;Aspartate carbamoyltransferase;Dihydroorotase	Cad	CAD protein OS=Mus musculus OX=10090 GN=Cad PE=1 SV=1;Isoform 2 of CAD protein OS=Mus musculus OX=10090 GN=Cad	2	63	63	63	23	54	45	57	50	23	54	45	57	50	23	54	45	57	50	50	40	40.2	40.2	40.2	243.24	2225	2225;2154	0	323.31	By MS/MS	By MS/MS	By MS/MS	By MS/MS	By MS/MS	0.81885	0.98081	15.594	657	43	Leave out requantified	0.74733	0.81293
B2RRE7	B2RRE7	2	2	2	OTU domain-containing protein 4	Otud4	OTU domain-containing protein 4 OS=Mus musculus OX=10090 GN=Otud4 PE=1 SV=1	1	2	2	2	1	2	0	2	2	1	2	0	2	2	1	2	0	2	2	2	1	2.3	2.3	2.3	123.05	1107	1107	0.00041322	5.0657	By matching	By MS/MS		By MS/MS	By MS/MS	0.82955	0.99249	12.634	23	1	Leave out requantified	0.75591	0.90735
B2RXC1	B2RXC1	2	2	2	Trafficking protein particle complex subunit 11	Trappc11	Trafficking protein particle complex subunit 11 OS=Mus musculus OX=10090 GN=Trappc11 PE=1 SV=1	1	2	2	2	1	1	0	1	0	1	1	0	1	0	1	1	0	1	0	0	1	3.1	3.1	3.1	128.39	1133	1133	0.0098976	2.4212	By matching	By matching		By MS/MS		0.75069	0.92378	16.953	5	0	Median	0.87213	NaN
B2RY56	B2RY56	12	12	12	RNA-binding protein 25	Rbm25	RNA-binding protein 25 OS=Mus musculus OX=10090 GN=Rbm25 PE=1 SV=2	1	12	12	12	1	11	9	11	11	1	11	9	11	11	1	11	9	11	11	9	6	17.9	17.9	17.9	99.551	838	838	0	45.29	By MS/MS	By MS/MS	By MS/MS	By MS/MS	By MS/MS	0.51979	0.6299	13.115	132	9	Leave out requantified	0.37077	0.47194
B8ZXI1	B8ZXI1	2	2	2	Queuine tRNA-ribosyltransferase subunit QTRTD1	Qtrtd1	Queuine tRNA-ribosyltransferase accessory subunit 2 OS=Mus musculus OX=10090 GN=Qtrt2 PE=1 SV=2	1	2	2	2	0	1	1	0	1	0	1	1	0	1	0	1	1	0	1	2	0	4.8	4.8	4.8	46.288	415	415	0.001166	3.9941		By matching	By MS/MS		By MS/MS	0.86027	1.0725	40.635	5	3	Median	NaN	NaN
B9EJR8	B9EJR8	3	3	3	Dynein assembly factor 5, axonemal	Dnaaf5	Dynein axonemal assembly factor 5 OS=Mus musculus OX=10090 GN=Dnaaf5 PE=1 SV=1	1	3	3	3	0	2	1	1	1	0	2	1	1	1	0	2	1	1	1	2	0	5.4	5.4	5.4	93.85	853	853	0	6.6522		By MS/MS	By MS/MS	By matching	By matching	1.0405	1.3438	11.247	8	1	Leave out requantified	NaN	0.90203
C0HKD9;C0HKD8	C0HKD9;C0HKD8	3;3	3;3	3;3			Microfibrillar-associated protein 1B OS=Mus musculus OX=10090 GN=Mfap1b PE=1 SV=1;Microfibrillar-associated protein 1A OS=Mus musculus OX=10090 GN=Mfap1a PE=1 SV=1	2	3	3	3	0	3	0	3	3	0	3	0	3	3	0	3	0	3	3	0	0	8.7	8.7	8.7	51.954	439	439;439	0.0022531	3.5352		By MS/MS		By MS/MS	By MS/MS	0.65871	0.8033	8.6365	17	2	Leave out requantified	NaN	0.63816
C0HKE9;C0HKE8;C0HKE7;C0HKE6;C0HKE5;C0HKE4;C0HKE3;C0HKE2;C0HKE1;Q8CGP6;Q8R1M2;Q8CGP7;Q8CGP5;Q8BFU2;Q64523;Q6GSS7	C0HKE9;C0HKE8;C0HKE7;C0HKE6;C0HKE5;C0HKE4;C0HKE3;C0HKE2;C0HKE1;Q8CGP6;Q8R1M2;Q8CGP7;Q8CGP5;Q8BFU2;Q64523;Q6GSS7	7;7;7;7;7;7;7;7;7;7;7;7;7;7;5;5	7;7;7;7;7;7;7;7;7;7;7;7;7;7;5;5	2;2;2;2;2;2;2;2;2;2;2;2;2;2;1;1	Histone H2A type 1-H;Histone H2A.J;Histone H2A type 1-K;Histone H2A type 1-F;Histone H2A type 3;Histone H2A type 2-C;Histone H2A type 2-A	Hist1h2ah;H2afj;Hist1h2ak;Hist1h2af;Hist3h2a;Hist2h2ac;Hist2h2aa1	Histone H2A type 1-P OS=Mus musculus OX=10090 GN=Hist1h2ap PE=1 SV=1;Histone H2A type 1-O OS=Mus musculus OX=10090 GN=Hist1h2ao PE=1 SV=1;Histone H2A type 1-N OS=Mus musculus OX=10090 GN=Hist1h2an PE=1 SV=1;Histone H2A type 1-I OS=Mus musculus OX=10090 GN=	16	7	7	2	7	4	4	7	6	7	4	4	7	6	2	2	1	2	2	2	2	57.7	57.7	17.7	14.135	130	130;130;130;130;130;130;130;130;130;128;129;130;130;130;129;130	0	103.65	By MS/MS	By MS/MS	By MS/MS	By MS/MS	By MS/MS	0.73122	0.86093	11.928	129	4	Leave out requantified	0.75164	0.58218
C0HKG6;C0HKG5	C0HKG6;C0HKG5	2;2	2;2	2;2			Ribonuclease T2-B OS=Mus musculus OX=10090 GN=Rnaset2b PE=1 SV=1;Ribonuclease T2-A OS=Mus musculus OX=10090 GN=Rnaset2a PE=1 SV=1	2	2	2	2	0	2	0	1	0	0	2	0	1	0	0	2	0	1	0	0	0	6.2	6.2	6.2	29.608	259	259;259	0.0050817	3.1085		By MS/MS		By MS/MS		0.64	0.80771	99.953	4	1	Median	NaN	0.56877
CON__A2I7N1;CON__A2I7N0	CON__A2I7N1;CON__A2I7N0	9;7	4;3	3;2			;	2	9	4	3	1	4	3	9	5	1	1	1	4	2	1	1	1	3	2	0	1	18.7	10.2	8.5	46.397	411	411;411	0	18.736	By MS/MS	By MS/MS	By MS/MS	By MS/MS	By MS/MS	0.11253	0.087495	90.781	8	8	Median	NaN	NaN
CON__A2I7N3	CON__A2I7N3	7	2	2				1	7	2	2	1	3	1	4	3	1	1	0	0	1	1	1	0	0	1	0	0	12.2	4.6	4.6	46.941	417	417	0.0011592	3.9248	By MS/MS	By MS/MS	By matching	By matching	By MS/MS	0.15908	0.18364	45.296	2	2	Median	NaN	NaN
CON__ENSEMBL:ENSBTAP00000007350;CON__P01030;P01029	CON__ENSEMBL:ENSBTAP00000007350;CON__P01030	4;3;1	4;3;1	4;3;1			;	3	4	4	4	0	0	0	3	4	0	0	0	3	4	0	0	0	3	4	0	0	3.1	3.1	3.1	192.99	1742	1742;1741;1738	0	14.025				By MS/MS	By MS/MS	0.38259	0.43172	40.962	4	4	Median	NaN	NaN
CON__ENSEMBL:ENSBTAP00000014147	CON__ENSEMBL:ENSBTAP00000014147	1	1	1				1	1	1	1	0	0	1	1	1	0	0	1	1	1	0	0	1	1	1	0	0	13.3	13.3	13.3	11.756	113	113	0.0053957	2.991			By MS/MS	By MS/MS	By MS/MS	0.057324	0.070359	18.796	4	4	Median	NaN	NaN
CON__ENSEMBL:ENSBTAP00000016046	CON__ENSEMBL:ENSBTAP00000016046	1	1	1				1	1	1	1	0	1	0	1	0	0	1	0	1	0	0	1	0	1	0	0	0	1.3	1.3	1.3	77.456	706	706	0.0086806	2.559		By MS/MS		By MS/MS		NaN	NaN	NaN	0	0	Median	NaN	NaN
CON__ENSEMBL:ENSBTAP00000018229	CON__ENSEMBL:ENSBTAP00000018229	21	2	2				1	21	2	2	4	16	13	15	14	0	2	2	1	1	0	2	2	1	1	0	1	59.8	6.3	6.3	53.661	475	475	0.00040486	4.6672	By matching	By MS/MS	By MS/MS	By MS/MS	By MS/MS	0.45791	0.30034	99.527	12	12	Median	NaN	0.174
CON__ENSEMBL:ENSBTAP00000018574	CON__ENSEMBL:ENSBTAP00000018574	2	2	2				1	2	2	2	0	0	0	2	2	0	0	0	2	2	0	0	0	2	2	0	0	3.2	3.2	3.2	55.207	496	496	0.0057286	2.9321				By MS/MS	By MS/MS	0.72144	0.75029	14.453	3	3	Plateau	NaN	NaN
CON__ENSEMBL:ENSBTAP00000024146	CON__ENSEMBL:ENSBTAP00000024146	31	31	31				1	31	31	31	5	13	0	24	23	5	13	0	24	23	5	13	0	24	23	10	5	30.8	30.8	30.8	164.34	1477	1477	0	235.18	By MS/MS	By MS/MS		By MS/MS	By MS/MS	0.00019163	0.00021975	131.54	122	122	Linear	0.22791	0.18794
CON__ENSEMBL:ENSBTAP00000024466;CON__ENSEMBL:ENSBTAP00000024462	CON__ENSEMBL:ENSBTAP00000024466;CON__ENSEMBL:ENSBTAP00000024462	6;5	6;5	6;5			;	2	6	6	6	1	3	3	5	3	1	3	3	5	3	1	3	3	5	3	0	0	24.4	24.4	24.4	43.9	401	401;419	0	40.621	By MS/MS	By MS/MS	By MS/MS	By MS/MS	By MS/MS	0.20397	0.18034	108.54	22	22	Median	0.11444	0.16546
CON__ENSEMBL:ENSBTAP00000034412	CON__ENSEMBL:ENSBTAP00000034412	6	6	6				1	6	6	6	1	4	1	3	3	1	4	1	3	3	1	4	1	3	3	3	1	31.7	31.7	31.7	22.336	199	199	0	24.607	By MS/MS	By MS/MS	By MS/MS	By MS/MS	By MS/MS	0.12895	0.15495	77.972	21	21	Median	NaN	0.13949
CON__P00735;P19221	CON__P00735	7;2	7;2	7;2				2	7	7	7	0	2	0	2	5	0	2	0	2	5	0	2	0	2	5	0	0	15.7	15.7	15.7	70.505	625	625;618	0	14.955		By MS/MS		By MS/MS	By MS/MS	0.17496	0.22128	61.824	10	10	Median	NaN	0.23567
CON__P00978;Q07456	CON__P00978	3;1	3;1	3;1				2	3	3	3	0	0	0	2	3	0	0	0	2	3	0	0	0	2	3	0	0	9.1	9.1	9.1	39.234	352	352;349	0	6.0847				By MS/MS	By MS/MS	0.30947	0.32009	94.056	5	5	Median	NaN	NaN
CON__P01044-1;CON__Q2KJ62;CON__P01045-1	CON__P01044-1;CON__Q2KJ62;CON__P01045-1	7;7;5	7;7;5	7;7;5			;;	3	7	7	7	0	1	1	4	3	0	1	1	4	3	0	1	1	4	3	1	0	14.3	14.3	14.3	68.889	621	621;621;619	0	34.483		By MS/MS	By MS/MS	By MS/MS	By MS/MS	0.19903	0.21965	91.424	10	10	Median	NaN	NaN
CON__P01966;P06467	CON__P01966	9;1	9;1	7;0				2	9	9	7	4	9	3	8	9	4	9	3	8	9	4	7	2	7	7	3	3	83.1	83.1	76.8	15.184	142	142;142	0	80.287	By MS/MS	By MS/MS	By MS/MS	By MS/MS	By MS/MS	0.002613	0.0031693	111.98	71	71	Linear	0.0081337	0.0019614
CON__P02070;P02104;P04444	CON__P02070	8;2;1	5;1;1	5;1;1				3	8	5	5	3	4	4	7	6	0	1	2	4	3	0	1	2	4	3	1	0	64.8	42.1	42.1	15.954	145	145;147;147	0	19.497	By matching	By MS/MS	By MS/MS	By MS/MS	By MS/MS	0.2467	0.20047	78.538	16	16	Median	NaN	NaN
CON__P02533;CON__Q6IFX2;CON__P19012;Q6IFX2	CON__P02533;CON__Q6IFX2;CON__P19012;Q6IFX2	6;4;4;4	2;2;1;2	1;1;0;1	Keratin, type I cytoskeletal 42	Krt42	;;;Keratin, type I cytoskeletal 42 OS=Mus musculus OX=10090 GN=Krt42 PE=1 SV=1	4	6	2	1	0	4	0	5	4	0	1	0	1	0	0	1	0	0	0	1	0	11.2	4.4	1.9	51.621	472	472;452;456;452	0.0019186	3.8337		By MS/MS		By MS/MS	By matching	0.17066	0.21415	122.66	3	3	Median	NaN	NaN
CON__P48668;CON__P04259;CON__P02538	CON__P48668;CON__P04259;CON__P02538	14;14;14	4;4;4	1;1;1			;;	3	14	4	1	3	8	4	9	7	0	3	1	2	0	0	1	0	0	0	0	0	18.4	6.7	2.1	60.024	564	564;564;564	0.00042427	5.5409	By matching	By MS/MS	By matching	By MS/MS	By matching	0.90019	0.98334	80.522	7	3	Median	NaN	0.57412
CON__P02672	CON__P02672	3	3	3				1	3	3	3	0	0	0	0	3	0	0	0	0	3	0	0	0	0	3	0	0	5.9	5.9	5.9	67.011	615	615	0	7.8527					By MS/MS	0.21024	0.23882	64.988	2	2	Median	NaN	NaN
CON__P02768-1	CON__P02768-1	8	1	1				1	8	1	1	5	6	5	7	8	0	1	1	1	1	0	1	1	1	1	1	0	8.7	2.1	2.1	69.366	609	609	0.0053783	2.9489	By matching	By MS/MS	By MS/MS	By MS/MS	By MS/MS	NaN	NaN	NaN	0	0	Median	NaN	NaN
CON__P02769	CON__P02769	59	59	51				1	59	59	51	47	54	44	57	53	47	54	44	57	53	41	48	39	50	45	38	41	79.2	79.2	74.5	69.293	607	607	0	323.31	By MS/MS	By MS/MS	By MS/MS	By MS/MS	By MS/MS	0.00025763	0.00026106	188.47	799	796	Linear	0.00093246	0.0015679
CON__P02777	CON__P02777	3	3	3				1	3	3	3	0	1	0	2	1	0	1	0	2	1	0	1	0	2	1	1	1	18.7	18.7	18.7	24.241	230	230	0.00043215	5.9192		By MS/MS		By MS/MS	By MS/MS	0.37455	0.41213	67.168	8	8	Median	NaN	NaN
CON__P04264	CON__P04264	32	29	16				1	32	29	16	9	23	17	26	17	9	20	17	24	15	5	10	10	12	6	7	7	39.6	38.2	22.8	66.017	644	644	0	229.36	By MS/MS	By MS/MS	By MS/MS	By MS/MS	By MS/MS	0.0014727	0.0013723	143.52	204	203	Linear	0.0036397	0.0033867
CON__P05784;P05784	CON__P05784;P05784	26;26	26;26	23;23	Keratin, type I cytoskeletal 18	Krt18	;Keratin, type I cytoskeletal 18 OS=Mus musculus OX=10090 GN=Krt18 PE=1 SV=5	2	26	26	23	2	10	0	23	19	2	10	0	23	19	2	8	0	20	16	0	6	74	74	68.6	47.538	423	423;423	0	130.8	By MS/MS	By MS/MS		By MS/MS	By MS/MS	0.031923	0.03651	211.67	99	90	Leave out requantified	0.060392	0.054233
CON__P06868	CON__P06868	4	4	4				1	4	4	4	0	1	0	3	0	0	1	0	3	0	0	1	0	3	0	0	1	5.7	5.7	5.7	91.215	812	812	0	11.212		By MS/MS		By MS/MS		0.59966	0.75329	57.677	5	5	Median	NaN	NaN
CON__P07477;CON__P00761;Q5U405	CON__P07477;CON__P00761;Q5U405	2;1;1	2;1;1	2;1;1	Transmembrane protease serine 13	Tmprss13	;;Transmembrane protease serine 13 OS=Mus musculus OX=10090 GN=Tmprss13 PE=2 SV=2	3	2	2	2	0	2	0	2	2	0	2	0	2	2	0	2	0	2	2	0	1	7.3	7.3	7.3	26.558	247	247;231;543	0.0011646	3.9737		By MS/MS		By MS/MS	By MS/MS	0.030634	0.033932	87.57	11	11	Median	NaN	0.026614
CON__P12763;P29699	CON__P12763	13;1	13;1	13;1				2	13	13	13	9	12	2	13	11	9	12	2	13	11	9	12	2	13	11	11	11	51	51	51	38.418	359	359;345	0	158.86	By MS/MS	By MS/MS	By MS/MS	By MS/MS	By MS/MS	0.00028254	0.00032579	177.63	182	168	Linear	0.088784	0.0055477
CON__P13645;CON__P02535-1;P02535-3;P02535;P02535-2;P08730-2;CON__Q148H6;CON__Q7Z3Y7;Q9Z2K1;CON__Q7Z3Y8;CON__Q9Z2K1;CON__Q7Z3Z0;CON__Q3ZAW8;CON__O76015;CON__Q14525;CON__Q99456;CON__Q7Z3Y9;CON__A2AB72;CON__Q92764;CON__O76014;CON__REFSEQ:XP_986630;CON__O76013;CON__A2A5Y0;CON__Q9UE12;CON__Q497I4;CON__Q15323;Q61897;A1L317;Q62168;Q61765;Q8VCW2;Q9Z320;B1AQ75;Q497I4;Q6IFX3;CON__Q14532;A6BLY7	CON__P13645	23;7;7;7;7;4;3;3;2;2;2;2;2;1;1;1;1;1;1;1;1;1;1;1;1;1;1;1;1;1;1;1;1;1;1;1;1	21;6;6;6;6;2;2;2;1;2;1;2;1;0;0;0;1;0;0;0;0;0;0;0;0;0;0;0;0;0;1;1;0;0;0;0;0	18;3;3;3;3;0;1;1;0;1;0;1;0;0;0;0;0;0;0;0;0;0;0;0;0;0;0;0;0;0;0;0;0;0;0;0;0				37	23	21	18	9	17	9	16	18	9	16	9	14	16	8	13	9	13	14	12	10	46.2	43.8	40.3	59.51	593	593;570;462;570;561;311;464;486;469;459;469;450;474;456;404;494;468;453;425;471;476;467;416;416;455;416;404;512;407;416;446;448;473;455;439;448;462	0	251.71	By MS/MS	By MS/MS	By MS/MS	By MS/MS	By MS/MS	0.0035494	0.0029184	117.61	153	153	Linear	0.12632	0.0048231
CON__P15497;Q00623	CON__P15497	17;1	17;1	17;1				2	17	17	17	4	13	12	15	14	4	13	12	15	14	4	13	12	15	14	8	5	61.9	61.9	61.9	30.276	265	265;264	0	93.817	By MS/MS	By MS/MS	By MS/MS	By MS/MS	By MS/MS	0.003907	0.0020003	130.57	138	138	Linear	0.061028	0.0070812
CON__P15636	CON__P15636	11	11	11				1	11	11	11	9	9	10	10	10	9	9	10	10	10	9	9	10	10	10	9	10	20.5	20.5	20.5	68.124	653	653	0	323.31	By MS/MS	By MS/MS	By MS/MS	By MS/MS	By MS/MS	0.00031177	0.0003171	180.18	274	274	Linear	0.0011052	0.0004564
CON__P17690;Q01339	CON__P17690	9;1	9;1	9;1				2	9	9	9	1	7	1	7	7	1	7	1	7	7	1	7	1	7	7	1	0	44.1	44.1	44.1	38.252	345	345;345	0	37.803	By MS/MS	By MS/MS	By MS/MS	By MS/MS	By MS/MS	0.10597	0.10985	99.892	23	19	Median	0.058107	0.15339
CON__P17697	CON__P17697	3	3	3				1	3	3	3	0	1	1	1	1	0	1	1	1	1	0	1	1	1	1	1	0	7.1	7.1	7.1	51.113	439	439	0.00042141	5.3878		By MS/MS	By MS/MS	By MS/MS	By MS/MS	0.32771	0.38681	75.691	6	5	Median	NaN	0.3361
CON__P19001;P19001	CON__P19001;P19001	17;17	14;14	12;12	Keratin, type I cytoskeletal 19	Krt19	;Keratin, type I cytoskeletal 19 OS=Mus musculus OX=10090 GN=Krt19 PE=1 SV=1	2	17	14	12	1	10	0	11	12	1	8	0	8	9	0	7	0	7	8	0	1	48.1	42.4	36.2	44.541	403	403;403	0	91.685	By MS/MS	By MS/MS		By MS/MS	By MS/MS	0.14701	0.1857	129.94	49	42	Leave out requantified	NaN	0.19622
CON__P28800	CON__P28800	4	4	4				1	4	4	4	0	2	0	4	2	0	2	0	4	2	0	2	0	4	2	2	0	9.6	9.6	9.6	54.71	492	492	0	28.908		By MS/MS		By MS/MS	By MS/MS	0.36831	0.45476	59.731	13	13	Median	NaN	0.47382
CON__P34955	CON__P34955	20	20	20				1	20	20	20	9	14	5	19	17	9	14	5	19	17	9	14	5	19	17	13	11	47.8	47.8	47.8	46.103	416	416	0	105.5	By MS/MS	By MS/MS	By MS/MS	By MS/MS	By MS/MS	0.00053295	0.00042426	139.74	144	144	Linear	0.03339	0.037276
CON__P35527	CON__P35527	23	22	22				1	23	22	22	1	15	10	21	10	1	14	10	20	9	1	14	10	20	9	10	10	43.7	42.5	42.5	62.129	623	623	0	199.64	By MS/MS	By MS/MS	By MS/MS	By MS/MS	By MS/MS	0.082024	0.090773	113.93	104	104	Median	0.11307	0.076175
CON__P35908v2;CON__P35908;CON__P19013	CON__P35908v2;CON__P35908	25;24;2	21;20;1	14;13;0			;	3	25	21	14	8	11	6	14	11	6	9	5	10	7	3	5	3	6	5	6	2	51.3	47.1	37.7	65.432	639	639;645;594	0	97.302	By MS/MS	By MS/MS	By MS/MS	By MS/MS	By MS/MS	0.00922	0.0067482	112.55	66	66	Linear	0.080921	0.074898
CON__P41361	CON__P41361	13	13	10				1	13	13	10	4	5	4	12	9	4	5	4	12	9	3	3	2	9	8	2	1	31.6	31.6	26.7	52.347	465	465	0	63.974	By MS/MS	By MS/MS	By MS/MS	By MS/MS	By MS/MS	0.1429	0.17022	101.54	61	61	Median	0.11458	0.17351
CON__P62894	CON__P62894	5	1	0				1	5	1	0	1	5	5	5	3	0	1	1	1	0	0	0	0	0	0	0	0	38.1	13.3	0	11.703	105	105	0.00079681	4.4068	By matching	By MS/MS	By MS/MS	By MS/MS	By matching	1.3885	1.7201	53.714	9	0	Median	NaN	1.1227
CON__P81644	CON__P81644	4	4	4				1	4	4	4	1	1	1	4	3	1	1	1	4	3	1	1	1	4	3	3	2	36	36	36	11.202	100	100	0	54.497	By MS/MS	By MS/MS	By MS/MS	By MS/MS	By MS/MS	0.0017983	0.0012026	173.54	37	37	Linear	0.028183	0.059889
CON__Q03247	CON__Q03247	7	7	7				1	7	7	7	0	0	0	4	5	0	0	0	4	5	0	0	0	4	5	1	0	24.7	24.7	24.7	35.979	316	316	0	16.763				By MS/MS	By MS/MS	0.1783	0.21946	86.49	10	10	Median	NaN	NaN
CON__Q0IIK2;CON__Q29443;CON__Q2HJF0;Q921I1;P08071	CON__Q0IIK2;CON__Q29443	34;33;2;2;1	34;33;2;2;1	34;33;2;2;1			;	5	34	34	34	1	17	8	27	22	1	17	8	27	22	1	17	8	27	22	13	7	56.8	56.8	56.8	77.738	704	704;685;622;697;707	0	193.78	By MS/MS	By MS/MS	By MS/MS	By MS/MS	By MS/MS	0.0085973	0.0062142	107.69	118	118	Linear	NaN	0.096262
CON__Q1RMK2	CON__Q1RMK2	13	13	13				1	13	13	13	2	8	8	8	8	2	8	8	8	8	2	8	8	8	8	6	3	35.2	35.2	35.2	65.056	597	597	0	81.363	By MS/MS	By MS/MS	By MS/MS	By MS/MS	By MS/MS	0.045557	0.058791	94.02	75	70	Plateau	NaN	0.068259
CON__Q1RMN8	CON__Q1RMN8	3	3	3				1	3	3	3	2	2	2	3	2	2	2	2	3	2	2	2	2	3	2	2	1	21.8	21.8	21.8	24.536	234	234	0	59.741	By MS/MS	By MS/MS	By MS/MS	By MS/MS	By MS/MS	0.023016	0.084165	91.359	27	27	Linear	0.12975	0.068045
CON__Q28065	CON__Q28065	1	1	1				1	1	1	1	0	0	0	1	1	0	0	0	1	1	0	0	0	1	1	0	0	2.8	2.8	2.8	68.886	610	610	0.006752	2.8465				By MS/MS	By MS/MS	NaN	NaN	NaN	1	1	Median	NaN	NaN
CON__Q28107	CON__Q28107	8	8	7				1	8	8	7	0	1	0	2	8	0	1	0	2	8	0	1	0	2	7	0	0	4.6	4.6	4	248.98	2211	2211	0	31.156		By MS/MS		By MS/MS	By MS/MS	0.36255	0.40039	81.59	19	11	Median	NaN	0.44457
CON__Q2KIF2	CON__Q2KIF2	4	4	4				1	4	4	4	0	1	2	0	3	0	1	2	0	3	0	1	2	0	3	1	0	16.8	16.8	16.8	38.348	346	346	0	12.683		By MS/MS	By MS/MS		By MS/MS	0.47116	0.16546	196.59	2	2	Median	NaN	NaN
CON__Q2KIS7	CON__Q2KIS7	2	2	2				1	2	2	2	0	0	0	1	1	0	0	0	1	1	0	0	0	1	1	0	0	13.9	13.9	13.9	22.144	202	202	0	6.2415				By MS/MS	By MS/MS	NaN	NaN	NaN	1	1	Median	NaN	NaN
CON__Q2KIU3	CON__Q2KIU3	1	1	1				1	1	1	1	1	1	1	1	0	1	1	1	1	0	1	1	1	1	0	1	1	6	6	6	22.911	215	215	0.00043103	5.8616	By MS/MS	By MS/MS	By MS/MS	By MS/MS		0.10937	0.12173	108.93	3	3	Median	NaN	NaN
CON__Q2KJF1	CON__Q2KJF1	7	7	7				1	7	7	7	0	4	2	6	5	0	4	2	6	5	0	4	2	6	5	2	2	22.3	22.3	22.3	53.553	503	503	0	65.684		By MS/MS	By MS/MS	By MS/MS	By MS/MS	0.018587	0.14668	186.85	28	27	Linear	NaN	5.7691
CON__Q2UVX4	CON__Q2UVX4	22	22	19				1	22	22	19	7	7	0	8	8	7	7	0	8	8	6	5	0	6	6	7	1	17.8	17.8	15.6	187.37	1662	1662	0	51.785	By MS/MS	By MS/MS		By MS/MS	By MS/MS	0.29944	0.38151	111.51	54	39	Median	0.20997	0.40828
CON__Q32PJ2	CON__Q32PJ2	2	2	2				1	2	2	2	0	0	2	1	1	0	0	2	1	1	0	0	2	1	1	0	0	6.3	6.3	6.3	43.017	380	380	0	31.773			By MS/MS	By MS/MS	By MS/MS	0.23181	0.15169	64.359	2	2	Median	NaN	NaN
CON__Q3MHN5	CON__Q3MHN5	22	22	3				1	22	22	3	4	15	12	15	15	4	15	12	15	15	0	1	1	1	2	0	1	63.9	63.9	8.9	53.341	474	474	0	210.58	By MS/MS	By MS/MS	By MS/MS	By MS/MS	By MS/MS	0.0016557	0.0008605	140.82	113	111	Linear	0.49555	0.058718
CON__Q3SX09;P02089;P02088	CON__Q3SX09	11;2;2	11;2;2	8;1;1				3	11	11	8	6	11	2	11	11	6	11	2	11	11	3	8	0	8	8	2	3	60.2	60.2	43.8	22.06	201	201;147;147	0	77.519	By MS/MS	By MS/MS	By MS/MS	By MS/MS	By MS/MS	0.0035783	0.0039458	126.43	95	95	Linear	0.14448	0.0049215
CON__Q3SZ57	CON__Q3SZ57	10	10	10				1	10	10	10	0	3	0	10	7	0	3	0	10	7	0	3	0	10	7	2	1	20.8	20.8	20.8	68.587	610	610	0	32.035		By MS/MS		By MS/MS	By MS/MS	0.0056514	0.2029	124.72	27	27	Linear	NaN	0.85534
CON__Q3SZH5	CON__Q3SZH5	3	3	3				1	3	3	3	1	0	0	1	1	1	0	0	1	1	1	0	0	1	1	0	1	11.1	11.1	11.1	45.456	424	424	0	9.5158	By MS/MS			By MS/MS	By MS/MS	0.20839	0.24433	74.185	5	5	Median	0.20456	NaN
CON__Q3SZR3	CON__Q3SZR3	4	4	4				1	4	4	4	0	2	0	4	3	0	2	0	4	3	0	2	0	4	3	1	1	21.8	21.8	21.8	23.182	202	202	0	12.844		By MS/MS		By MS/MS	By MS/MS	0.15326	0.043945	80.831	17	17	Linear	NaN	0.54457
CON__Q3SZV7	CON__Q3SZV7	8	8	8				1	8	8	8	1	0	2	8	3	1	0	2	8	3	1	0	2	8	3	1	3	30	30	30	52.295	460	460	0	39.73	By MS/MS		By MS/MS	By MS/MS	By MS/MS	0.08911	0.083207	79.574	15	15	Median	0.059084	NaN
CON__Q3T052;A6X935-2;A6X935	CON__Q3T052	5;1;1	5;1;1	5;1;1				3	5	5	5	1	0	0	3	3	1	0	0	3	3	1	0	0	3	3	0	0	5.8	5.8	5.8	101.51	916	916;903;942	0	10.241	By MS/MS			By MS/MS	By MS/MS	0.09052	0.13242	65.928	7	7	Median	NaN	NaN
CON__Q3Y5Z3	CON__Q3Y5Z3	3	3	3				1	3	3	3	1	3	1	1	3	1	3	1	1	3	1	3	1	1	3	0	0	14.2	14.2	14.2	26.133	240	240	0	8.652	By MS/MS	By MS/MS	By MS/MS	By MS/MS	By MS/MS	0.16605	0.1877	60.269	10	10	Median	NaN	0.16928
CON__Q3ZBS7	CON__Q3ZBS7	9	9	9				1	9	9	9	1	6	0	6	9	1	6	0	6	9	1	6	0	6	9	3	1	21.7	21.7	21.7	54.099	484	484	0	52.336	By MS/MS	By MS/MS		By MS/MS	By MS/MS	0.011148	0.012111	100.89	41	40	Linear	NaN	0.082619
CON__Q58D62	CON__Q58D62	9	9	9				1	9	9	9	1	3	0	8	6	1	3	0	8	6	1	3	0	8	6	3	3	33.1	33.1	33.1	42.663	387	387	0	54.557	By MS/MS	By MS/MS		By MS/MS	By MS/MS	0.0094969	0.010795	121.74	39	35	Linear	NaN	0.41672
CON__Q922U2;CON__Q5XQN5;Q922U2;CON__P07744;P07744;CON__REFSEQ:XP_932229	CON__Q922U2;CON__Q5XQN5;Q922U2	13;13;13;4;4;1	1;1;1;0;0;0	0;0;0;0;0;0	Keratin, type II cytoskeletal 5	Krt5	;;Keratin, type II cytoskeletal 5 OS=Mus musculus OX=10090 GN=Krt5 PE=1 SV=1	6	13	1	0	3	6	3	10	8	0	0	0	1	0	0	0	0	0	0	0	0	14.7	1.7	0	61.766	580	580;601;580;525;525;345	0.0032991	3.2486	By matching	By matching	By matching	By MS/MS	By matching	0.74169	0.96482	59.906	4	4	Median	NaN	NaN
CON__Q95121	CON__Q95121	2	2	2				1	2	2	2	0	0	0	2	1	0	0	0	2	1	0	0	0	2	1	0	0	11.8	11.8	11.8	46.228	416	416	0.0011802	4.1801				By MS/MS	By MS/MS	0.038502	0.047948	80.876	3	3	Plateau	NaN	NaN
CON__Q9DCV7;Q9DCV7;CON__Q3KNV1;CON__P08729	CON__Q9DCV7;Q9DCV7;CON__Q3KNV1;CON__P08729	10;10;5;5	7;7;2;2	5;5;1;1	Keratin, type II cytoskeletal 7	Krt7	;Keratin, type II cytoskeletal 7 OS=Mus musculus OX=10090 GN=Krt7 PE=1 SV=1;;	4	10	7	5	0	2	2	8	10	0	1	0	5	7	0	1	0	4	5	0	0	20.8	16	11.6	50.708	457	457;457;469;469	0	19.577		By MS/MS	By matching	By MS/MS	By MS/MS	0.061332	0.22841	69.814	25	25	Linear	NaN	0.17928
CON__Q9TRI1;Q61703	CON__Q9TRI1	8;2	8;2	8;2				2	8	8	8	0	1	0	5	6	0	1	0	5	6	0	1	0	5	6	2	0	11.3	11.3	11.3	106.19	946	946;946	0	35.86		By MS/MS		By MS/MS	By MS/MS	0.14549	0.17763	83.626	16	16	Median	NaN	NaN
CON__Q9TT36	CON__Q9TT36	2	2	2				1	2	2	2	0	0	0	2	1	0	0	0	2	1	0	0	0	2	1	0	0	6.8	6.8	6.8	46.017	411	411	0	7.677				By MS/MS	By MS/MS	2.0034	2.066	222.94	4	4	Median	NaN	NaN
CON__Q9TTE1	CON__Q9TTE1	9	9	4				1	9	9	4	1	5	4	8	5	1	5	4	8	5	1	2	2	3	2	2	1	21.9	21.9	13.4	46.203	411	411	0	32.089	By MS/MS	By MS/MS	By MS/MS	By MS/MS	By MS/MS	0.012565	0.0050493	156.56	41	41	Linear	0.39648	0.18355
CON__REFSEQ:XP_001252647	CON__REFSEQ:XP_001252647	8	6	2				1	8	6	2	0	3	3	6	2	0	2	3	4	2	0	0	1	1	0	0	0	14.6	11	4.6	46.897	417	417	0	10.388		By MS/MS	By MS/MS	By MS/MS	By MS/MS	0.15245	0.12584	80.96	9	9	Median	NaN	0.099039
D3YXK2;Q80YR5	D3YXK2	16;6	16;6	15;5	Scaffold attachment factor B1	Safb	Scaffold attachment factor B1 OS=Mus musculus OX=10090 GN=Safb PE=1 SV=2	2	16	16	15	0	14	4	9	7	0	14	4	9	7	0	13	4	8	6	8	1	17.6	17.6	16.9	105.1	937	937;991	0	83.292		By MS/MS	By MS/MS	By MS/MS	By MS/MS	0.38746	0.44624	33.24	86	17	Leave out requantified	NaN	0.36771
D3Z7P3-2;D3Z7P3	D3Z7P3-2;D3Z7P3	7;6	7;6	7;6	Glutaminase kidney isoform, mitochondrial	Gls	Isoform 2 of Glutaminase kidney isoform, mitochondrial OS=Mus musculus OX=10090 GN=Gls;Glutaminase kidney isoform, mitochondrial OS=Mus musculus OX=10090 GN=Gls PE=1 SV=1	2	7	7	7	0	3	3	4	4	0	3	3	4	4	0	3	3	4	4	3	0	15.9	15.9	15.9	65.994	603	603;674	0	22.812		By MS/MS	By MS/MS	By MS/MS	By MS/MS	0.64551	0.80101	11.834	26	7	Leave out requantified	NaN	0.5201
E9PVA8	E9PVA8	52	52	52		Gcn1l1	eIF-2-alpha kinase activator GCN1 OS=Mus musculus OX=10090 GN=Gcn1 PE=1 SV=1	1	52	52	52	7	42	25	34	29	7	42	25	34	29	7	42	25	34	29	33	14	27.8	27.8	27.8	293.02	2671	2671	0	194.45	By MS/MS	By MS/MS	By MS/MS	By MS/MS	By MS/MS	0.91551	1.1042	18.217	378	33	Leave out requantified	0.77918	0.85663
E9PVX6-2;E9PVX6	E9PVX6-2;E9PVX6	4;4	4;4	4;4		Mki67	Isoform 2 of Proliferation marker protein Ki-67 OS=Mus musculus OX=10090 GN=Mki67;Proliferation marker protein Ki-67 OS=Mus musculus OX=10090 GN=Mki67 PE=1 SV=1	2	4	4	4	0	2	0	1	1	0	2	0	1	1	0	2	0	1	1	2	0	1.4	1.4	1.4	324.71	2936	2936;3177	0.00042017	5.3477		By MS/MS		By MS/MS	By MS/MS	0.65325	0.73637	28.427	9	5	Leave out requantified	NaN	0.3923
E9PYH6	E9PYH6	1	1	1	Histone-lysine N-methyltransferase	Setd1a	Histone-lysine N-methyltransferase SETD1A OS=Mus musculus OX=10090 GN=Setd1a PE=1 SV=1	1	1	1	1	0	1	0	0	0	0	1	0	0	0	0	1	0	0	0	0	0	0.7	0.7	0.7	186.06	1716	1716	0.0060498	2.8737		By MS/MS				0.47477	0.60222	18.437	2	2	Median	NaN	0.47477
E9Q236-3;E9Q236-2;E9Q236	E9Q236-3;E9Q236-2;E9Q236	5;5;5	5;5;5	5;5;5		Abcc4	Isoform 3 of ATP-binding cassette sub-family C member 4 OS=Mus musculus OX=10090 GN=Abcc4;Isoform 2 of ATP-binding cassette sub-family C member 4 OS=Mus musculus OX=10090 GN=Abcc4;ATP-binding cassette sub-family C member 4 OS=Mus musculus OX=10090 GN=Abcc4	3	5	5	5	0	3	1	3	3	0	3	1	3	3	0	3	1	3	3	2	0	3.3	3.3	3.3	139.1	1240	1240;1250;1325	0	7.1883		By MS/MS	By MS/MS	By MS/MS	By MS/MS	0.61593	0.79705	19.484	13	3	Leave out requantified	NaN	0.52951
E9Q5C9;E9Q5C9-2	E9Q5C9;E9Q5C9-2	16;14	16;14	16;14		Nolc1	Nucleolar and coiled-body phosphoprotein 1 OS=Mus musculus OX=10090 GN=Nolc1 PE=1 SV=1;Isoform 2 of Nucleolar and coiled-body phosphoprotein 1 OS=Mus musculus OX=10090 GN=Nolc1	2	16	16	16	2	14	11	15	12	2	14	11	15	12	2	14	11	15	12	13	5	21.8	21.8	21.8	73.697	702	702;664	0	65.83	By MS/MS	By MS/MS	By MS/MS	By MS/MS	By MS/MS	0.32217	0.39417	14.492	156	14	Leave out requantified	0.4921	0.35073
E9Q5G3	E9Q5G3	9	9	9	Kinesin-like protein KIF23	Kif23	Kinesin-like protein KIF23 OS=Mus musculus OX=10090 GN=Kif23 PE=1 SV=1	1	9	9	9	0	8	3	6	4	0	8	3	6	4	0	8	3	6	4	6	0	12.4	12.4	12.4	108.77	953	953	0	27.555		By MS/MS	By MS/MS	By MS/MS	By MS/MS	0.99714	1.1577	18.647	49	4	Leave out requantified	NaN	0.82841
E9Q5K9-3;E9Q5K9-2;E9Q5K9	E9Q5K9-3;E9Q5K9-2;E9Q5K9	5;5;5	5;5;5	5;5;5	YTH domain-containing protein 1	Ythdc1	Isoform 3 of YTH domain-containing protein 1 OS=Mus musculus OX=10090 GN=Ythdc1;Isoform 2 of YTH domain-containing protein 1 OS=Mus musculus OX=10090 GN=Ythdc1;YTH domain-containing protein 1 OS=Mus musculus OX=10090 GN=Ythdc1 PE=1 SV=2	3	5	5	5	1	3	2	1	2	1	3	2	1	2	1	3	2	1	2	2	1	6.9	6.9	6.9	82.753	710	710;728;736	0	8.6914	By MS/MS	By MS/MS	By MS/MS	By MS/MS	By MS/MS	0.45476	0.56211	4.5476	20	5	Leave out requantified	0.35576	0.43694
E9Q634	E9Q634	1	1	1	Unconventional myosin-Ie	Myo1e	Unconventional myosin-Ie OS=Mus musculus OX=10090 GN=Myo1e PE=1 SV=1	1	1	1	1	0	1	0	1	1	0	1	0	1	1	0	1	0	1	1	1	0	1	1	1	126.82	1107	1107	0.0086866	2.5762		By matching		By MS/MS	By MS/MS	1.304	1.4552	15.462	8	0	Median	NaN	NaN
E9Q6J5-2;E9Q6J5;E9Q6J5-3	E9Q6J5-2;E9Q6J5;E9Q6J5-3	2;2;2	2;2;2	2;2;2		Bod1l	Isoform 2 of Biorientation of chromosomes in cell division protein 1-like 1 OS=Mus musculus OX=10090 GN=Bod1l;Biorientation of chromosomes in cell division protein 1-like 1 OS=Mus musculus OX=10090 GN=Bod1l PE=1 SV=1;Isoform 3 of Biorientation of chromosom	3	2	2	2	0	1	0	1	0	0	1	0	1	0	0	1	0	1	0	1	0	0.8	0.8	0.8	322.3	2985	2985;3032;3035	0.0004279	5.7061		By MS/MS		By MS/MS		0.76742	0.9126	8.8906	3	2	Median	NaN	NaN
E9Q7E2	E9Q7E2	2	2	2		Arid2	AT-rich interactive domain-containing protein 2 OS=Mus musculus OX=10090 GN=Arid2 PE=1 SV=1	1	2	2	2	1	1	0	0	1	1	1	0	0	1	1	1	0	0	1	0	1	1	1	1	195.99	1828	1828	0.00041982	5.3394	By MS/MS	By MS/MS			By MS/MS	0.35324	0.44685	24.792	6	4	Median	0.26693	NaN
E9Q7G0	E9Q7G0	41	41	41		Numa1	Nuclear mitotic apparatus protein 1 OS=Mus musculus OX=10090 GN=Numa1 PE=1 SV=1	1	41	41	41	1	29	13	27	21	1	29	13	27	21	1	29	13	27	21	25	7	24.4	24.4	24.4	235.63	2094	2094	0	300.9	By MS/MS	By MS/MS	By MS/MS	By MS/MS	By MS/MS	0.42009	0.51352	35.109	212	50	Leave out requantified	NaN	0.37844
E9Q912-3;E9Q912-2;E9Q912	E9Q912-3;E9Q912-2;E9Q912	6;6;6	6;6;6	6;6;6		Rap1gds1	Isoform 3 of Rap1 GTPase-GDP dissociation stimulator 1 OS=Mus musculus OX=10090 GN=Rap1gds1;Isoform 2 of Rap1 GTPase-GDP dissociation stimulator 1 OS=Mus musculus OX=10090 GN=Rap1gds1;Rap1 GTPase-GDP dissociation stimulator 1 OS=Mus musculus OX=10090 GN=Ra	3	6	6	6	1	5	4	4	4	1	5	4	4	4	1	5	4	4	4	3	2	17	17	17	60.792	558	558;606;607	0	22.345	By MS/MS	By matching	By MS/MS	By MS/MS	By MS/MS	1.1243	1.3239	7.9327	40	2	Leave out requantified	NaN	1.1021
E9Q9W7	E9Q9W7	2	2	2		Pdzd7	PDZ domain-containing protein 7 OS=Mus musculus OX=10090 GN=Pdzd7 PE=1 SV=2	1	2	2	2	0	0	0	0	0	0	0	0	0	0	0	0	0	0	0	1	1	1.8	1.8	1.8	110.69	1021	1021	0.0073581	2.6947						0.79632	1.1351	1.7648	2	0	Median	NaN	NaN
F6ZDS4	F6ZDS4	59	59	59	Nucleoprotein TPR	Tpr	Nucleoprotein TPR OS=Mus musculus OX=10090 GN=Tpr PE=1 SV=1	1	59	59	59	8	52	35	45	39	8	52	35	45	39	8	52	35	45	39	43	15	28.6	28.6	28.6	273.99	2431	2431	0	323.31	By MS/MS	By MS/MS	By MS/MS	By MS/MS	By MS/MS	0.37127	0.46495	27.357	506	109	Leave out requantified	0.31189	0.32297
F7BJB9	F7BJB9	9	9	9		Morc3	MORC family CW-type zinc finger protein 3 OS=Mus musculus OX=10090 GN=Morc3 PE=1 SV=1	1	9	9	9	0	4	5	5	4	0	4	5	5	4	0	4	5	5	4	3	0	11.9	11.9	11.9	106.52	942	942	0	14.931		By MS/MS	By MS/MS	By MS/MS	By MS/MS	0.85137	1.0069	9.5377	35	6	Leave out requantified	NaN	0.8062
G5E829;Q6Q477-2;Q6Q477;Q9R0K7	G5E829	3;1;1;1	3;1;1;1	3;1;1;1	Plasma membrane calcium-transporting ATPase 1	Atp2b1	Plasma membrane calcium-transporting ATPase 1 OS=Mus musculus OX=10090 GN=Atp2b1 PE=1 SV=1	4	3	3	3	1	2	1	2	0	1	2	1	2	0	1	2	1	2	0	1	1	3	3	3	134.75	1220	1220;1107;1205;1198	0	10.241	By matching	By MS/MS	By MS/MS	By MS/MS		0.89577	1.1526	18.518	9	0	Leave out requantified	0.74301	0.61604
G5E870	G5E870	23	23	23	E3 ubiquitin-protein ligase TRIP12	Trip12	E3 ubiquitin-protein ligase TRIP12 OS=Mus musculus OX=10090 GN=Trip12 PE=1 SV=1	1	23	23	23	5	21	14	17	13	5	21	14	17	13	5	21	14	17	13	14	1	15.1	15.1	15.1	224.13	2025	2025	0	99.045	By MS/MS	By MS/MS	By MS/MS	By MS/MS	By MS/MS	1.1064	1.3021	17.744	179	29	Leave out requantified	0.8176	0.9364
G5E8V9-2	G5E8V9-2	1	1	1			Isoform 2 of Arfaptin-1 OS=Mus musculus OX=10090 GN=Arfip1	1	1	1	1	0	1	1	1	1	0	1	1	1	1	0	1	1	1	1	1	0	4.1	4.1	4.1	38.416	341	341	0.0011742	4.0921		By MS/MS	By matching	By matching	By matching	1.086	1.3066	15.019	11	0	Median	NaN	0.91369
L0N7N1	L0N7N1	2	2	2	Kinesin-like protein KIF14	Kif14	Kinesin-like protein KIF14 OS=Mus musculus OX=10090 GN=Kif14 PE=1 SV=1	1	2	2	2	0	2	0	0	0	0	2	0	0	0	0	2	0	0	0	1	0	1.3	1.3	1.3	186.44	1674	1674	0.0070796	2.8138		By MS/MS				1.7925	2.0906	30.302	3	1	Median	NaN	1.5004
O08528;Q91W97	O08528	42;2	42;2	37;1	Hexokinase-2	Hk2	Hexokinase-2 OS=Mus musculus OX=10090 GN=Hk2 PE=1 SV=1	2	42	42	37	19	39	31	38	31	19	39	31	38	31	16	34	28	33	27	31	22	54.4	54.4	48.7	102.53	917	917;915	0	323.31	By MS/MS	By MS/MS	By MS/MS	By MS/MS	By MS/MS	0.98491	1.1511	8.5019	565	41	Leave out requantified	0.7688	0.85926
O08529	O08529	5	5	5	Calpain-2 catalytic subunit	Capn2	Calpain-2 catalytic subunit OS=Mus musculus OX=10090 GN=Capn2 PE=1 SV=4	1	5	5	5	1	4	3	1	0	1	4	3	1	0	1	4	3	1	0	0	0	9.4	9.4	9.4	79.871	700	700	0	9.2329	By matching	By MS/MS	By MS/MS	By MS/MS		0.88031	1.0575	55.901	12	3	Leave out requantified	NaN	0.88031
O08547	O08547	6	6	6	Vesicle-trafficking protein SEC22b	Sec22b	Vesicle-trafficking protein SEC22b OS=Mus musculus OX=10090 GN=Sec22b PE=1 SV=3	1	6	6	6	1	5	2	4	4	1	5	2	4	4	1	5	2	4	4	3	1	34	34	34	24.74	215	215	0	48.079	By MS/MS	By MS/MS	By MS/MS	By MS/MS	By MS/MS	0.66699	0.78842	18.981	40	7	Leave out requantified	0.62175	0.56641
O08553	O08553	4	4	4	Dihydropyrimidinase-related protein 2	Dpysl2	Dihydropyrimidinase-related protein 2 OS=Mus musculus OX=10090 GN=Dpysl2 PE=1 SV=2	1	4	4	4	0	4	1	3	3	0	4	1	3	3	0	4	1	3	3	1	0	8.4	8.4	8.4	62.277	572	572	0	15.998		By MS/MS	By MS/MS	By MS/MS	By MS/MS	1.0592	1.1716	29.232	22	4	Leave out requantified	NaN	0.872
O08579	O08579	4	4	4	Emerin	Emd	Emerin OS=Mus musculus OX=10090 GN=Emd PE=1 SV=1	1	4	4	4	0	4	2	4	3	0	4	2	4	3	0	4	2	4	3	3	1	23.2	23.2	23.2	29.435	259	259	0	21.978		By MS/MS	By MS/MS	By MS/MS	By MS/MS	0.62934	0.74757	19.88	33	3	Leave out requantified	NaN	0.66521
O08582	O08582	5	5	5	GTP-binding protein 1	Gtpbp1	GTP-binding protein 1 OS=Mus musculus OX=10090 GN=Gtpbp1 PE=1 SV=2	1	5	5	5	2	4	2	3	2	2	4	2	3	2	2	4	2	3	2	3	1	11.4	11.4	11.4	72.3	668	668	0	16.49	By MS/MS	By MS/MS	By MS/MS	By MS/MS	By MS/MS	1.1398	1.5067	16.564	34	0	Leave out requantified	1.2355	1.2235
O08583;O08583-2;Q9JJW6-2;Q9JJW6	O08583;O08583-2;Q9JJW6-2;Q9JJW6	8;6;5;4	8;6;5;4	8;6;5;4	THO complex subunit 4;Aly/REF export factor 2	Alyref;Alyref2	THO complex subunit 4 OS=Mus musculus OX=10090 GN=Alyref PE=1 SV=3;Isoform 2 of THO complex subunit 4 OS=Mus musculus OX=10090 GN=Alyref;Isoform 2 of Aly/REF export factor 2 OS=Mus musculus OX=10090 GN=Alyref2;Aly/REF export factor 2 OS=Mus musculus OX=100	4	8	8	8	6	8	6	8	7	6	8	6	8	7	6	8	6	8	7	8	5	47.8	47.8	47.8	26.94	255	255;163;217;218	0	78.956	By MS/MS	By MS/MS	By MS/MS	By MS/MS	By MS/MS	0.44514	0.60793	8.3482	100	4	Leave out requantified	0.43754	0.44124
O08585	O08585	6	6	6	Clathrin light chain A	Clta	Clathrin light chain A OS=Mus musculus OX=10090 GN=Clta PE=1 SV=2	1	6	6	6	1	3	4	6	5	1	3	4	6	5	1	3	4	6	5	5	3	20	20	20	25.604	235	235	0	9.198	By MS/MS	By MS/MS	By MS/MS	By MS/MS	By MS/MS	0.89743	1.0596	13.186	58	3	Leave out requantified	0.82808	0.90478
Q9JI58;Q9CZQ6;O08604;O08603;O08602	Q9JI58;Q9CZQ6;O08604;O08603;O08602	1;1;1;1;1	1;1;1;1;1	1;1;1;1;1	Retinoic acid early-inducible protein 1-delta;Retinoic acid early-inducible protein 1-epsilon;Retinoic acid early-inducible protein 1-gamma;Retinoic acid early-inducible protein 1-beta;Retinoic acid early-inducible protein 1-alpha	Raet1d;Raet1e;Raet1c;Raet1b;Raet1a	Retinoic acid early-inducible protein 1-delta OS=Mus musculus OX=10090 GN=Raet1d PE=1 SV=1;Retinoic acid early-inducible protein 1-epsilon OS=Mus musculus OX=10090 GN=Raet1e PE=1 SV=1;Retinoic acid early-inducible protein 1-gamma OS=Mus musculus OX=10090 G	5	1	1	1	0	0	0	0	0	0	0	0	0	0	0	0	0	0	0	1	1	4.8	4.8	4.8	27.884	249	249;251;253;253;253	0.0080195	2.6288						NaN	NaN	NaN	0	0	Median	NaN	NaN
O08663	O08663	11	11	11	Methionine aminopeptidase 2	Metap2	Methionine aminopeptidase 2 OS=Mus musculus OX=10090 GN=Metap2 PE=1 SV=1	1	11	11	11	2	9	9	8	8	2	9	9	8	8	2	9	9	8	8	6	5	31.8	31.8	31.8	52.921	478	478	0	33.651	By MS/MS	By MS/MS	By MS/MS	By MS/MS	By MS/MS	1.4216	1.6436	15.382	87	2	Leave out requantified	1.4708	1.7367
O08709	O08709	18	18	18	Peroxiredoxin-6	Prdx6	Peroxiredoxin-6 OS=Mus musculus OX=10090 GN=Prdx6 PE=1 SV=3	1	18	18	18	8	17	16	16	16	8	17	16	16	16	8	17	16	16	16	17	15	83	83	83	24.87	224	224	0	181.45	By MS/MS	By MS/MS	By MS/MS	By MS/MS	By MS/MS	0.6475	0.7926	9.4732	306	14	Leave out requantified	0.51155	0.62261
O08715;O08715-4;O08715-2;O08715-5;O08715-3;O08715-6	O08715;O08715-4;O08715-2;O08715-5;O08715-3;O08715-6	4;4;3;3;3;3	4;4;3;3;3;3	4;4;3;3;3;3	A-kinase anchor protein 1, mitochondrial	Akap1	A-kinase anchor protein 1, mitochondrial OS=Mus musculus OX=10090 GN=Akap1 PE=1 SV=4;Isoform 4 of A-kinase anchor protein 1, mitochondrial OS=Mus musculus OX=10090 GN=Akap1;Isoform 1 of A-kinase anchor protein 1, mitochondrial OS=Mus musculus OX=10090 GN=A	6	4	4	4	0	2	0	2	2	0	2	0	2	2	0	2	0	2	2	2	0	5.4	5.4	5.4	92.194	857	857;890;544;547;577;637	0	9.5915		By MS/MS		By MS/MS	By MS/MS	0.50181	0.58206	34.471	16	1	Leave out requantified	NaN	0.57042
O08740	O08740	4	4	4	DNA-directed RNA polymerase II subunit RPB11	Polr2j	DNA-directed RNA polymerase II subunit RPB11 OS=Mus musculus OX=10090 GN=Polr2j PE=1 SV=1	1	4	4	4	0	2	3	2	2	0	2	3	2	2	0	2	3	2	2	1	0	38.5	38.5	38.5	13.251	117	117	0	8.5964		By MS/MS	By MS/MS	By MS/MS	By MS/MS	0.53567	0.57667	7.1992	16	8	Leave out requantified	NaN	2.2509
O08749	O08749	16	16	16	Dihydrolipoyl dehydrogenase, mitochondrial	Dld	Dihydrolipoyl dehydrogenase, mitochondrial OS=Mus musculus OX=10090 GN=Dld PE=1 SV=2	1	16	16	16	5	12	9	11	11	5	12	9	11	11	5	12	9	11	11	9	8	41.1	41.1	41.1	54.272	509	509	0	140.05	By MS/MS	By MS/MS	By MS/MS	By MS/MS	By MS/MS	0.50136	0.63669	14.158	163	21	Leave out requantified	0.46773	0.47412
O08756	O08756	11	11	11	3-hydroxyacyl-CoA dehydrogenase type-2	Hsd17b10	3-hydroxyacyl-CoA dehydrogenase type-2 OS=Mus musculus OX=10090 GN=Hsd17b10 PE=1 SV=4	1	11	11	11	5	10	5	8	7	5	10	5	8	7	5	10	5	8	7	9	5	58.6	58.6	58.6	27.418	261	261	0	91.234	By MS/MS	By MS/MS	By MS/MS	By MS/MS	By MS/MS	0.43994	0.58856	9.8422	126	11	Leave out requantified	0.37593	0.412
O08784	O08784	24	24	24	Treacle protein	Tcof1	Treacle protein OS=Mus musculus OX=10090 GN=Tcof1 PE=1 SV=1	1	24	24	24	2	19	15	21	15	2	19	15	21	15	2	19	15	21	15	18	8	23	23	23	135	1320	1320	0	112.41	By MS/MS	By MS/MS	By MS/MS	By MS/MS	By MS/MS	0.35507	0.43494	23.117	214	32	Leave out requantified	0.41793	0.3891
O08788-2;O08788	O08788-2;O08788	5;5	5;5	5;5	Dynactin subunit 1	Dctn1	Isoform 2 of Dynactin subunit 1 OS=Mus musculus OX=10090 GN=Dctn1;Dynactin subunit 1 OS=Mus musculus OX=10090 GN=Dctn1 PE=1 SV=3	2	5	5	5	1	3	2	1	2	1	3	2	1	2	1	3	2	1	2	2	2	4.2	4.2	4.2	138.2	1243	1243;1281	0	10.517	By matching	By MS/MS	By MS/MS	By matching	By matching	0.9093	1.0381	12.232	17	3	Leave out requantified	0.74079	0.82678
O08795;O08795-2	O08795;O08795-2	13;13	13;13	13;13	Glucosidase 2 subunit beta	Prkcsh	Glucosidase 2 subunit beta OS=Mus musculus OX=10090 GN=Prkcsh PE=1 SV=1;Isoform 2 of Glucosidase 2 subunit beta OS=Mus musculus OX=10090 GN=Prkcsh	2	13	13	13	2	11	9	13	13	2	11	9	13	13	2	11	9	13	13	11	7	27.6	27.6	27.6	58.792	521	521;528	0	90.2	By MS/MS	By MS/MS	By MS/MS	By MS/MS	By MS/MS	0.6061	0.75242	12.207	141	21	Leave out requantified	0.56397	0.50118
O08807	O08807	7	5	5	Peroxiredoxin-4	Prdx4	Peroxiredoxin-4 OS=Mus musculus OX=10090 GN=Prdx4 PE=1 SV=1	1	7	5	5	3	7	6	7	6	2	5	4	5	4	2	5	4	5	4	5	3	28.5	21.9	21.9	31.052	274	274	0	32.63	By MS/MS	By MS/MS	By MS/MS	By MS/MS	By MS/MS	0.5412	0.67967	13.831	66	2	Leave out requantified	0.59792	0.57113
O08808	O08808	6	6	6	Protein diaphanous homolog 1	Diaph1	Protein diaphanous homolog 1 OS=Mus musculus OX=10090 GN=Diaph1 PE=1 SV=1	1	6	6	6	0	4	5	3	3	0	4	5	3	3	0	4	5	3	3	3	2	7	7	7	139.34	1255	1255	0	14.542		By MS/MS	By MS/MS	By MS/MS	By MS/MS	0.93405	1.1248	8.9524	37	3	Leave out requantified	NaN	1.004
O08810	O08810	44	43	43	116 kDa U5 small nuclear ribonucleoprotein component	Eftud2	116 kDa U5 small nuclear ribonucleoprotein component OS=Mus musculus OX=10090 GN=Eftud2 PE=1 SV=1	1	44	43	43	19	39	31	37	30	18	38	30	36	29	18	38	30	36	29	34	28	59.7	58.7	58.7	109.36	971	971	0	253.37	By MS/MS	By MS/MS	By MS/MS	By MS/MS	By MS/MS	0.5311	0.65609	15.202	494	42	Leave out requantified	0.4403	0.45696
O08848	O08848	2	2	2	60 kDa SS-A/Ro ribonucleoprotein	Trove2	RNA-binding protein Ro60 OS=Mus musculus OX=10090 GN=RO60 PE=1 SV=1	1	2	2	2	1	1	2	1	0	1	1	2	1	0	1	1	2	1	0	0	1	5.2	5.2	5.2	60.123	538	538	0.00042248	5.4328	By matching	By matching	By MS/MS	By matching		0.80216	0.97484	13.336	8	2	Median	NaN	NaN
O08915	O08915	3	3	3	AH receptor-interacting protein	Aip	AH receptor-interacting protein OS=Mus musculus OX=10090 GN=Aip PE=1 SV=1	1	3	3	3	0	2	1	3	2	0	2	1	3	2	0	2	1	3	2	2	0	10	10	10	37.605	330	330	0.00042034	5.3481		By MS/MS	By MS/MS	By MS/MS	By MS/MS	0.86383	0.97906	12.891	15	0	Leave out requantified	NaN	0.81681
O08997	O08997	4	4	4	Copper transport protein ATOX1	Atox1	Copper transport protein ATOX1 OS=Mus musculus OX=10090 GN=Atox1 PE=1 SV=1	1	4	4	4	3	4	3	4	4	3	4	3	4	4	3	4	3	4	4	4	4	58.8	58.8	58.8	7.3384	68	68	0	28.021	By MS/MS	By MS/MS	By MS/MS	By MS/MS	By MS/MS	1.0305	1.2061	9.8038	66	2	Leave out requantified	0.75648	0.89495
O09000	O09000	2	2	2	Nuclear receptor coactivator 3	Ncoa3	Nuclear receptor coactivator 3 OS=Mus musculus OX=10090 GN=Ncoa3 PE=1 SV=2	1	2	2	2	0	0	1	1	1	0	0	1	1	1	0	0	1	1	1	1	0	1.8	1.8	1.8	151.57	1398	1398	0.00079397	4.3335			By MS/MS	By MS/MS	By MS/MS	1.4693	1.7211	17.93	7	5	Median	NaN	NaN
O09005	O09005	2	2	2	Sphingolipid delta(4)-desaturase DES1	Degs1	Sphingolipid delta(4)-desaturase DES1 OS=Mus musculus OX=10090 GN=Degs1 PE=1 SV=1	1	2	2	2	0	2	1	2	2	0	2	1	2	2	0	2	1	2	2	2	0	10.2	10.2	10.2	38.241	323	323	0	27.794		By MS/MS	By MS/MS	By MS/MS	By MS/MS	0.98564	1.2545	1.7456	23	0	Leave out requantified	NaN	0.63233
O09044;P60879	O09044;P60879	2;1	2;1	2;1	Synaptosomal-associated protein 23;Synaptosomal-associated protein 25	Snap23;Snap25	Synaptosomal-associated protein 23 OS=Mus musculus OX=10090 GN=Snap23 PE=1 SV=1;Synaptosomal-associated protein 25 OS=Mus musculus OX=10090 GN=Snap25 PE=1 SV=1	2	2	2	2	0	0	1	0	0	0	0	1	0	0	0	0	1	0	0	0	1	12.9	12.9	12.9	23.261	210	210;206	0	6.7568			By MS/MS			2.4909	0.90813	37.675	3	3	Median	NaN	NaN
O09061	O09061	10	10	10	Proteasome subunit beta type-1	Psmb1	Proteasome subunit beta type-1 OS=Mus musculus OX=10090 GN=Psmb1 PE=1 SV=1	1	10	10	10	7	10	7	8	7	7	10	7	8	7	7	10	7	8	7	8	8	54.2	54.2	54.2	26.372	240	240	0	78.696	By MS/MS	By MS/MS	By MS/MS	By MS/MS	By MS/MS	0.82838	1.051	7.1171	139	11	Leave out requantified	0.58876	0.74274
O09106	O09106	18	18	12	Histone deacetylase 1	Hdac1	Histone deacetylase 1 OS=Mus musculus OX=10090 GN=Hdac1 PE=1 SV=1	1	18	18	12	7	16	12	17	11	7	16	12	17	11	4	11	8	12	7	9	9	53.1	53.1	37.3	55.074	482	482	0	134.86	By MS/MS	By MS/MS	By MS/MS	By MS/MS	By MS/MS	0.55057	0.69654	9.6154	217	13	Leave out requantified	0.47228	0.54607
O09111	O09111	1	1	1	NADH dehydrogenase [ubiquinone] 1 beta subcomplex subunit 11, mitochondrial	Ndufb11	NADH dehydrogenase [ubiquinone] 1 beta subcomplex subunit 11, mitochondrial OS=Mus musculus OX=10090 GN=Ndufb11 PE=1 SV=2	1	1	1	1	0	1	0	1	1	0	1	0	1	1	0	1	0	1	1	1	1	6.6	6.6	6.6	17.444	151	151	0.0096986	2.5304		By MS/MS		By MS/MS	By MS/MS	0.69993	0.78937	17.529	11	0	Median	NaN	0.6621
O09117-2	O09117-2	2	2	1	Synaptophysin-like protein 1	Sypl1	Isoform 2 of Synaptophysin-like protein 1 OS=Mus musculus OX=10090 GN=Sypl1	1	2	2	1	0	2	1	1	2	0	2	1	1	2	0	1	0	0	1	1	0	8.2	8.2	4.5	26.751	243	243	0.0060714	2.9045		By MS/MS	By MS/MS	By MS/MS	By MS/MS	0.9624	1.0885	18.831	12	1	Leave out requantified	NaN	0.5654
O09130	O09130	5	5	5	NFATC2-interacting protein	Nfatc2ip	NFATC2-interacting protein OS=Mus musculus OX=10090 GN=Nfatc2ip PE=1 SV=1	1	5	5	5	1	4	3	4	4	1	4	3	4	4	1	4	3	4	4	4	1	21.1	21.1	21.1	45.121	412	412	0	22.524	By matching	By MS/MS	By MS/MS	By MS/MS	By MS/MS	1.2389	1.4509	4.8857	56	1	Leave out requantified	NaN	1.1521
O09131;Q8K2Q2	O09131	8;1	8;1	8;1	Glutathione S-transferase omega-1	Gsto1	Glutathione S-transferase omega-1 OS=Mus musculus OX=10090 GN=Gsto1 PE=1 SV=2	2	8	8	8	1	6	3	7	5	1	6	3	7	5	1	6	3	7	5	2	1	38.8	38.8	38.8	27.497	240	240;248	0	38.413	By MS/MS	By MS/MS	By MS/MS	By MS/MS	By MS/MS	0.71543	0.88925	12.379	56	1	Leave out requantified	0.69845	0.62792
O09167	O09167	10	10	10	60S ribosomal protein L21	Rpl21	60S ribosomal protein L21 OS=Mus musculus OX=10090 GN=Rpl21 PE=1 SV=4	1	10	10	10	3	9	8	9	7	3	9	8	9	7	3	9	8	9	7	7	8	55	55	55	18.579	160	160	0	45.546	By MS/MS	By MS/MS	By MS/MS	By MS/MS	By MS/MS	0.91714	1.0697	4.2315	163	2	Leave out requantified	0.76616	1.0278
O09172	O09172	6	6	6	Glutamate--cysteine ligase regulatory subunit	Gclm	Glutamate--cysteine ligase regulatory subunit OS=Mus musculus OX=10090 GN=Gclm PE=1 SV=1	1	6	6	6	1	3	2	2	2	1	3	2	2	2	1	3	2	2	2	4	0	28.8	28.8	28.8	30.534	274	274	0	20.47	By matching	By MS/MS	By MS/MS	By MS/MS	By MS/MS	0.56342	0.72176	4.6954	23	4	Leave out requantified	0.55661	0.59405
O35114	O35114	7	7	7	Lysosome membrane protein 2	Scarb2	Lysosome membrane protein 2 OS=Mus musculus OX=10090 GN=Scarb2 PE=1 SV=3	1	7	7	7	2	6	6	4	3	2	6	6	4	3	2	6	6	4	3	6	3	22.2	22.2	22.2	54.043	478	478	0	40.737	By MS/MS	By MS/MS	By MS/MS	By MS/MS	By MS/MS	0.88104	0.98019	25.163	50	5	Leave out requantified	0.60557	0.64557
O35127	O35127	2	2	2	Protein C10	Grcc10	Protein C10 OS=Mus musculus OX=10090 GN=Grcc10 PE=1 SV=1	1	2	2	2	0	2	1	2	1	0	2	1	2	1	0	2	1	2	1	1	0	24.6	24.6	24.6	13.194	126	126	0.0073892	2.7395		By MS/MS	By MS/MS	By MS/MS	By matching	1.1758	1.4711	6.4584	12	0	Leave out requantified	NaN	1.0362
O35129	O35129	17	17	17	Prohibitin-2	Phb2	Prohibitin-2 OS=Mus musculus OX=10090 GN=Phb2 PE=1 SV=1	1	17	17	17	10	15	14	17	15	10	15	14	17	15	10	15	14	17	15	16	14	63.2	63.2	63.2	33.296	299	299	0	120.14	By MS/MS	By MS/MS	By MS/MS	By MS/MS	By MS/MS	0.59224	0.68444	12.676	245	20	Leave out requantified	0.51274	0.5385
O35130	O35130	12	12	12	Ribosomal RNA small subunit methyltransferase NEP1	Emg1	Ribosomal RNA small subunit methyltransferase NEP1 OS=Mus musculus OX=10090 GN=Emg1 PE=1 SV=1	1	12	12	12	7	7	7	9	7	7	7	7	9	7	7	7	7	9	7	6	5	58.2	58.2	58.2	26.974	244	244	0	57.408	By MS/MS	By MS/MS	By MS/MS	By MS/MS	By MS/MS	0.45687	0.59187	16.88	82	27	Leave out requantified	0.45687	0.34534
O35134	O35134	7	7	7	DNA-directed RNA polymerase I subunit RPA1	Polr1a	DNA-directed RNA polymerase I subunit RPA1 OS=Mus musculus OX=10090 GN=Polr1a PE=1 SV=2	1	7	7	7	0	4	1	4	4	0	4	1	4	4	0	4	1	4	4	3	0	4.6	4.6	4.6	194.11	1717	1717	0	24.141		By MS/MS	By MS/MS	By MS/MS	By MS/MS	0.5666	0.67806	21.262	23	6	Leave out requantified	NaN	0.68259
O35143	O35143	3	3	3	ATPase inhibitor, mitochondrial	Atpif1	ATPase inhibitor, mitochondrial OS=Mus musculus OX=10090 GN=Atp5if1 PE=1 SV=2	1	3	3	3	0	3	1	3	3	0	3	1	3	3	0	3	1	3	3	3	0	25.5	25.5	25.5	12.159	106	106	0	24.925		By MS/MS	By MS/MS	By MS/MS	By MS/MS	0.42982	0.55411	8.751	49	2	Leave out requantified	NaN	0.39132
O35207;Q9CPY4	O35207;Q9CPY4	2;1	2;1	2;1	Cyclin-dependent kinase 2-associated protein 1;Cyclin-dependent kinase 2-associated protein 2	Cdk2ap1;Cdk2ap2	Cyclin-dependent kinase 2-associated protein 1 OS=Mus musculus OX=10090 GN=Cdk2ap1 PE=1 SV=2;Cyclin-dependent kinase 2-associated protein 2 OS=Mus musculus OX=10090 GN=Cdk2ap2 PE=1 SV=1	2	2	2	2	1	2	1	2	2	1	2	1	2	2	1	2	1	2	2	1	1	18.4	18.4	18.4	12.354	114	114;127	0	17.099	By MS/MS	By MS/MS	By MS/MS	By MS/MS	By MS/MS	0.41185	0.50419	82.165	17	4	Median	0.37153	0.34776
O35215	O35215	6	6	6	D-dopachrome decarboxylase	Ddt	D-dopachrome decarboxylase OS=Mus musculus OX=10090 GN=Ddt PE=1 SV=3	1	6	6	6	4	5	5	4	4	4	5	5	4	4	4	5	5	4	4	5	4	71.2	71.2	71.2	13.077	118	118	0	27.981	By MS/MS	By MS/MS	By MS/MS	By MS/MS	By MS/MS	0.91561	1.1164	15.287	64	1	Leave out requantified	0.75244	0.91894
O35218	O35218	6	6	6	Cleavage and polyadenylation specificity factor subunit 2	Cpsf2	Cleavage and polyadenylation specificity factor subunit 2 OS=Mus musculus OX=10090 GN=Cpsf2 PE=1 SV=1	1	6	6	6	1	4	2	5	5	1	4	2	5	5	1	4	2	5	5	3	2	10.4	10.4	10.4	88.382	782	782	0	38.642	By MS/MS	By MS/MS	By MS/MS	By MS/MS	By MS/MS	0.66328	0.81243	12.256	36	2	Leave out requantified	NaN	0.52958
O35226;O35226-2;O35226-5;O35226-4;O35226-3	O35226;O35226-2;O35226-5;O35226-4;O35226-3	8;8;7;7;7	8;8;7;7;7	8;8;7;7;7	26S proteasome non-ATPase regulatory subunit 4	Psmd4	26S proteasome non-ATPase regulatory subunit 4 OS=Mus musculus OX=10090 GN=Psmd4 PE=1 SV=1;Isoform Rpn10B of 26S proteasome non-ATPase regulatory subunit 4 OS=Mus musculus OX=10090 GN=Psmd4;Isoform Rpn10E of 26S proteasome non-ATPase regulatory subunit 4 O	5	8	8	8	4	7	5	7	6	4	7	5	7	6	4	7	5	7	6	6	5	24.5	24.5	24.5	40.703	376	376;379;260;349;368	0	48.423	By MS/MS	By MS/MS	By MS/MS	By MS/MS	By MS/MS	0.97993	1.1478	7.776	80	7	Leave out requantified	0.809	0.93412
O35280-2;O35280	O35280-2;O35280	1;1	1;1	1;1	Serine/threonine-protein kinase Chk1	Chek1	Isoform 2 of Serine/threonine-protein kinase Chk1 OS=Mus musculus OX=10090 GN=Chek1;Serine/threonine-protein kinase Chk1 OS=Mus musculus OX=10090 GN=Chek1 PE=1 SV=2	2	1	1	1	0	1	0	0	0	0	1	0	0	0	0	1	0	0	0	1	0	3.9	3.9	3.9	43.627	382	382;476	0.0073996	2.7524		By matching				0.84863	1.0551	20.232	2	0	Median	NaN	NaN
O35286	O35286	28	28	27	Pre-mRNA-splicing factor ATP-dependent RNA helicase DHX15	Dhx15	ATP-dependent RNA helicase DHX15 OS=Mus musculus OX=10090 GN=Dhx15 PE=1 SV=2	1	28	28	27	7	24	20	23	20	7	24	20	23	20	7	23	19	22	19	20	13	45.3	45.3	44.2	91.006	795	795	0	114.78	By MS/MS	By MS/MS	By MS/MS	By MS/MS	By MS/MS	0.591	0.76693	7.5029	305	29	Leave out requantified	0.51498	0.54431
O35326	O35326	5	4	4	Serine/arginine-rich splicing factor 5	Srsf5	Serine/arginine-rich splicing factor 5 OS=Mus musculus OX=10090 GN=Srsf5 PE=1 SV=2	1	5	4	4	3	5	5	5	5	2	4	4	4	4	2	4	4	4	4	4	4	25.7	22.3	22.3	30.891	269	269	0	25.743	By MS/MS	By MS/MS	By MS/MS	By MS/MS	By MS/MS	0.71904	0.88107	8.7885	57	0	Leave out requantified	0.56373	0.68688
O35343	O35343	12	12	7	Importin subunit alpha-3	Kpna4	Importin subunit alpha-3 OS=Mus musculus OX=10090 GN=Kpna4 PE=1 SV=1	1	12	12	7	5	10	8	8	10	5	10	8	8	10	3	5	4	5	6	4	5	34	34	23.8	57.922	521	521	0	61.921	By MS/MS	By MS/MS	By MS/MS	By MS/MS	By MS/MS	0.74221	0.9304	27.069	128	4	Leave out requantified	0.76332	0.75874
O35344	O35344	11	6	6	Importin subunit alpha-4	Kpna3	Importin subunit alpha-4 OS=Mus musculus OX=10090 GN=Kpna3 PE=1 SV=1	1	11	6	6	4	10	7	9	10	2	5	3	6	6	2	5	3	6	6	4	4	28	17.9	17.9	57.772	521	521	0	56.563	By MS/MS	By MS/MS	By MS/MS	By MS/MS	By MS/MS	0.79972	0.95279	12.279	80	7	Leave out requantified	0.72961	0.77752
O35345	O35345	7	3	3	Importin subunit alpha-7	Kpna6	Importin subunit alpha-7 OS=Mus musculus OX=10090 GN=Kpna6 PE=1 SV=2	1	7	3	3	2	7	4	5	6	1	3	1	2	2	1	3	1	2	2	2	1	17.4	7.3	7.3	59.964	536	536	0	17.781	By matching	By MS/MS	By MS/MS	By MS/MS	By MS/MS	0.80033	0.95788	3.1928	35	2	Leave out requantified	NaN	0.843
O35350	O35350	1	1	1	Calpain-1 catalytic subunit	Capn1	Calpain-1 catalytic subunit OS=Mus musculus OX=10090 GN=Capn1 PE=1 SV=1	1	1	1	1	1	0	0	1	0	1	0	0	1	0	1	0	0	1	0	0	0	2.2	2.2	2.2	82.105	713	713	0.00040519	4.6727	By MS/MS			By matching		0.8836	1.1505	10.464	3	0	Median	0.90345	NaN
O35381;Q64G17	O35381	10;3	10;3	8;2	Acidic leucine-rich nuclear phosphoprotein 32 family member A	Anp32a	Acidic leucine-rich nuclear phosphoprotein 32 family member A OS=Mus musculus OX=10090 GN=Anp32a PE=1 SV=1	2	10	10	8	7	10	9	10	10	7	10	9	10	10	6	8	7	8	8	8	8	47.4	47.4	40.9	28.537	247	247;123	0	102.88	By MS/MS	By MS/MS	By MS/MS	By MS/MS	By MS/MS	0.7044	0.93363	9.9975	204	13	Leave out requantified	0.50989	0.67936
O35382	O35382	4	4	4	Exocyst complex component 4	Exoc4	Exocyst complex component 4 OS=Mus musculus OX=10090 GN=Exoc4 PE=1 SV=2	1	4	4	4	1	1	1	1	2	1	1	1	1	2	1	1	1	1	2	1	0	5.1	5.1	5.1	110.54	975	975	0	14.296	By MS/MS	By matching	By MS/MS	By MS/MS	By MS/MS	0.9159	1.0971	16.691	9	2	Leave out requantified	NaN	NaN
O35435	O35435	4	4	4	Dihydroorotate dehydrogenase (quinone), mitochondrial	Dhodh	Dihydroorotate dehydrogenase (quinone), mitochondrial OS=Mus musculus OX=10090 GN=Dhodh PE=1 SV=2	1	4	4	4	2	4	1	3	2	2	4	1	3	2	2	4	1	3	2	2	2	19.2	19.2	19.2	42.699	395	395	0	7.1826	By MS/MS	By MS/MS	By matching	By matching	By matching	0.65112	0.94141	15.179	27	1	Leave out requantified	0.52692	0.58993
O35465-2;O35465	O35465-2;O35465	11;10	11;10	11;10	Peptidyl-prolyl cis-trans isomerase FKBP8	Fkbp8	Isoform 2 of Peptidyl-prolyl cis-trans isomerase FKBP8 OS=Mus musculus OX=10090 GN=Fkbp8;Peptidyl-prolyl cis-trans isomerase FKBP8 OS=Mus musculus OX=10090 GN=Fkbp8 PE=1 SV=2	2	11	11	11	2	9	7	7	7	2	9	7	7	7	2	9	7	7	7	9	1	37.7	37.7	37.7	43.615	403	403;402	0	45.384	By MS/MS	By MS/MS	By MS/MS	By MS/MS	By MS/MS	0.81338	1.0047	10.604	75	10	Leave out requantified	0.88785	0.80242
O35492	O35492	1	1	1	Dual specificity protein kinase CLK3	Clk3	Dual specificity protein kinase CLK3 OS=Mus musculus OX=10090 GN=Clk3 PE=1 SV=2	1	1	1	1	0	1	0	0	1	0	1	0	0	1	0	1	0	0	1	1	0	3.1	3.1	3.1	73.797	638	638	0.0033395	3.3618		By MS/MS			By matching	0.88585	1.2704	71.551	4	1	Median	NaN	0.64002
O35566	O35566	2	2	2	CD151 antigen	Cd151	CD151 antigen OS=Mus musculus OX=10090 GN=Cd151 PE=1 SV=2	1	2	2	2	0	2	0	2	2	0	2	0	2	2	0	2	0	2	2	2	0	9.9	9.9	9.9	28.246	253	253	0.00042955	5.7563		By MS/MS		By MS/MS	By MS/MS	0.62161	0.7755	16.031	17	0	Leave out requantified	NaN	0.62122
O35593	O35593	10	10	10	26S proteasome non-ATPase regulatory subunit 14	Psmd14	26S proteasome non-ATPase regulatory subunit 14 OS=Mus musculus OX=10090 GN=Psmd14 PE=1 SV=2	1	10	10	10	3	10	8	7	5	3	10	8	7	5	3	10	8	7	5	7	7	51	51	51	34.577	310	310	0	60.43	By MS/MS	By MS/MS	By MS/MS	By MS/MS	By MS/MS	0.8516	0.99042	14.369	109	4	Leave out requantified	0.77493	0.84779
O35613	O35613	3	3	3	Death domain-associated protein 6	Daxx	Death domain-associated protein 6 OS=Mus musculus OX=10090 GN=Daxx PE=1 SV=1	1	3	3	3	1	1	0	1	2	1	1	0	1	2	1	1	0	1	2	2	0	5.5	5.5	5.5	81.488	739	739	0	12.277	By MS/MS	By MS/MS		By MS/MS	By MS/MS	0.50583	0.58804	5.8228	13	3	Leave out requantified	NaN	0.56867
O35621	O35621	7	7	7	Phosphomannomutase 1	Pmm1	Phosphomannomutase 1 OS=Mus musculus OX=10090 GN=Pmm1 PE=1 SV=1	1	7	7	7	1	6	2	5	5	1	6	2	5	5	1	6	2	5	5	5	0	35.9	35.9	35.9	29.774	262	262	0	43.656	By matching	By MS/MS	By MS/MS	By MS/MS	By MS/MS	0.89796	1.1424	7.2871	36	3	Leave out requantified	NaN	0.87267
O35638	O35638	3	1	1	Cohesin subunit SA-2	Stag2	Cohesin subunit SA-2 OS=Mus musculus OX=10090 GN=Stag2 PE=1 SV=3	1	3	1	1	1	2	1	1	2	1	1	0	1	1	1	1	0	1	1	1	0	2.5	1.2	1.2	141.28	1231	1231	0.0029718	3.38	By matching	By matching	By matching	By MS/MS	By MS/MS	0.40726	0.48256	25.843	9	2	Median	0.32027	NaN
O35639	O35639	4	4	4	Annexin A3	Anxa3	Annexin A3 OS=Mus musculus OX=10090 GN=Anxa3 PE=1 SV=4	1	4	4	4	0	1	0	3	3	0	1	0	3	3	0	1	0	3	3	1	1	11.8	11.8	11.8	36.384	323	323	0	8.0901		By MS/MS		By MS/MS	By MS/MS	0.27522	0.32544	82.158	7	3	Median	NaN	NaN
O35643	O35643	25	13	13	AP-1 complex subunit beta-1	Ap1b1	AP-1 complex subunit beta-1 OS=Mus musculus OX=10090 GN=Ap1b1 PE=1 SV=2	1	25	13	13	9	19	20	18	17	4	9	9	7	7	4	9	9	7	7	8	7	37.2	23.1	23.1	103.93	943	943	0	77.059	By MS/MS	By MS/MS	By MS/MS	By MS/MS	By MS/MS	0.81216	0.96908	12.215	99	11	Leave out requantified	0.80943	0.87804
O35654	O35654	4	4	4	DNA polymerase delta subunit 2	Pold2	DNA polymerase delta subunit 2 OS=Mus musculus OX=10090 GN=Pold2 PE=1 SV=2	1	4	4	4	0	3	1	2	2	0	3	1	2	2	0	3	1	2	2	1	0	12.6	12.6	12.6	51.354	469	469	0	18.782		By MS/MS	By MS/MS	By MS/MS	By MS/MS	0.90177	1.0373	14.888	14	3	Leave out requantified	NaN	0.70392
O35658	O35658	6	6	6	Complement component 1 Q subcomponent-binding protein, mitochondrial	C1qbp	Complement component 1 Q subcomponent-binding protein, mitochondrial OS=Mus musculus OX=10090 GN=C1qbp PE=1 SV=1	1	6	6	6	5	6	4	6	6	5	6	4	6	6	5	6	4	6	6	5	5	34.2	34.2	34.2	31.013	278	278	0	120.33	By MS/MS	By MS/MS	By MS/MS	By MS/MS	By MS/MS	0.43888	0.54162	14.525	99	12	Leave out requantified	0.39086	0.37866
O35685	O35685	19	19	19	Nuclear migration protein nudC	Nudc	Nuclear migration protein nudC OS=Mus musculus OX=10090 GN=Nudc PE=1 SV=1	1	19	19	19	10	16	17	17	18	10	16	17	17	18	10	16	17	17	18	16	16	59	59	59	38.358	332	332	0	162.22	By MS/MS	By MS/MS	By MS/MS	By MS/MS	By MS/MS	0.78527	0.9886	10.043	292	13	Leave out requantified	0.72234	0.82431
O35691	O35691	11	11	11	Pinin	Pnn	Pinin OS=Mus musculus OX=10090 GN=Pnn PE=1 SV=4	1	11	11	11	0	9	5	8	6	0	9	5	8	6	0	9	5	8	6	6	4	16.7	16.7	16.7	82.435	725	725	0	37.716		By MS/MS	By MS/MS	By MS/MS	By MS/MS	0.40858	0.50002	19.065	72	18	Leave out requantified	NaN	0.39492
O35704	O35704	2	2	2	Serine palmitoyltransferase 1	Sptlc1	Serine palmitoyltransferase 1 OS=Mus musculus OX=10090 GN=Sptlc1 PE=1 SV=2	1	2	2	2	0	1	0	1	0	0	1	0	1	0	0	1	0	1	0	1	0	4.4	4.4	4.4	52.534	473	473	0.0096485	2.4864		By matching		By MS/MS		0.85973	1.0177	0.84698	2	0	Median	NaN	NaN
O35710-2;O35710	O35710-2;O35710	1;1	1;1	1;1	Nocturnin	Ccrn4l	Isoform 2 of Nocturnin OS=Mus musculus OX=10090 GN=Noct;Nocturnin OS=Mus musculus OX=10090 GN=Noct PE=1 SV=3	2	1	1	1	0	0	1	0	0	0	0	1	0	0	0	0	1	0	0	0	0	3.6	3.6	3.6	41.499	365	365;429	0.0011732	4.0723			By MS/MS			NaN	NaN	NaN	1	1	Median	NaN	NaN
O35737	O35737	16	14	8	Heterogeneous nuclear ribonucleoprotein H;Heterogeneous nuclear ribonucleoprotein H, N-terminally processed	Hnrnph1	Heterogeneous nuclear ribonucleoprotein H OS=Mus musculus OX=10090 GN=Hnrnph1 PE=1 SV=3	1	16	14	8	11	15	15	15	15	9	13	13	13	13	5	7	7	7	8	7	7	49	43	24.9	49.199	449	449	0	149.6	By MS/MS	By MS/MS	By MS/MS	By MS/MS	By MS/MS	0.51779	0.64883	8.9623	214	8	Leave out requantified	0.4824	0.49773
O35841	O35841	14	14	14	Apoptosis inhibitor 5	Api5	Apoptosis inhibitor 5 OS=Mus musculus OX=10090 GN=Api5 PE=1 SV=2	1	14	14	14	6	12	10	11	9	6	12	10	11	9	6	12	10	11	9	10	10	37.5	37.5	37.5	56.784	504	504	0	104.32	By MS/MS	By MS/MS	By MS/MS	By MS/MS	By MS/MS	0.86817	1.0885	13.331	154	11	Leave out requantified	0.65701	0.79073
O35855	O35855	12	12	12	Branched-chain-amino-acid aminotransferase, mitochondrial	Bcat2	Branched-chain-amino-acid aminotransferase, mitochondrial OS=Mus musculus OX=10090 GN=Bcat2 PE=1 SV=2	1	12	12	12	2	11	9	10	9	2	11	9	10	9	2	11	9	10	9	9	6	41.7	41.7	41.7	44.127	393	393	0	96.221	By MS/MS	By MS/MS	By MS/MS	By MS/MS	By MS/MS	0.51863	0.62955	21.615	122	16	Leave out requantified	0.41233	0.4821
O35857	O35857	9	9	9	Mitochondrial import inner membrane translocase subunit TIM44	Timm44	Mitochondrial import inner membrane translocase subunit TIM44 OS=Mus musculus OX=10090 GN=Timm44 PE=1 SV=2	1	9	9	9	2	8	4	5	6	2	8	4	5	6	2	8	4	5	6	8	1	22.1	22.1	22.1	51.091	452	452	0	31.583	By MS/MS	By MS/MS	By MS/MS	By MS/MS	By MS/MS	0.59354	0.71589	15.018	60	6	Leave out requantified	NaN	0.5858
O35864	O35864	7	7	7	COP9 signalosome complex subunit 5	Cops5	COP9 signalosome complex subunit 5 OS=Mus musculus OX=10090 GN=Cops5 PE=1 SV=3	1	7	7	7	2	7	6	5	5	2	7	6	5	5	2	7	6	5	5	6	4	24.3	24.3	24.3	37.548	334	334	0	54.924	By matching	By MS/MS	By MS/MS	By MS/MS	By MS/MS	0.80579	0.98928	5.8807	75	6	Leave out requantified	0.6097	0.79417
O35887	O35887	10	10	10	Calumenin	Calu	Calumenin OS=Mus musculus OX=10090 GN=Calu PE=1 SV=1	1	10	10	10	4	10	10	9	8	4	10	10	9	8	4	10	10	9	8	10	8	38.7	38.7	38.7	37.063	315	315	0	62.054	By MS/MS	By MS/MS	By MS/MS	By MS/MS	By MS/MS	0.70462	0.83292	9.1144	130	10	Leave out requantified	0.69856	0.60645
O35900	O35900	6	6	6	U6 snRNA-associated Sm-like protein LSm2	Lsm2	U6 snRNA-associated Sm-like protein LSm2 OS=Mus musculus OX=10090 GN=Lsm2 PE=1 SV=1	1	6	6	6	1	5	2	5	4	1	5	2	5	4	1	5	2	5	4	4	3	69.5	69.5	69.5	10.834	95	95	0	21.783	By MS/MS	By MS/MS	By MS/MS	By MS/MS	By MS/MS	0.71114	0.89276	11.323	43	9	Leave out requantified	NaN	0.65211
O54692	O54692	6	6	6	Centromere/kinetochore protein zw10 homolog	Zw10	Centromere/kinetochore protein zw10 homolog OS=Mus musculus OX=10090 GN=Zw10 PE=1 SV=3	1	6	6	6	0	4	2	5	4	0	4	2	5	4	0	4	2	5	4	4	1	8.2	8.2	8.2	88.062	779	779	0	34.153		By MS/MS	By MS/MS	By MS/MS	By MS/MS	0.93807	1.0979	4.9245	35	2	Leave out requantified	NaN	0.90634
O54734	O54734	11	11	11	Dolichyl-diphosphooligosaccharide--protein glycosyltransferase 48 kDa subunit	Ddost	Dolichyl-diphosphooligosaccharide--protein glycosyltransferase 48 kDa subunit OS=Mus musculus OX=10090 GN=Ddost PE=1 SV=2	1	11	11	11	6	9	9	9	10	6	9	9	9	10	6	9	9	9	10	6	9	31.3	31.3	31.3	49.027	441	441	0	52.459	By MS/MS	By MS/MS	By MS/MS	By MS/MS	By MS/MS	0.79547	0.97611	10.416	135	10	Leave out requantified	0.92215	0.72037
O54774	O54774	4	4	4	AP-3 complex subunit delta-1	Ap3d1	AP-3 complex subunit delta-1 OS=Mus musculus OX=10090 GN=Ap3d1 PE=1 SV=1	1	4	4	4	0	3	2	3	2	0	3	2	3	2	0	3	2	3	2	2	1	4.3	4.3	4.3	135.08	1199	1199	0	7.7359		By MS/MS	By MS/MS	By MS/MS	By MS/MS	0.84599	0.92409	31.114	15	0	Leave out requantified	NaN	0.94524
O54825	O54825	10	10	10	Bystin	Bysl	Bystin OS=Mus musculus OX=10090 GN=Bysl PE=1 SV=3	1	10	10	10	2	9	6	8	7	2	9	6	8	7	2	9	6	8	7	5	2	25.2	25.2	25.2	49.783	436	436	0	35.968	By MS/MS	By MS/MS	By MS/MS	By MS/MS	By MS/MS	0.67882	0.85919	7.5663	89	11	Leave out requantified	0.39793	0.66104
O54833	O54833	5	5	5	Casein kinase II subunit alpha	Csnk2a2	Casein kinase II subunit alpha OS=Mus musculus OX=10090 GN=Csnk2a2 PE=1 SV=1	1	5	5	5	1	4	4	3	4	1	4	4	3	4	1	4	4	3	4	4	2	17.4	17.4	17.4	41.215	350	350	0	17.701	By MS/MS	By MS/MS	By MS/MS	By MS/MS	By MS/MS	0.84815	1.0106	9.8829	67	3	Leave out requantified	0.654	0.86148
O54879	O54879	1	1	1	High mobility group protein B3	Hmgb3	High mobility group protein B3 OS=Mus musculus OX=10090 GN=Hmgb3 PE=1 SV=3	1	1	1	1	1	1	0	0	0	1	1	0	0	0	1	1	0	0	0	0	0	6	6	6	23.01	200	200	1	-2	By MS/MS	By MS/MS				0.75633	1.0308	3.6224	2	0	Median	NaN	NaN
O54916-3;O54916-4;O54916	O54916-3;O54916-4;O54916	2;2;2	2;2;2	2;2;2	RalBP1-associated Eps domain-containing protein 1	Reps1	Isoform 3 of RalBP1-associated Eps domain-containing protein 1 OS=Mus musculus OX=10090 GN=Reps1;Isoform 4 of RalBP1-associated Eps domain-containing protein 1 OS=Mus musculus OX=10090 GN=Reps1;RalBP1-associated Eps domain-containing protein 1 OS=Mus muscu	3	2	2	2	1	2	0	0	1	1	2	0	0	1	1	2	0	0	1	2	1	3.6	3.6	3.6	77.613	716	716;743;795	0.0018875	3.6091	By MS/MS	By matching			By MS/MS	0.58742	0.78995	18.362	10	0	Leave out requantified	0.71846	0.75394
O54941	O54941	8	8	8	SWI/SNF-related matrix-associated actin-dependent regulator of chromatin subfamily E member 1	Smarce1	SWI/SNF-related matrix-associated actin-dependent regulator of chromatin subfamily E member 1 OS=Mus musculus OX=10090 GN=Smarce1 PE=1 SV=1	1	8	8	8	0	3	2	6	2	0	3	2	6	2	0	3	2	6	2	2	0	23.8	23.8	23.8	46.638	411	411	0	26.959		By MS/MS	By MS/MS	By MS/MS	By MS/MS	0.39297	0.48053	14.359	22	6	Leave out requantified	NaN	0.4922
O54946-2;O54946;Q9QYI8	O54946-2;O54946;Q9QYI8	2;2;1	2;2;1	2;2;1	DnaJ homolog subfamily B member 6;DnaJ homolog subfamily B member 7	Dnajb6;Dnajb7	Isoform B of DnaJ homolog subfamily B member 6 OS=Mus musculus OX=10090 GN=Dnajb6;DnaJ homolog subfamily B member 6 OS=Mus musculus OX=10090 GN=Dnajb6 PE=1 SV=4;DnaJ homolog subfamily B member 7 OS=Mus musculus OX=10090 GN=Dnajb7 PE=2 SV=2	3	2	2	2	0	2	1	2	2	0	2	1	2	2	0	2	1	2	2	2	0	9.9	9.9	9.9	26.977	242	242;365;312	0	7.9056		By MS/MS	By MS/MS	By MS/MS	By MS/MS	1.1134	1.4305	15.558	16	4	Leave out requantified	NaN	1.2258
O54950	O54950	2	2	2	5-AMP-activated protein kinase subunit gamma-1	Prkag1	5-AMP-activated protein kinase subunit gamma-1 OS=Mus musculus OX=10090 GN=Prkag1 PE=1 SV=2	1	2	2	2	1	1	0	1	1	1	1	0	1	1	1	1	0	1	1	0	2	9.1	9.1	9.1	37.52	330	330	0.0019055	3.7667	By MS/MS	By MS/MS		By matching	By MS/MS	0.73351	0.85524	12.38	9	1	Leave out requantified	0.72775	0.35121
O54962	O54962	7	7	7	Barrier-to-autointegration factor;Barrier-to-autointegration factor, N-terminally processed	Banf1	Barrier-to-autointegration factor OS=Mus musculus OX=10090 GN=Banf1 PE=1 SV=1	1	7	7	7	1	7	5	5	6	1	7	5	5	6	1	7	5	5	6	5	4	69.7	69.7	69.7	10.102	89	89	0	40.846	By MS/MS	By MS/MS	By MS/MS	By MS/MS	By MS/MS	0.71516	0.8609	15.739	68	8	Leave out requantified	0.78239	0.45852
O54984	O54984	13	13	13	ATPase Asna1	Asna1	ATPase GET3 OS=Mus musculus OX=10090 GN=Get3 PE=1 SV=2	1	13	13	13	5	12	11	13	10	5	12	11	13	10	5	12	11	13	10	8	9	50.9	50.9	50.9	38.822	348	348	0	41.728	By MS/MS	By MS/MS	By MS/MS	By MS/MS	By MS/MS	1.0101	1.1993	15.463	156	3	Leave out requantified	0.82352	0.94655
O55013	O55013	2	2	2	Trafficking protein particle complex subunit 3	Trappc3	Trafficking protein particle complex subunit 3 OS=Mus musculus OX=10090 GN=Trappc3 PE=1 SV=1	1	2	2	2	0	2	1	2	1	0	2	1	2	1	0	2	1	2	1	2	0	11.7	11.7	11.7	20.302	180	180	0.00040535	4.6758		By MS/MS	By matching	By MS/MS	By MS/MS	1.0814	1.2841	3.6742	17	1	Leave out requantified	NaN	1.1946
O55022	O55022	3	3	2	Membrane-associated progesterone receptor component 1	Pgrmc1	Membrane-associated progesterone receptor component 1 OS=Mus musculus OX=10090 GN=Pgrmc1 PE=1 SV=4	1	3	3	2	0	3	3	3	3	0	3	3	3	3	0	2	2	2	2	2	1	15.9	15.9	11.3	21.694	195	195	0	18.62		By MS/MS	By MS/MS	By MS/MS	By MS/MS	0.3317	0.41981	7.0594	29	7	Leave out requantified	NaN	0.43994
O55023	O55023	7	7	7	Inositol monophosphatase 1	Impa1	Inositol monophosphatase 1 OS=Mus musculus OX=10090 GN=Impa1 PE=1 SV=1	1	7	7	7	2	6	5	5	4	2	6	5	5	4	2	6	5	5	4	4	4	29.2	29.2	29.2	30.436	277	277	0	24.57	By matching	By MS/MS	By MS/MS	By MS/MS	By MS/MS	1.0359	1.2388	4.7434	57	5	Leave out requantified	0.92794	0.8806
O55028	O55028	1	1	1	[3-methyl-2-oxobutanoate dehydrogenase [lipoamide]] kinase, mitochondrial	Bckdk	[3-methyl-2-oxobutanoate dehydrogenase [lipoamide]] kinase, mitochondrial OS=Mus musculus OX=10090 GN=Bckdk PE=1 SV=1	1	1	1	1	0	0	0	0	1	0	0	0	0	1	0	0	0	0	1	0	0	2.7	2.7	2.7	46.587	412	412	0	8.3699					By MS/MS	0.67542	0.77905	3.0484	3	0	Median	NaN	NaN
O55029	O55029	22	22	22	Coatomer subunit beta	Copb2	Coatomer subunit beta OS=Mus musculus OX=10090 GN=Copb2 PE=1 SV=2	1	22	22	22	5	20	14	14	14	5	20	14	14	14	5	20	14	14	14	16	12	33.5	33.5	33.5	102.45	905	905	0	87.769	By MS/MS	By MS/MS	By MS/MS	By MS/MS	By MS/MS	0.95984	1.1863	22.229	195	18	Leave out requantified	0.8258	0.94123
O55047-3;O55047-2;O55047;Q8C0V0	O55047-3;O55047-2;O55047;Q8C0V0	2;2;2;1	2;2;2;1	2;2;2;1	Serine/threonine-protein kinase tousled-like 2;Serine/threonine-protein kinase tousled-like 1	Tlk2;Tlk1	Isoform 3 of Serine/threonine-protein kinase tousled-like 2 OS=Mus musculus OX=10090 GN=Tlk2;Isoform 2 of Serine/threonine-protein kinase tousled-like 2 OS=Mus musculus OX=10090 GN=Tlk2;Serine/threonine-protein kinase tousled-like 2 OS=Mus musculus OX=1009	4	2	2	2	0	2	0	2	0	0	2	0	2	0	0	2	0	2	0	1	0	3.3	3.3	3.3	69.387	602	602;697;718;766	0	7.2953		By MS/MS		By MS/MS		0.67197	0.87692	12.676	8	0	Leave out requantified	NaN	0.52899
O55091	O55091	6	6	6	Protein IMPACT	Impact	Protein IMPACT OS=Mus musculus OX=10090 GN=Impact PE=1 SV=2	1	6	6	6	0	3	1	4	2	0	3	1	4	2	0	3	1	4	2	6	3	22.3	22.3	22.3	36.276	318	318	0	22.125		By MS/MS	By MS/MS	By MS/MS	By MS/MS	0.60449	0.65674	150.51	30	12	Leave out requantified	NaN	19.322
O55111	O55111	2	2	2	Desmoglein-2	Dsg2	Desmoglein-2 OS=Mus musculus OX=10090 GN=Dsg2 PE=1 SV=3	1	2	2	2	0	2	0	2	2	0	2	0	2	2	0	2	0	2	2	1	0	2	2	2	122.38	1122	1122	0.00041999	5.3441		By MS/MS		By MS/MS	By matching	0.69707	0.8168	4.8957	14	0	Leave out requantified	NaN	0.67565
O55125	O55125	3	3	3	Protein NipSnap homolog 1	Nipsnap1	Protein NipSnap homolog 1 OS=Mus musculus OX=10090 GN=Nipsnap1 PE=1 SV=1	1	3	3	3	1	3	2	2	3	1	3	2	2	3	1	3	2	2	3	2	1	11.6	11.6	11.6	33.363	284	284	0.00043048	5.813	By MS/MS	By MS/MS	By MS/MS	By MS/MS	By MS/MS	0.36178	0.47665	16.071	26	6	Leave out requantified	NaN	0.39577
O55128	O55128	9	9	9	Histone deacetylase complex subunit SAP18	Sap18	Histone deacetylase complex subunit SAP18 OS=Mus musculus OX=10090 GN=Sap18 PE=1 SV=1	1	9	9	9	4	7	1	5	3	4	7	1	5	3	4	7	1	5	3	3	3	64.1	64.1	64.1	17.595	153	153	0	86.606	By MS/MS	By MS/MS	By MS/MS	By MS/MS	By MS/MS	0.46237	0.57643	24.534	52	3	Leave out requantified	0.37396	0.46044
O55131;Q9DA97	O55131	15;1	15;1	14;0	Septin-7	Sept7	Septin-7 OS=Mus musculus OX=10090 GN=Septin7 PE=1 SV=1	2	15	15	14	2	11	13	14	10	2	11	13	14	10	2	10	12	13	9	10	6	41.3	41.3	39.2	50.549	436	436;430	0	73.443	By MS/MS	By MS/MS	By MS/MS	By MS/MS	By MS/MS	0.90369	1.1087	10.831	145	10	Leave out requantified	0.83918	0.92533
O55135	O55135	8	8	8	Eukaryotic translation initiation factor 6	Eif6	Eukaryotic translation initiation factor 6 OS=Mus musculus OX=10090 GN=Eif6 PE=1 SV=2	1	8	8	8	5	7	7	8	8	5	7	7	8	8	5	7	7	8	8	7	5	58	58	58	26.511	245	245	0	161.48	By MS/MS	By MS/MS	By MS/MS	By MS/MS	By MS/MS	0.52267	0.65434	15.542	103	15	Leave out requantified	0.50826	0.49712
O55142	O55142	10	10	10	60S ribosomal protein L35a	Rpl35a	60S ribosomal protein L35a OS=Mus musculus OX=10090 GN=Rpl35a PE=1 SV=2	1	10	10	10	5	10	8	9	9	5	10	8	9	9	5	10	8	9	9	9	8	60	60	60	12.554	110	110	0	31.95	By MS/MS	By MS/MS	By MS/MS	By MS/MS	By MS/MS	0.93959	1.1156	9.836	159	6	Leave out requantified	0.72382	1.0422
O55143;O55143-2;Q8R429;Q64518;Q64518-3;Q64518-1	O55143;O55143-2	30;29;8;5;5;5	30;29;8;5;5;5	30;29;8;5;5;5	Sarcoplasmic/endoplasmic reticulum calcium ATPase 2	Atp2a2	Sarcoplasmic/endoplasmic reticulum calcium ATPase 2 OS=Mus musculus OX=10090 GN=Atp2a2 PE=1 SV=2;Isoform 2 of Sarcoplasmic/endoplasmic reticulum calcium ATPase 2 OS=Mus musculus OX=10090 GN=Atp2a2	6	30	30	30	8	24	22	27	23	8	24	22	27	23	8	24	22	27	23	24	17	35.7	35.7	35.7	114.86	1044	1044;998;994;999;1025;1038	0	323.31	By MS/MS	By MS/MS	By MS/MS	By MS/MS	By MS/MS	0.94872	1.0925	16.503	321	25	Leave out requantified	1.0152	0.81851
O55201;O55201-2	O55201;O55201-2	21;20	21;20	21;20	Transcription elongation factor SPT5	Supt5h	Transcription elongation factor SPT5 OS=Mus musculus OX=10090 GN=Supt5h PE=1 SV=1;Isoform 2 of Transcription elongation factor SPT5 OS=Mus musculus OX=10090 GN=Supt5h	2	21	21	21	2	15	12	16	15	2	15	12	16	15	2	15	12	16	15	12	6	25.6	25.6	25.6	120.66	1082	1082;888	0	100.05	By MS/MS	By MS/MS	By MS/MS	By MS/MS	By MS/MS	0.63864	0.81436	13.795	156	13	Leave out requantified	0.57472	0.66191
O55234	O55234	13	13	13	Proteasome subunit beta type-5	Psmb5	Proteasome subunit beta type-5 OS=Mus musculus OX=10090 GN=Psmb5 PE=1 SV=3	1	13	13	13	4	9	11	11	10	4	9	11	11	10	4	9	11	11	10	9	9	48.1	48.1	48.1	28.532	264	264	0	73.529	By MS/MS	By MS/MS	By MS/MS	By MS/MS	By MS/MS	0.86594	1.1178	17.589	170	8	Leave out requantified	0.72635	0.81697
O70126	O70126	8	8	7	Aurora kinase B	Aurkb	Aurora kinase B OS=Mus musculus OX=10090 GN=Aurkb PE=1 SV=2	1	8	8	7	1	8	1	8	7	1	8	1	8	7	1	7	1	7	6	5	2	30.4	30.4	28.1	39.384	345	345	0	27.301	By MS/MS	By MS/MS	By MS/MS	By MS/MS	By MS/MS	0.62865	0.74618	15.274	66	6	Leave out requantified	0.53523	0.48464
O70133-2;O70133;O70133-3	O70133-2;O70133;O70133-3	50;50;40	50;50;40	50;50;40	ATP-dependent RNA helicase A	Dhx9	Isoform 2 of ATP-dependent RNA helicase A OS=Mus musculus OX=10090 GN=Dhx9;ATP-dependent RNA helicase A OS=Mus musculus OX=10090 GN=Dhx9 PE=1 SV=2;Isoform 3 of ATP-dependent RNA helicase A OS=Mus musculus OX=10090 GN=Dhx9	3	50	50	50	27	48	39	41	41	27	48	39	41	41	27	48	39	41	41	45	39	44.4	44.4	44.4	149.54	1381	1381;1380;1164	0	323.31	By MS/MS	By MS/MS	By MS/MS	By MS/MS	By MS/MS	0.51808	0.63355	18.343	700	64	Leave out requantified	0.41408	0.45319
O70152	O70152	4	4	4	Dolichol-phosphate mannosyltransferase subunit 1	Dpm1	Dolichol-phosphate mannosyltransferase subunit 1 OS=Mus musculus OX=10090 GN=Dpm1 PE=1 SV=1	1	4	4	4	1	3	0	2	2	1	3	0	2	2	1	3	0	2	2	4	1	16.9	16.9	16.9	29.174	260	260	0	15.955	By matching	By MS/MS		By MS/MS	By MS/MS	0.694	0.8863	13.621	21	3	Leave out requantified	NaN	0.56509
O70194	O70194	18	18	18	Eukaryotic translation initiation factor 3 subunit D	Eif3d	Eukaryotic translation initiation factor 3 subunit D OS=Mus musculus OX=10090 GN=Eif3d PE=1 SV=2	1	18	18	18	8	15	16	15	13	8	15	16	15	13	8	15	16	15	13	15	11	48.5	48.5	48.5	63.988	548	548	0	161.12	By MS/MS	By MS/MS	By MS/MS	By MS/MS	By MS/MS	0.93774	1.1199	5.1704	220	13	Leave out requantified	0.7676	1.0135
O70201;O70201-2;O70201-3	O70201;O70201-2;O70201-3	2;2;1	2;2;1	2;2;1	Baculoviral IAP repeat-containing protein 5	Birc5	Baculoviral IAP repeat-containing protein 5 OS=Mus musculus OX=10090 GN=Birc5 PE=1 SV=1;Isoform 2 of Baculoviral IAP repeat-containing protein 5 OS=Mus musculus OX=10090 GN=Birc5;Isoform 3 of Baculoviral IAP repeat-containing protein 5 OS=Mus musculus OX=1	3	2	2	2	0	2	0	2	1	0	2	0	2	1	0	2	0	2	1	1	0	27.9	27.9	27.9	16.297	140	140;121;40	0	7.4394		By MS/MS		By MS/MS	By MS/MS	0.45889	0.55515	16.587	16	2	Leave out requantified	NaN	0.40904
O70251	O70251	11	9	9	Elongation factor 1-beta	Eef1b	Elongation factor 1-beta OS=Mus musculus OX=10090 GN=Eef1b PE=1 SV=5	1	11	9	9	8	10	8	11	9	6	8	6	9	8	6	8	6	9	8	6	7	70.2	64.9	64.9	24.693	225	225	0	98.782	By MS/MS	By MS/MS	By MS/MS	By MS/MS	By MS/MS	0.74792	0.89739	2.0902	195	6	Leave out requantified	0.69209	0.75575
O70252	O70252	4	4	4	Heme oxygenase 2	Hmox2	Heme oxygenase 2 OS=Mus musculus OX=10090 GN=Hmox2 PE=1 SV=1	1	4	4	4	0	3	2	4	3	0	3	2	4	3	0	3	2	4	3	3	0	13.7	13.7	13.7	35.738	315	315	0	8.4159		By MS/MS	By MS/MS	By MS/MS	By MS/MS	0.78236	0.92078	12.044	33	2	Leave out requantified	NaN	0.75411
O70310	O70310	13	13	10	Glycylpeptide N-tetradecanoyltransferase 1	Nmt1	Glycylpeptide N-tetradecanoyltransferase 1 OS=Mus musculus OX=10090 GN=Nmt1 PE=1 SV=1	1	13	13	10	4	11	10	11	9	4	11	10	11	9	2	8	8	8	7	8	3	34.1	34.1	27.4	56.888	496	496	0	89.573	By MS/MS	By MS/MS	By MS/MS	By MS/MS	By MS/MS	0.90064	1.0892	8.5584	130	12	Leave out requantified	0.90981	0.8469
O70311	O70311	6	3	3	Glycylpeptide N-tetradecanoyltransferase 2	Nmt2	Glycylpeptide N-tetradecanoyltransferase 2 OS=Mus musculus OX=10090 GN=Nmt2 PE=1 SV=1	1	6	3	3	2	6	4	5	4	0	3	2	2	2	0	3	2	2	2	3	1	13.2	7	7	60.484	529	529	0	11.005	By matching	By MS/MS	By MS/MS	By MS/MS	By MS/MS	1.0084	1.1168	17.243	22	2	Leave out requantified	NaN	0.91801
O70318	O70318	10	10	10	Band 4.1-like protein 2	Epb41l2	Band 4.1-like protein 2 OS=Mus musculus OX=10090 GN=Epb41l2 PE=1 SV=2	1	10	10	10	4	2	7	5	5	4	2	7	5	5	4	2	7	5	5	2	1	13.3	13.3	13.3	109.94	988	988	0	29.65	By MS/MS	By matching	By MS/MS	By MS/MS	By MS/MS	0.81047	0.96035	9.9563	47	6	Leave out requantified	0.72195	0.72365
O70325-2;O70325;O70325-3	O70325-2;O70325;O70325-3	9;9;9	9;9;9	9;9;9	Phospholipid hydroperoxide glutathione peroxidase, mitochondrial	Gpx4	Isoform Cytoplasmic of Phospholipid hydroperoxide glutathione peroxidase OS=Mus musculus OX=10090 GN=Gpx4;Phospholipid hydroperoxide glutathione peroxidase OS=Mus musculus OX=10090 GN=Gpx4 PE=1 SV=4;Isoform Nuclear of Phospholipid hydroperoxide glutathione	3	9	9	9	1	9	7	8	7	1	9	7	8	7	1	9	7	8	7	6	6	55.3	55.3	55.3	19.522	170	170;197;253	0	30.734	By MS/MS	By MS/MS	By MS/MS	By MS/MS	By MS/MS	1.7664	2.1025	20.361	92	5	Leave out requantified	1.916	2.3599
O70378	O70378	6	6	6	ER membrane protein complex subunit 8	Emc8	ER membrane protein complex subunit 8 OS=Mus musculus OX=10090 GN=Emc8 PE=1 SV=1	1	6	6	6	1	6	4	4	2	1	6	4	4	2	1	6	4	4	2	6	3	35.7	35.7	35.7	23.348	207	207	0	13.824	By matching	By MS/MS	By MS/MS	By MS/MS	By MS/MS	0.72577	0.90637	17.503	46	4	Leave out requantified	NaN	0.72205
O70400	O70400	9	9	9	PDZ and LIM domain protein 1	Pdlim1	PDZ and LIM domain protein 1 OS=Mus musculus OX=10090 GN=Pdlim1 PE=1 SV=4	1	9	9	9	1	5	5	9	6	1	5	5	9	6	1	5	5	9	6	6	5	40.4	40.4	40.4	35.774	327	327	0	63.311	By matching	By MS/MS	By MS/MS	By MS/MS	By MS/MS	0.54	0.69719	18.608	78	20	Leave out requantified	0.66603	0.73477
O70435	O70435	14	14	14	Proteasome subunit alpha type-3	Psma3	Proteasome subunit alpha type-3 OS=Mus musculus OX=10090 GN=Psma3 PE=1 SV=3	1	14	14	14	7	13	12	12	10	7	13	12	12	10	7	13	12	12	10	11	11	55.7	55.7	55.7	28.405	255	255	0	118.9	By MS/MS	By MS/MS	By MS/MS	By MS/MS	By MS/MS	0.78301	1.0156	8.0025	196	9	Leave out requantified	0.66387	0.72821
O70456	O70456	12	9	9	14-3-3 protein sigma	Sfn	14-3-3 protein sigma OS=Mus musculus OX=10090 GN=Sfn PE=1 SV=2	1	12	9	9	5	12	11	12	11	3	9	9	9	8	3	9	9	9	8	8	3	54.4	47.2	47.2	27.706	248	248	0	78.354	By MS/MS	By MS/MS	By MS/MS	By MS/MS	By MS/MS	0.46924	0.5429	22.108	129	9	Leave out requantified	0.38972	0.32722
O70475	O70475	10	10	10	UDP-glucose 6-dehydrogenase	Ugdh	UDP-glucose 6-dehydrogenase OS=Mus musculus OX=10090 GN=Ugdh PE=1 SV=1	1	10	10	10	1	4	3	5	5	1	4	3	5	5	1	4	3	5	5	7	3	23.7	23.7	23.7	54.831	493	493	0	18.752	By matching	By MS/MS	By MS/MS	By MS/MS	By MS/MS	0.88503	1.0356	18.067	42	4	Leave out requantified	NaN	0.7598
O70492	O70492	6	6	4	Sorting nexin-3	Snx3	Sorting nexin-3 OS=Mus musculus OX=10090 GN=Snx3 PE=1 SV=3	1	6	6	4	1	5	3	6	5	1	5	3	6	5	1	4	3	4	3	3	1	35.2	35.2	25.3	18.757	162	162	0	12.606	By MS/MS	By MS/MS	By MS/MS	By MS/MS	By MS/MS	1.3412	1.4935	11.793	53	6	Leave out requantified	1.1012	1.1092
O70493	O70493	4	2	2	Sorting nexin-12	Snx12	Sorting nexin-12 OS=Mus musculus OX=10090 GN=Snx12 PE=1 SV=1	1	4	2	2	0	2	0	3	3	0	1	0	1	1	0	1	0	1	1	1	1	24.2	14.5	14.5	19.116	165	165	0.0053937	2.9904		By MS/MS		By matching	By MS/MS	0.76981	0.93366	20.956	10	1	Median	NaN	0.71035
O70503;O70503-2	O70503;O70503-2	11;7	11;7	11;7	Very-long-chain 3-oxoacyl-CoA reductase	Hsd17b12	Very-long-chain 3-oxoacyl-CoA reductase OS=Mus musculus OX=10090 GN=Hsd17b12 PE=1 SV=1;Isoform 2 of Very-long-chain 3-oxoacyl-CoA reductase OS=Mus musculus OX=10090 GN=Hsd17b12	2	11	11	11	5	10	9	8	8	5	10	9	8	8	5	10	9	8	8	9	8	47.8	47.8	47.8	34.741	312	312;177	0	75.144	By MS/MS	By MS/MS	By MS/MS	By MS/MS	By MS/MS	0.93018	1.0508	10.11	136	11	Leave out requantified	0.86469	0.71786
O70551;Q9Z0G2;O54781	O70551	9;2;2	9;2;2	9;2;2	SRSF protein kinase 1	Srpk1	SRSF protein kinase 1 OS=Mus musculus OX=10090 GN=Srpk1 PE=1 SV=2	3	9	9	9	2	7	8	7	5	2	7	8	7	5	2	7	8	7	5	5	4	15.4	15.4	15.4	73.088	648	648;565;681	0	54.07	By MS/MS	By MS/MS	By MS/MS	By MS/MS	By MS/MS	0.94199	1.1042	12.042	77	8	Leave out requantified	1.2356	0.87443
O70591	O70591	4	4	4	Prefoldin subunit 2	Pfdn2	Prefoldin subunit 2 OS=Mus musculus OX=10090 GN=Pfdn2 PE=1 SV=2	1	4	4	4	3	3	3	3	3	3	3	3	3	3	3	3	3	3	3	3	4	35.7	35.7	35.7	16.534	154	154	0	49.824	By MS/MS	By MS/MS	By MS/MS	By MS/MS	By MS/MS	0.95862	1.2132	8.1444	49	2	Leave out requantified	0.82613	0.95857
O88271	O88271	6	6	6	Craniofacial development protein 1	Cfdp1	Craniofacial development protein 1 OS=Mus musculus OX=10090 GN=Cfdp1 PE=1 SV=1	1	6	6	6	1	6	3	6	4	1	6	3	6	4	1	6	3	6	4	6	3	20	20	20	32.921	295	295	0	47.106	By matching	By MS/MS	By MS/MS	By MS/MS	By MS/MS	0.9311	1.1142	10.713	68	4	Leave out requantified	1.1096	0.94812
O88322	O88322	12	11	11	Nidogen-2	Nid2	Nidogen-2 OS=Mus musculus OX=10090 GN=Nid2 PE=1 SV=2	1	12	11	11	0	9	6	7	7	0	9	6	7	6	0	9	6	7	6	5	2	11.8	11.1	11.1	153.91	1403	1403	0	37.539		By MS/MS	By MS/MS	By MS/MS	By MS/MS	0.9928	1.1889	25.068	64	8	Leave out requantified	NaN	0.80413
O88342	O88342	14	14	14	WD repeat-containing protein 1	Wdr1	WD repeat-containing protein 1 OS=Mus musculus OX=10090 GN=Wdr1 PE=1 SV=3	1	14	14	14	4	9	7	8	8	4	9	7	8	8	4	9	7	8	8	7	7	30	30	30	66.406	606	606	0	31.409	By MS/MS	By MS/MS	By MS/MS	By MS/MS	By MS/MS	0.69437	0.88561	9.7462	101	13	Leave out requantified	0.61895	0.67439
O88413	O88413	2	2	2	Tubby-related protein 3	Tulp3	Tubby-related protein 3 OS=Mus musculus OX=10090 GN=Tulp3 PE=1 SV=1	1	2	2	2	0	1	0	0	0	0	1	0	0	0	0	1	0	0	0	1	1	5	5	5	51.23	460	460	0.0098774	2.3999		By MS/MS				0.7324	0.98836	0.18853	6	0	Leave out requantified	NaN	0.71115
O88441	O88441	6	6	6	Metaxin-2	Mtx2	Metaxin-2 OS=Mus musculus OX=10090 GN=Mtx2 PE=1 SV=1	1	6	6	6	3	5	4	4	4	3	5	4	4	4	3	5	4	4	4	6	2	36.9	36.9	36.9	29.758	263	263	0	22.312	By MS/MS	By MS/MS	By MS/MS	By MS/MS	By MS/MS	0.56408	0.71387	15.574	50	3	Leave out requantified	0.49421	0.61739
O88455	O88455	4	4	4	7-dehydrocholesterol reductase	Dhcr7	7-dehydrocholesterol reductase OS=Mus musculus OX=10090 GN=Dhcr7 PE=1 SV=1	1	4	4	4	0	4	1	2	1	0	4	1	2	1	0	4	1	2	1	3	1	9.3	9.3	9.3	53.918	471	471	0	14.585		By MS/MS	By MS/MS	By MS/MS	By MS/MS	1.3784	1.512	5.1914	20	2	Leave out requantified	NaN	1.0418
O88456;Q9D7J7	O88456	4;1	4;1	4;1	Calpain small subunit 1	Capns1	Calpain small subunit 1 OS=Mus musculus OX=10090 GN=Capns1 PE=1 SV=2	2	4	4	4	2	4	1	3	3	2	4	1	3	3	2	4	1	3	3	2	3	18.3	18.3	18.3	28.406	268	268;247	0	16.305	By MS/MS	By MS/MS	By MS/MS	By MS/MS	By MS/MS	1.2465	1.5291	5.8064	33	2	Leave out requantified	NaN	0.92147
O88477	O88477	31	31	30	Insulin-like growth factor 2 mRNA-binding protein 1	Igf2bp1	Insulin-like growth factor 2 mRNA-binding protein 1 OS=Mus musculus OX=10090 GN=Igf2bp1 PE=1 SV=1	1	31	31	30	10	27	26	26	24	10	27	26	26	24	9	26	25	25	23	20	22	56.2	56.2	54.4	63.45	577	577	0	237.36	By MS/MS	By MS/MS	By MS/MS	By MS/MS	By MS/MS	0.62307	0.75298	17.852	423	25	Leave out requantified	0.67464	0.71264
O88487	O88487	5	5	5	Cytoplasmic dynein 1 intermediate chain 2	Dync1i2	Cytoplasmic dynein 1 intermediate chain 2 OS=Mus musculus OX=10090 GN=Dync1i2 PE=1 SV=1	1	5	5	5	0	2	3	3	0	0	2	3	3	0	0	2	3	3	0	3	2	12.9	12.9	12.9	68.393	612	612	0	8.8575		By matching	By MS/MS	By MS/MS		0.79518	0.94957	27.294	23	2	Leave out requantified	NaN	1.0595
O88502	O88502	1	1	1	High affinity cAMP-specific and IBMX-insensitive 3,5-cyclic phosphodiesterase 8A	Pde8a	High affinity cAMP-specific and IBMX-insensitive 3,5-cyclic phosphodiesterase 8A OS=Mus musculus OX=10090 GN=Pde8a PE=1 SV=1	1	1	1	1	0	1	0	1	0	0	1	0	1	0	0	1	0	1	0	0	0	1.7	1.7	1.7	93.17	823	823	1	-2		By MS/MS		By MS/MS		1.213	1.4166	29.137	2	0	Median	NaN	NaN
O88508-2;O88508	O88508-2;O88508	24;23	24;23	20;19	DNA (cytosine-5)-methyltransferase 3A	Dnmt3a	Isoform 2 of DNA (cytosine-5)-methyltransferase 3A OS=Mus musculus OX=10090 GN=Dnmt3a;DNA (cytosine-5)-methyltransferase 3A OS=Mus musculus OX=10090 GN=Dnmt3a PE=1 SV=2	2	24	24	20	2	8	1	20	13	2	8	1	20	13	1	5	1	16	9	7	1	41.1	41.1	36.7	77.823	689	689;908	0	113.54	By MS/MS	By MS/MS	By matching	By MS/MS	By MS/MS	0.32078	0.40479	63.859	109	60	Leave out requantified	0.34917	0.55161
O88509-2;O88509;O88509-3;O88509-4	O88509-2;O88509;O88509-3;O88509-4	14;14;12;12	11;11;9;9	6;6;6;6	DNA (cytosine-5)-methyltransferase 3B	Dnmt3b	Isoform 2 of DNA (cytosine-5)-methyltransferase 3B OS=Mus musculus OX=10090 GN=Dnmt3b;DNA (cytosine-5)-methyltransferase 3B OS=Mus musculus OX=10090 GN=Dnmt3b PE=1 SV=2;Isoform 3 of DNA (cytosine-5)-methyltransferase 3B OS=Mus musculus OX=10090 GN=Dnmt3b;I	4	14	11	6	2	9	0	13	8	2	7	0	10	5	0	4	0	6	3	4	0	19.5	16.8	8.5	94.792	839	839;859;776;796	0	101.4	By MS/MS	By MS/MS		By MS/MS	By MS/MS	0.21488	0.26805	13.918	60	33	Leave out requantified	0.31728	0.27415
O88532	O88532	3	3	3	Zinc finger RNA-binding protein	Zfr	Zinc finger RNA-binding protein OS=Mus musculus OX=10090 GN=Zfr PE=1 SV=2	1	3	3	3	0	1	1	1	0	0	1	1	1	0	0	1	1	1	0	2	0	3.6	3.6	3.6	116.86	1074	1074	0.00042176	5.3888		By MS/MS	By MS/MS	By matching		1.08	1.3331	2.7003	6	1	Leave out requantified	NaN	1.0878
O88543	O88543	9	9	9	COP9 signalosome complex subunit 3	Cops3	COP9 signalosome complex subunit 3 OS=Mus musculus OX=10090 GN=Cops3 PE=1 SV=3	1	9	9	9	2	8	6	8	5	2	8	6	8	5	2	8	6	8	5	5	2	30.7	30.7	30.7	47.832	423	423	0	96.936	By MS/MS	By MS/MS	By MS/MS	By MS/MS	By MS/MS	0.85588	1.0479	7.0093	79	10	Leave out requantified	0.72484	0.85461
O88544	O88544	16	16	16	COP9 signalosome complex subunit 4	Cops4	COP9 signalosome complex subunit 4 OS=Mus musculus OX=10090 GN=Cops4 PE=1 SV=1	1	16	16	16	3	14	11	14	10	3	14	11	14	10	3	14	11	14	10	14	10	49	49	49	46.284	406	406	0	101.14	By MS/MS	By MS/MS	By MS/MS	By MS/MS	By MS/MS	0.75182	0.93832	8.3357	164	12	Leave out requantified	0.6635	0.72886
O88545	O88545	5	5	5	COP9 signalosome complex subunit 6	Cops6	COP9 signalosome complex subunit 6 OS=Mus musculus OX=10090 GN=Cops6 PE=1 SV=1	1	5	5	5	1	5	2	5	4	1	5	2	5	4	1	5	2	5	4	5	2	17.3	17.3	17.3	35.88	324	324	0	19.574	By MS/MS	By MS/MS	By MS/MS	By MS/MS	By MS/MS	0.75488	0.899	28.41	44	3	Leave out requantified	0.77182	0.71107
O88554	O88554	3	3	3	Poly [ADP-ribose] polymerase 2	Parp2	Poly [ADP-ribose] polymerase 2 OS=Mus musculus OX=10090 GN=Parp2 PE=1 SV=3	1	3	3	3	1	3	2	2	2	1	3	2	2	2	1	3	2	2	2	1	1	6.4	6.4	6.4	63.396	559	559	0.00043159	5.8794	By MS/MS	By MS/MS	By MS/MS	By MS/MS	By MS/MS	0.80516	0.99575	14.968	30	1	Leave out requantified	0.66636	0.71428
O88569;O88569-2;O88569-3	O88569;O88569-2;O88569-3	25;23;22	25;23;22	24;22;21	Heterogeneous nuclear ribonucleoproteins A2/B1	Hnrnpa2b1	Heterogeneous nuclear ribonucleoproteins A2/B1 OS=Mus musculus OX=10090 GN=Hnrnpa2b1 PE=1 SV=2;Isoform 2 of Heterogeneous nuclear ribonucleoproteins A2/B1 OS=Mus musculus OX=10090 GN=Hnrnpa2b1;Isoform 3 of Heterogeneous nuclear ribonucleoproteins A2/B1 OS=	3	25	25	24	13	22	21	21	21	13	22	21	21	21	13	21	20	20	20	17	18	71.7	71.7	71.7	37.402	353	353;341;301	0	281.34	By MS/MS	By MS/MS	By MS/MS	By MS/MS	By MS/MS	0.60923	0.77359	17.949	495	17	Leave out requantified	0.47222	0.48782
O88574	O88574	3	3	3	Histone deacetylase complex subunit SAP30	Sap30	Histone deacetylase complex subunit SAP30 OS=Mus musculus OX=10090 GN=Sap30 PE=1 SV=1	1	3	3	3	0	1	3	2	2	0	1	3	2	2	0	1	3	2	2	0	0	14.5	14.5	14.5	23.231	220	220	0.00042535	5.5878		By matching	By MS/MS	By MS/MS	By matching	1.1094	1.3507	18.715	13	4	Leave out requantified	NaN	NaN
O88622-2;O88622	O88622-2;O88622	2;2	2;2	2;2	Poly(ADP-ribose) glycohydrolase	Parg	Isoform 2 of Poly(ADP-ribose) glycohydrolase OS=Mus musculus OX=10090 GN=Parg;Poly(ADP-ribose) glycohydrolase OS=Mus musculus OX=10090 GN=Parg PE=1 SV=2	2	2	2	2	0	2	0	1	1	0	2	0	1	1	0	2	0	1	1	1	0	2.7	2.7	2.7	103.77	920	920;969	0.00080128	4.5393		By MS/MS		By MS/MS	By MS/MS	1.0563	1.2854	13.727	9	1	Median	NaN	0.85048
O88685	O88685	20	20	20	26S protease regulatory subunit 6A	Psmc3	26S proteasome regulatory subunit 6A OS=Mus musculus OX=10090 GN=Psmc3 PE=1 SV=2	1	20	20	20	8	20	16	19	19	8	20	16	19	19	8	20	16	19	19	19	9	58.1	58.1	58.1	49.548	442	442	0	205.79	By MS/MS	By MS/MS	By MS/MS	By MS/MS	By MS/MS	0.88778	1.0735	39.36	265	25	Leave out requantified	0.90157	0.85284
O88696	O88696	8	8	8	ATP-dependent Clp protease proteolytic subunit, mitochondrial	Clpp	ATP-dependent Clp protease proteolytic subunit, mitochondrial OS=Mus musculus OX=10090 GN=Clpp PE=1 SV=1	1	8	8	8	0	5	3	7	3	0	5	3	7	3	0	5	3	7	3	5	0	34.9	34.9	34.9	29.8	272	272	0	23.492		By MS/MS	By MS/MS	By MS/MS	By MS/MS	0.56825	0.68307	48.82	38	8	Leave out requantified	NaN	0.59104
O88708;CON__Q2YDI2	O88708	8;3	8;3	8;3	Origin recognition complex subunit 4	Orc4	Origin recognition complex subunit 4 OS=Mus musculus OX=10090 GN=Orc4 PE=1 SV=2	2	8	8	8	0	5	1	6	4	0	5	1	6	4	0	5	1	6	4	4	0	20.6	20.6	20.6	49.981	433	433;436	0	21.453		By MS/MS	By MS/MS	By MS/MS	By MS/MS	0.499	0.60657	11.956	36	7	Leave out requantified	NaN	0.46668
O88735;O88735-2	O88735;O88735-2	2;2	2;2	2;2	Ensconsin	Map7	Ensconsin OS=Mus musculus OX=10090 GN=Map7 PE=1 SV=1;Isoform 2 of Ensconsin OS=Mus musculus OX=10090 GN=Map7	2	2	2	2	0	1	1	1	1	0	1	1	1	1	0	1	1	1	1	1	0	2.9	2.9	2.9	82.021	730	730;738	0.0026178	3.4794		By MS/MS	By MS/MS	By matching	By matching	0.81367	0.94738	36.122	6	1	Median	NaN	NaN
O88738-3;O88738-2;O88738	O88738-3;O88738-2;O88738	9;9;9	9;9;9	9;9;9	Baculoviral IAP repeat-containing protein 6	Birc6	Isoform 3 of Baculoviral IAP repeat-containing protein 6 OS=Mus musculus OX=10090 GN=Birc6;Isoform 2 of Baculoviral IAP repeat-containing protein 6 OS=Mus musculus OX=10090 GN=Birc6;Baculoviral IAP repeat-containing protein 6 OS=Mus musculus OX=10090 GN=Bi	3	9	9	9	3	4	3	4	4	3	4	3	4	4	3	4	3	4	4	4	2	2.6	2.6	2.6	530.51	4867	4867;4873;4882	0	23.268	By MS/MS	By MS/MS	By MS/MS	By MS/MS	By MS/MS	0.94853	1.2254	14.062	36	7	Leave out requantified	0.8485	1.2748
O88746	O88746	3	3	3	Target of Myb protein 1	Tom1	Target of Myb1 membrane trafficking protein OS=Mus musculus OX=10090 GN=Tom1 PE=1 SV=1	1	3	3	3	0	2	0	3	2	0	2	0	3	2	0	2	0	3	2	2	0	7.9	7.9	7.9	54.325	492	492	0	12.067		By MS/MS		By MS/MS	By MS/MS	0.80302	1.0424	1.6945	12	1	Leave out requantified	NaN	0.49829
O88792	O88792	1	1	1	Junctional adhesion molecule A	F11r	Junctional adhesion molecule A OS=Mus musculus OX=10090 GN=F11r PE=1 SV=2	1	1	1	1	0	1	0	0	0	0	1	0	0	0	0	1	0	0	0	0	0	3	3	3	32.423	300	300	0.0096121	2.4685		By MS/MS				NaN	NaN	NaN	1	1	Median	NaN	NaN
O88796	O88796	7	7	7	Ribonuclease P protein subunit p30	Rpp30	Ribonuclease P protein subunit p30 OS=Mus musculus OX=10090 GN=Rpp30 PE=1 SV=1	1	7	7	7	2	4	3	4	3	2	4	3	4	3	2	4	3	4	3	4	2	36.2	36.2	36.2	29.473	268	268	0	14.705	By MS/MS	By MS/MS	By MS/MS	By MS/MS	By MS/MS	0.75764	0.98733	14.025	33	4	Leave out requantified	0.57322	0.61848
O88844	O88844	19	18	18	Isocitrate dehydrogenase [NADP] cytoplasmic	Idh1	Isocitrate dehydrogenase [NADP] cytoplasmic OS=Mus musculus OX=10090 GN=Idh1 PE=1 SV=2	1	19	18	18	4	18	12	14	13	4	17	12	14	12	4	17	12	14	12	14	10	52.7	50.5	50.5	46.674	414	414	0	82.246	By MS/MS	By MS/MS	By MS/MS	By MS/MS	By MS/MS	1.3493	1.5627	20.695	173	11	Leave out requantified	1.1462	1.2621
O88874	O88874	2	2	2	Cyclin-K	Ccnk	Cyclin-K OS=Mus musculus OX=10090 GN=Ccnk PE=1 SV=3	1	2	2	2	0	1	1	1	1	0	1	1	1	1	0	1	1	1	1	2	1	5.6	5.6	5.6	61.363	554	554	0.00041563	5.1715		By MS/MS	By matching	By matching	By matching	0.588	0.71287	20.477	13	0	Leave out requantified	NaN	0.68751
O88952;O88951;Q8JZS0	O88952	3;1;1	3;1;1	3;1;1	Protein lin-7 homolog C	Lin7c	Protein lin-7 homolog C OS=Mus musculus OX=10090 GN=Lin7c PE=1 SV=2	3	3	3	3	0	3	1	3	3	0	3	1	3	3	0	3	1	3	3	3	1	16.2	16.2	16.2	21.834	197	197;207;233	0	8.8674		By MS/MS	By MS/MS	By MS/MS	By MS/MS	0.74981	1.0024	2.8603	28	3	Leave out requantified	NaN	0.60066
O88958;Q9CRC9-2;Q9CRC9	O88958	11;2;2	11;2;2	11;2;2	Glucosamine-6-phosphate isomerase 1	Gnpda1	Glucosamine-6-phosphate isomerase 1 OS=Mus musculus OX=10090 GN=Gnpda1 PE=1 SV=3	3	11	11	11	2	7	9	8	8	2	7	9	8	8	2	7	9	8	8	6	6	52.6	52.6	52.6	32.549	289	289;274;276	0	56.237	By MS/MS	By MS/MS	By MS/MS	By MS/MS	By MS/MS	1.2934	1.3114	51.749	90	12	Leave out requantified	0.78782	1.0551
O88967	O88967	4	4	4	ATP-dependent zinc metalloprotease YME1L1	Yme1l1	ATP-dependent zinc metalloprotease YME1L1 OS=Mus musculus OX=10090 GN=Yme1l1 PE=1 SV=1	1	4	4	4	0	3	1	3	4	0	3	1	3	4	0	3	1	3	4	3	0	6.7	6.7	6.7	80.027	715	715	0	11.867		By MS/MS	By matching	By MS/MS	By MS/MS	0.5196	0.66375	22.696	22	2	Leave out requantified	NaN	0.50564
O88974-7;O88974;O88974-4	O88974-7;O88974;O88974-4	1;1;1	1;1;1	1;1;1	Histone-lysine N-methyltransferase SETDB1	Setdb1	Isoform 7 of Histone-lysine N-methyltransferase SETDB1 OS=Mus musculus OX=10090 GN=Setdb1;Histone-lysine N-methyltransferase SETDB1 OS=Mus musculus OX=10090 GN=Setdb1 PE=1 SV=1;Isoform 4 of Histone-lysine N-methyltransferase SETDB1 OS=Mus musculus OX=10090	3	1	1	1	0	1	0	0	1	0	1	0	0	1	0	1	0	0	1	1	0	1.6	1.6	1.6	84.399	755	755;1307;1308	0.0018911	3.6251		By matching			By matching	0.53587	0.71236	26.169	3	0	Median	NaN	NaN
O88986	O88986	6	6	6	2-amino-3-ketobutyrate coenzyme A ligase, mitochondrial	Gcat	2-amino-3-ketobutyrate coenzyme A ligase, mitochondrial OS=Mus musculus OX=10090 GN=Gcat PE=1 SV=2	1	6	6	6	2	6	2	4	3	2	6	2	4	3	2	6	2	4	3	3	2	23.1	23.1	23.1	44.93	416	416	0	20.221	By matching	By MS/MS	By MS/MS	By MS/MS	By MS/MS	0.71721	0.84448	29.03	43	4	Leave out requantified	0.61372	0.53576
O88990	O88990	9	1	1	Alpha-actinin-3	Actn3	Alpha-actinin-3 OS=Mus musculus OX=10090 GN=Actn3 PE=2 SV=1	1	9	1	1	6	7	6	9	9	0	0	0	1	1	0	0	0	1	1	0	0	10.1	0.9	0.9	103.04	900	900	1	-2	By matching	By matching	By matching	By MS/MS	By MS/MS	0.35158	0.43753	64.135	5	0	Median	NaN	NaN
O89023	O89023	2	2	2	Tripeptidyl-peptidase 1	Tpp1	Tripeptidyl-peptidase 1 OS=Mus musculus OX=10090 GN=Tpp1 PE=1 SV=2	1	2	2	2	1	1	1	1	2	1	1	1	1	2	1	1	1	1	2	1	1	6.2	6.2	6.2	61.341	562	562	0.00042088	5.3801	By matching	By MS/MS	By MS/MS	By MS/MS	By MS/MS	0.5585	0.72757	63.973	16	3	Median	NaN	0.49539
O89051	O89051	1	1	1	Integral membrane protein 2B;BRI2, membrane form;BRI2 intracellular domain;BRI2C, soluble form;Bri23 peptide	Itm2b	Integral membrane protein 2B OS=Mus musculus OX=10090 GN=Itm2b PE=1 SV=1	1	1	1	1	1	1	1	1	0	1	1	1	1	0	1	1	1	1	0	0	0	3.8	3.8	3.8	30.26	266	266	0.0040131	3.1903	By MS/MS	By matching	By MS/MS	By matching		0.91071	1.2492	18.984	5	1	Median	0.86818	NaN
O89079	O89079	7	7	7	Coatomer subunit epsilon	Cope	Coatomer subunit epsilon OS=Mus musculus OX=10090 GN=Cope PE=1 SV=3	1	7	7	7	0	6	4	5	5	0	6	4	5	5	0	6	4	5	5	5	2	33.4	33.4	33.4	34.567	308	308	0	17.869		By MS/MS	By MS/MS	By MS/MS	By MS/MS	1.0082	1.0668	9.6763	55	6	Leave out requantified	NaN	0.9059
O89086	O89086	7	7	7	RNA-binding protein 3	Rbm3	RNA-binding protein 3 OS=Mus musculus OX=10090 GN=Rbm3 PE=1 SV=1	1	7	7	7	3	7	5	7	7	3	7	5	7	7	3	7	5	7	7	7	4	64.7	64.7	64.7	16.604	153	153	0	144.22	By MS/MS	By MS/MS	By MS/MS	By MS/MS	By MS/MS	0.74734	0.91705	6.7652	122	9	Leave out requantified	0.65937	0.7762
O89090-2;O89090	O89090-2;O89090	2;2	2;2	2;2	Transcription factor Sp1	Sp1	Isoform 2 of Transcription factor Sp1 OS=Mus musculus OX=10090 GN=Sp1;Transcription factor Sp1 OS=Mus musculus OX=10090 GN=Sp1 PE=1 SV=2	2	2	2	2	0	2	2	2	0	0	2	2	2	0	0	2	2	2	0	2	0	4.3	4.3	4.3	48.749	467	467;784	0.0060649	2.8977		By MS/MS	By MS/MS	By MS/MS		0.59073	0.67526	20.007	16	1	Leave out requantified	NaN	0.48286
P00015	P00015	4	1	1	Cytochrome c, testis-specific	Cyct	Cytochrome c, testis-specific OS=Mus musculus OX=10090 GN=Cyct PE=1 SV=3	1	4	1	1	0	4	4	4	2	0	1	1	1	1	0	1	1	1	1	1	0	37.1	10.5	10.5	11.713	105	105	0.00043328	6.0126		By MS/MS	By MS/MS	By MS/MS	By MS/MS	0.8766	1.0699	60.721	10	9	Median	NaN	0.84695
P00375	P00375	7	7	7	Dihydrofolate reductase	Dhfr	Dihydrofolate reductase OS=Mus musculus OX=10090 GN=Dhfr PE=1 SV=3	1	7	7	7	1	6	4	6	5	1	6	4	6	5	1	6	4	6	5	5	3	47.1	47.1	47.1	21.606	187	187	0	36.899	By matching	By MS/MS	By MS/MS	By MS/MS	By MS/MS	0.85943	0.99424	18.483	68	2	Leave out requantified	2.8499	0.84492
P00397	P00397	1	1	1	Cytochrome c oxidase subunit 1	Mtco1	Cytochrome c oxidase subunit 1 OS=Mus musculus OX=10090 GN=Mtco1 PE=1 SV=2	1	1	1	1	0	1	1	1	1	0	1	1	1	1	0	1	1	1	1	1	1	1.6	1.6	1.6	56.909	514	514	0.009362	2.5419		By MS/MS	By MS/MS	By MS/MS	By MS/MS	1.2494	1.353	27.783	15	0	Median	NaN	1.0592
P00405	P00405	6	6	6	Cytochrome c oxidase subunit 2	Mtco2	Cytochrome c oxidase subunit 2 OS=Mus musculus OX=10090 GN=Mtco2 PE=1 SV=1	1	6	6	6	2	6	4	6	5	2	6	4	6	5	2	6	4	6	5	6	3	28.2	28.2	28.2	25.976	227	227	0	33.119	By MS/MS	By MS/MS	By MS/MS	By MS/MS	By MS/MS	0.70363	0.92011	17.36	65	9	Leave out requantified	0.71197	0.68736
P00493	P00493	13	13	13	Hypoxanthine-guanine phosphoribosyltransferase	Hprt1	Hypoxanthine-guanine phosphoribosyltransferase OS=Mus musculus OX=10090 GN=Hprt1 PE=1 SV=3	1	13	13	13	7	13	12	11	11	7	13	12	11	11	7	13	12	11	11	11	7	79.4	79.4	79.4	24.57	218	218	0	148.23	By MS/MS	By MS/MS	By MS/MS	By MS/MS	By MS/MS	1.7338	1.6689	16.725	170	8	Leave out requantified	0.94636	1.0882
P00920	P00920	3	3	3	Carbonic anhydrase 2	Ca2	Carbonic anhydrase 2 OS=Mus musculus OX=10090 GN=Ca2 PE=1 SV=4	1	3	3	3	1	2	1	3	2	1	2	1	3	2	1	2	1	3	2	2	1	12.7	12.7	12.7	29.032	260	260	0	6.8028	By matching	By MS/MS	By MS/MS	By MS/MS	By MS/MS	0.80658	0.92652	2.9498	22	2	Leave out requantified	0.847	1.4539
P01325	P01325	1	1	1	Insulin-1;Insulin-1 B chain;Insulin-1 A chain	Ins1	Insulin-1 OS=Mus musculus OX=10090 GN=Ins1 PE=1 SV=1	1	1	1	1	0	1	1	1	1	0	1	1	1	1	0	1	1	1	1	1	1	6.5	6.5	6.5	12.16	108	108	0.0033247	3.3268		By MS/MS	By MS/MS	By MS/MS	By MS/MS	0.0058624	0.013038	76.132	15	15	Linear	NaN	0.0069378
P84244;P02301	P84244;P02301	7;7	1;1	1;1	Histone H3.3;Histone H3.3C	H3f3a;H3f3c	Histone H3.3 OS=Mus musculus OX=10090 GN=H3-3b PE=1 SV=2;Histone H3.3C OS=Mus musculus OX=10090 GN=H3-5 PE=3 SV=3	2	7	1	1	5	7	7	7	7	1	1	1	1	1	1	1	1	1	1	1	1	49.3	23.5	23.5	15.328	136	136;136	0	38.906	By MS/MS	By MS/MS	By MS/MS	By MS/MS	By MS/MS	0.75184	0.75574	36.55	47	1	Median	0.90092	0.64702
P02468	P02468	31	31	31	Laminin subunit gamma-1	Lamc1	Laminin subunit gamma-1 OS=Mus musculus OX=10090 GN=Lamc1 PE=1 SV=2	1	31	31	31	2	29	19	24	25	2	29	19	24	25	2	29	19	24	25	25	6	24.4	24.4	24.4	177.3	1607	1607	0	295.41	By MS/MS	By MS/MS	By MS/MS	By MS/MS	By MS/MS	0.90035	1.0592	24.267	333	39	Leave out requantified	0.7181	0.59261
P02469	P02469	23	23	23	Laminin subunit beta-1	Lamb1	Laminin subunit beta-1 OS=Mus musculus OX=10090 GN=Lamb1 PE=1 SV=3	1	23	23	23	2	21	7	21	21	2	21	7	21	21	2	21	7	21	21	8	5	15.7	15.7	15.7	197.09	1786	1786	0	130.32	By MS/MS	By MS/MS	By MS/MS	By MS/MS	By MS/MS	0.57173	0.66142	19.485	181	27	Leave out requantified	0.56996	0.44292
P02798	P02798	3	3	2	Metallothionein-2	Mt2	Metallothionein-2 OS=Mus musculus OX=10090 GN=Mt2 PE=1 SV=2	1	3	3	2	0	2	3	3	1	0	2	3	3	1	0	1	2	2	0	1	0	65.6	65.6	45.9	6.1153	61	61	0	21.622		By MS/MS	By MS/MS	By MS/MS	By MS/MS	0.23757	0.262	16.975	28	3	Leave out requantified	NaN	0.18896
P02802	P02802	3	3	2	Metallothionein-1	Mt1	Metallothionein-1 OS=Mus musculus OX=10090 GN=Mt1 PE=1 SV=1	1	3	3	2	0	2	1	3	1	0	2	1	3	1	0	2	1	2	1	1	0	68.9	68.9	55.7	6.0181	61	61	0	18.756		By MS/MS	By MS/MS	By MS/MS	By MS/MS	0.2791	0.31448	46.842	17	4	Median	NaN	0.258
P03911	P03911	3	3	3	NADH-ubiquinone oxidoreductase chain 4	Mtnd4	NADH-ubiquinone oxidoreductase chain 4 OS=Mus musculus OX=10090 GN=Mtnd4 PE=1 SV=1	1	3	3	3	2	3	0	2	1	2	3	0	2	1	2	3	0	2	1	3	2	10.5	10.5	10.5	51.881	459	459	0	10.587	By MS/MS	By MS/MS		By matching	By matching	0.86213	1.0187	11.094	22	1	Leave out requantified	0.61616	0.70612
P03921	P03921	1	1	1	NADH-ubiquinone oxidoreductase chain 5	Mtnd5	NADH-ubiquinone oxidoreductase chain 5 OS=Mus musculus OX=10090 GN=Mtnd5 PE=1 SV=3	1	1	1	1	1	1	1	1	0	1	1	1	1	0	1	1	1	1	0	1	1	2.1	2.1	2.1	68.474	607	607	0	15.638	By matching	By MS/MS	By matching	By MS/MS		0.68193	0.83047	31.744	12	1	Median	NaN	0.70868
P03930	P03930	2	2	2	ATP synthase protein 8	Mtatp8	ATP synthase protein 8 OS=Mus musculus OX=10090 GN=Mtatp8 PE=1 SV=1	1	2	2	2	1	2	1	2	1	1	2	1	2	1	1	2	1	2	1	2	1	34.3	34.3	34.3	7.7662	67	67	0	6.0898	By MS/MS	By MS/MS	By MS/MS	By MS/MS	By MS/MS	0.62402	0.73298	10.52	7	1	Median	NaN	0.60881
P03958	P03958	4	4	4	Adenosine deaminase	Ada	Adenosine deaminase OS=Mus musculus OX=10090 GN=Ada PE=1 SV=3	1	4	4	4	1	2	1	1	0	1	2	1	1	0	1	2	1	1	0	1	0	15.9	15.9	15.9	39.991	352	352	0.00079745	4.4245	By MS/MS	By MS/MS	By MS/MS	By MS/MS		0.95694	1.2639	15.666	6	0	Leave out requantified	NaN	0.82781
P03975	P03975	1	1	1	IgE-binding protein	Iap	IgE-binding protein OS=Mus musculus OX=10090 GN=Iap PE=2 SV=1	1	1	1	1	0	1	1	0	1	0	1	1	0	1	0	1	1	0	1	1	0	2	2	2	62.747	557	557	0.00041545	5.166		By MS/MS	By MS/MS		By MS/MS	2.5761	1.0328	110.37	7	1	Median	NaN	0.24422
P04184-2;P04184	P04184-2;P04184	4;4	4;4	4;4	Thymidine kinase, cytosolic	Tk1	Isoform 2 of Thymidine kinase, cytosolic OS=Mus musculus OX=10090 GN=Tk1;Thymidine kinase, cytosolic OS=Mus musculus OX=10090 GN=Tk1 PE=1 SV=3	2	4	4	4	0	2	1	2	1	0	2	1	2	1	0	2	1	2	1	1	0	27.7	27.7	27.7	22.896	206	206;233	0	9.3311		By MS/MS	By MS/MS	By MS/MS	By MS/MS	1.358	1.6421	11.01	23	2	Leave out requantified	NaN	1.2381
P05064;P05063	P05064	33;6	33;6	32;5	Fructose-bisphosphate aldolase A	Aldoa	Fructose-bisphosphate aldolase A OS=Mus musculus OX=10090 GN=Aldoa PE=1 SV=2	2	33	33	32	26	30	31	31	30	26	30	31	31	30	25	29	30	30	29	29	29	89.8	89.8	87.9	39.355	364	364;363	0	323.31	By MS/MS	By MS/MS	By MS/MS	By MS/MS	By MS/MS	0.90551	1.1974	13.978	669	32	Leave out requantified	0.66848	0.86514
P05201	P05201	24	24	24	Aspartate aminotransferase, cytoplasmic	Got1	Aspartate aminotransferase, cytoplasmic OS=Mus musculus OX=10090 GN=Got1 PE=1 SV=3	1	24	24	24	9	23	21	22	21	9	23	21	22	21	9	23	21	22	21	22	20	68.5	68.5	68.5	46.247	413	413	0	193.37	By MS/MS	By MS/MS	By MS/MS	By MS/MS	By MS/MS	1.219	1.4501	38.769	351	35	Leave out requantified	0.94867	1.0748
P05202	P05202	24	24	24	Aspartate aminotransferase, mitochondrial	Got2	Aspartate aminotransferase, mitochondrial OS=Mus musculus OX=10090 GN=Got2 PE=1 SV=1	1	24	24	24	13	24	17	21	21	13	24	17	21	21	13	24	17	21	21	19	20	64.7	64.7	64.7	47.411	430	430	0	177.86	By MS/MS	By MS/MS	By MS/MS	By MS/MS	By MS/MS	0.52214	0.67516	10.649	330	27	Leave out requantified	0.49275	0.52241
P05213;Q3UX10	P05213	31;3	31;3	0;0	Tubulin alpha-1B chain	Tuba1b	Tubulin alpha-1B chain OS=Mus musculus OX=10090 GN=Tuba1b PE=1 SV=2	2	31	31	0	27	27	28	28	26	27	27	28	28	26	0	0	0	0	0	0	0	82.5	82.5	0	50.151	451	451;446	0	323.31	By MS/MS	By MS/MS	By MS/MS	By MS/MS	By MS/MS	0.83858	0.99964	10.013	698	23	Leave out requantified	0.76264	0.88547
P05214	P05214	24	2	2	Tubulin alpha-3 chain	Tuba3a	Tubulin alpha-3 chain OS=Mus musculus OX=10090 GN=Tuba3b PE=1 SV=1	1	24	2	2	21	20	21	22	21	2	1	2	2	2	2	1	2	2	2	1	2	66.7	5.3	5.3	49.959	450	450	0	22.896	By MS/MS	By MS/MS	By MS/MS	By MS/MS	By MS/MS	1.7099	1.9051	52.575	31	4	Median	2.0556	1.8136
P05532-2;P05532	P05532-2;P05532	1;1	1;1	1;1	Mast/stem cell growth factor receptor Kit	Kit	Isoform 2 of Mast/stem cell growth factor receptor Kit OS=Mus musculus OX=10090 GN=Kit;Mast/stem cell growth factor receptor Kit OS=Mus musculus OX=10090 GN=Kit PE=1 SV=3	2	1	1	1	0	1	0	1	0	0	1	0	1	0	0	1	0	1	0	1	0	1.1	1.1	1.1	108.93	975	975;979	0.0011792	4.1671		By MS/MS		By matching		2.0365	2.4721	29.751	4	0	Median	NaN	2.252
P05977-2;P05977;P09542	P05977-2;P05977;P09542	1;1;1	1;1;1	1;1;1	Myosin light chain 1/3, skeletal muscle isoform;Myosin light chain 3	Myl1;Myl3	Isoform MLC3 of Myosin light chain 1/3, skeletal muscle isoform OS=Mus musculus OX=10090 GN=Myl1;Myosin light chain 1/3, skeletal muscle isoform OS=Mus musculus OX=10090 GN=Myl1 PE=1 SV=2;Myosin light chain 3 OS=Mus musculus OX=10090 GN=Myl3 PE=1 SV=4	3	1	1	1	0	1	1	1	1	0	1	1	1	1	0	1	1	1	1	1	1	8	8	8	16.6	150	150;188;204	0.00042373	5.4872		By MS/MS	By MS/MS	By MS/MS	By MS/MS	0.56127	0.70207	36.949	15	2	Median	NaN	0.63078
P06151;P00342	P06151	22;2	22;2	21;1	L-lactate dehydrogenase A chain	Ldha	L-lactate dehydrogenase A chain OS=Mus musculus OX=10090 GN=Ldha PE=1 SV=3	2	22	22	21	16	21	19	21	18	16	21	19	21	18	15	20	18	20	17	18	16	79.5	79.5	79.5	36.498	332	332;332	0	256.98	By MS/MS	By MS/MS	By MS/MS	By MS/MS	By MS/MS	1.1421	1.4941	19.177	480	24	Leave out requantified	0.83833	1.1171
P06745;CON__Q3ZBD7	P06745	21;8	21;8	21;8	Glucose-6-phosphate isomerase	Gpi	Glucose-6-phosphate isomerase OS=Mus musculus OX=10090 GN=Gpi PE=1 SV=4	2	21	21	21	13	19	13	18	15	13	19	13	18	15	13	19	13	18	15	16	18	49.5	49.5	49.5	62.766	558	558;557	0	317.56	By MS/MS	By MS/MS	By MS/MS	By MS/MS	By MS/MS	1.0462	1.2488	10.657	360	9	Leave out requantified	0.82155	1.0795
P06797	P06797	3	3	3	Cathepsin L1;Cathepsin L1 heavy chain;Cathepsin L1 light chain	Ctsl	Procathepsin L OS=Mus musculus OX=10090 GN=Ctsl PE=1 SV=2	1	3	3	3	0	2	2	2	2	0	2	2	2	2	0	2	2	2	2	1	0	13.5	13.5	13.5	37.547	334	334	0	14.148		By MS/MS	By MS/MS	By MS/MS	By matching	1.0613	1.2584	19.524	17	3	Leave out requantified	NaN	0.93678
P06801	P06801	3	3	3	NADP-dependent malic enzyme	Me1	NADP-dependent malic enzyme OS=Mus musculus OX=10090 GN=Me1 PE=1 SV=2	1	3	3	3	0	3	1	2	2	0	3	1	2	2	0	3	1	2	2	0	1	10.7	10.7	10.7	63.953	572	572	0	7.5083		By MS/MS	By MS/MS	By matching	By MS/MS	1.4039	1.6679	0.54103	9	0	Leave out requantified	NaN	1.0064
P07091	P07091	1	1	1	Protein S100-A4	S100a4	Protein S100-A4 OS=Mus musculus OX=10090 GN=S100a4 PE=1 SV=1	1	1	1	1	1	1	1	0	1	1	1	1	0	1	1	1	1	0	1	1	1	16.8	16.8	16.8	11.721	101	101	0.0057266	2.932	By matching	By MS/MS	By matching		By matching	1.0796	0.99595	46.488	11	0	Median	0.5689	1.0796
P07214	P07214	6	6	6	SPARC	Sparc	SPARC OS=Mus musculus OX=10090 GN=Sparc PE=1 SV=1	1	6	6	6	1	6	3	6	5	1	6	3	6	5	1	6	3	6	5	3	1	26.5	26.5	26.5	34.45	302	302	0	41.364	By MS/MS	By MS/MS	By MS/MS	By MS/MS	By MS/MS	1.0434	1.2571	15.623	52	4	Leave out requantified	0.69392	0.76719
P07356	P07356	14	14	14	Annexin A2	Anxa2	Annexin A2 OS=Mus musculus OX=10090 GN=Anxa2 PE=1 SV=2	1	14	14	14	1	12	6	12	10	1	12	6	12	10	1	12	6	12	10	10	5	49.9	49.9	49.9	38.676	339	339	0	117.54	By MS/MS	By MS/MS	By MS/MS	By MS/MS	By MS/MS	0.4467	0.55929	44.662	125	21	Leave out requantified	0.44985	0.43018
P07607	P07607	6	6	6	Thymidylate synthase	Tyms	Thymidylate synthase OS=Mus musculus OX=10090 GN=Tyms PE=1 SV=1	1	6	6	6	0	6	1	6	5	0	6	1	6	5	0	6	1	6	5	4	0	22.8	22.8	22.8	34.958	307	307	0	45.143		By MS/MS	By MS/MS	By MS/MS	By MS/MS	1.196	1.4546	25.219	42	8	Leave out requantified	NaN	1.1508
P07742	P07742	26	26	26	Ribonucleoside-diphosphate reductase large subunit	Rrm1	Ribonucleoside-diphosphate reductase large subunit OS=Mus musculus OX=10090 GN=Rrm1 PE=1 SV=2	1	26	26	26	8	23	21	22	17	8	23	21	22	17	8	23	21	22	17	19	16	49.2	49.2	49.2	90.209	792	792	0	162.57	By MS/MS	By MS/MS	By MS/MS	By MS/MS	By MS/MS	0.96489	1.1584	13.297	269	21	Leave out requantified	0.79442	0.92414
P07901;REV__Q8BL66	P07901	44;1	31;0	31;0	Heat shock protein HSP 90-alpha	Hsp90aa1	Heat shock protein HSP 90-alpha OS=Mus musculus OX=10090 GN=Hsp90aa1 PE=1 SV=4	2	44	31	31	37	43	40	43	41	26	30	29	30	28	26	30	29	30	28	31	26	65.2	50.5	50.5	84.787	733	733;1411	0	323.31	By MS/MS	By MS/MS	By MS/MS	By MS/MS	By MS/MS	0.82404	0.97043	10.068	884	43	Leave out requantified	0.6978	0.79425
P08003	P08003	31	30	30	Protein disulfide-isomerase A4	Pdia4	Protein disulfide-isomerase A4 OS=Mus musculus OX=10090 GN=Pdia4 PE=1 SV=3	1	31	30	30	6	29	25	28	28	5	28	25	28	27	5	28	25	28	27	22	22	49.4	47	47	71.982	638	638	0	266.38	By MS/MS	By MS/MS	By MS/MS	By MS/MS	By MS/MS	0.60367	0.75688	9.701	405	25	Leave out requantified	0.57239	0.52826
P08030	P08030	11	11	11	Adenine phosphoribosyltransferase	Aprt	Adenine phosphoribosyltransferase OS=Mus musculus OX=10090 GN=Aprt PE=1 SV=2	1	11	11	11	7	9	9	10	10	7	9	9	10	10	7	9	9	10	10	9	10	75.6	75.6	75.6	19.724	180	180	0	144.95	By MS/MS	By MS/MS	By MS/MS	By MS/MS	By MS/MS	0.88075	1.0762	17.434	138	13	Leave out requantified	0.63767	0.73324
P08113	P08113	40	39	39	Endoplasmin	Hsp90b1	Endoplasmin OS=Mus musculus OX=10090 GN=Hsp90b1 PE=1 SV=2	1	40	39	39	23	39	38	37	36	22	38	37	36	35	22	38	37	36	35	35	33	55.2	53.7	53.7	92.475	802	802	0	323.31	By MS/MS	By MS/MS	By MS/MS	By MS/MS	By MS/MS	0.55222	0.66789	11.478	745	30	Leave out requantified	0.44863	0.43004
P08122	P08122	1	1	1	Collagen alpha-2(IV) chain;Canstatin	Col4a2	Collagen alpha-2(IV) chain OS=Mus musculus OX=10090 GN=Col4a2 PE=1 SV=4	1	1	1	1	0	1	1	1	1	0	1	1	1	1	0	1	1	1	1	0	0	0.8	0.8	0.8	167.32	1707	1707	0.005386	2.97		By MS/MS	By MS/MS	By MS/MS	By MS/MS	0.6167	0.78783	28.033	10	1	Linear	NaN	0.62339
P08207	P08207	3	3	3	Protein S100-A10	S100a10	Protein S100-A10 OS=Mus musculus OX=10090 GN=S100a10 PE=1 SV=2	1	3	3	3	0	2	0	2	2	0	2	0	2	2	0	2	0	2	2	1	0	35.1	35.1	35.1	11.186	97	97	0.0011664	4.0019		By MS/MS		By matching	By MS/MS	0.73951	0.88457	45.152	10	0	Leave out requantified	NaN	0.82119
P08226	P08226	15	15	15	Apolipoprotein E	Apoe	Apolipoprotein E OS=Mus musculus OX=10090 GN=Apoe PE=1 SV=2	1	15	15	15	1	13	11	12	13	1	13	11	12	13	1	13	11	12	13	11	2	46.6	46.6	46.6	35.866	311	311	0	99.108	By matching	By MS/MS	By MS/MS	By MS/MS	By MS/MS	1.3437	1.6973	31.02	131	11	Leave out requantified	NaN	1.2316
P08228	P08228	9	9	9	Superoxide dismutase [Cu-Zn]	Sod1	Superoxide dismutase [Cu-Zn] OS=Mus musculus OX=10090 GN=Sod1 PE=1 SV=2	1	9	9	9	5	8	8	8	5	5	8	8	8	5	5	8	8	8	5	6	7	58.4	58.4	58.4	15.942	154	154	0	55.179	By MS/MS	By MS/MS	By MS/MS	By MS/MS	By MS/MS	0.8397	1.088	14.954	137	5	Leave out requantified	0.72274	0.7798
P08249	P08249	19	19	19	Malate dehydrogenase, mitochondrial	Mdh2	Malate dehydrogenase, mitochondrial OS=Mus musculus OX=10090 GN=Mdh2 PE=1 SV=3	1	19	19	19	14	19	18	19	18	14	19	18	19	18	14	19	18	19	18	18	18	67.8	67.8	67.8	35.611	338	338	0	252.18	By MS/MS	By MS/MS	By MS/MS	By MS/MS	By MS/MS	0.62548	0.77322	5.7313	379	26	Leave out requantified	0.61816	0.60636
P08752;B2RSH2;P18872-2;P20612;Q3V3I2;P50149;P18872;Q8CGK7	P08752;B2RSH2	11;6;4;2;2;2;2;1	11;6;4;2;2;2;2;1	5;0;0;0;0;0;0;0	Guanine nucleotide-binding protein G(i) subunit alpha-2;Guanine nucleotide-binding protein G(i) subunit alpha-1	Gnai2;Gnai1	Guanine nucleotide-binding protein G(i) subunit alpha-2 OS=Mus musculus OX=10090 GN=Gnai2 PE=1 SV=5;Guanine nucleotide-binding protein G(i) subunit alpha-1 OS=Mus musculus OX=10090 GN=Gnai1 PE=1 SV=1	8	11	11	5	5	9	7	7	8	5	9	7	7	8	1	4	4	4	4	4	2	39.2	39.2	20	40.489	355	355;354;354;350;354;354;354;381	0	87.428	By MS/MS	By MS/MS	By MS/MS	By MS/MS	By MS/MS	0.71613	0.89307	24.635	133	7	Leave out requantified	0.57905	0.57075
P08775	P08775	25	25	25	DNA-directed RNA polymerase II subunit RPB1	Polr2a	DNA-directed RNA polymerase II subunit RPB1 OS=Mus musculus OX=10090 GN=Polr2a PE=1 SV=3	1	25	25	25	3	17	16	19	16	3	17	16	19	16	3	17	16	19	16	17	5	16.7	16.7	16.7	217.17	1970	1970	0	89.173	By MS/MS	By MS/MS	By MS/MS	By MS/MS	By MS/MS	0.87673	1.1173	13.692	191	27	Leave out requantified	0.83699	0.86769
P09055;P09055-2	P09055;P09055-2	13;11	13;11	13;11	Integrin beta-1	Itgb1	Integrin beta-1 OS=Mus musculus OX=10090 GN=Itgb1 PE=1 SV=1;Isoform 2 of Integrin beta-1 OS=Mus musculus OX=10090 GN=Itgb1	2	13	13	13	3	10	12	12	9	3	10	12	12	9	3	10	12	12	9	9	4	21.6	21.6	21.6	88.231	798	798;801	0	74.06	By MS/MS	By MS/MS	By MS/MS	By MS/MS	By MS/MS	0.78319	0.96562	14.526	125	14	Leave out requantified	0.79097	0.75395
P09103	P09103	29	29	29	Protein disulfide-isomerase	P4hb	Protein disulfide-isomerase OS=Mus musculus OX=10090 GN=P4hb PE=1 SV=2	1	29	29	29	16	25	24	26	24	16	25	24	26	24	16	25	24	26	24	24	24	64.8	64.8	64.8	57.058	509	509	0	244.99	By MS/MS	By MS/MS	By MS/MS	By MS/MS	By MS/MS	0.54624	0.67282	7.6391	514	20	Leave out requantified	0.53015	0.54169
P09242	P09242	9	9	9	Alkaline phosphatase, tissue-nonspecific isozyme	Alpl	Alkaline phosphatase, tissue-nonspecific isozyme OS=Mus musculus OX=10090 GN=Alpl PE=1 SV=2	1	9	9	9	2	9	6	9	6	2	9	6	9	6	2	9	6	9	6	6	3	23.1	23.1	23.1	57.514	524	524	0	51.048	By MS/MS	By MS/MS	By MS/MS	By MS/MS	By MS/MS	1.0408	1.1243	24.778	87	10	Leave out requantified	0.82778	0.60962
P09405	P09405	37	37	37	Nucleolin	Ncl	Nucleolin OS=Mus musculus OX=10090 GN=Ncl PE=1 SV=2	1	37	37	37	28	33	32	32	31	28	33	32	32	31	28	33	32	32	31	30	29	45.3	45.3	45.3	76.722	707	707	0	323.31	By MS/MS	By MS/MS	By MS/MS	By MS/MS	By MS/MS	0.74681	0.82365	9.0726	595	22	Leave out requantified	0.48411	0.49711
P09411;P09041	P09411	25;5	25;5	25;5	Phosphoglycerate kinase 1	Pgk1	Phosphoglycerate kinase 1 OS=Mus musculus OX=10090 GN=Pgk1 PE=1 SV=4	2	25	25	25	18	25	20	25	24	18	25	20	25	24	18	25	20	25	24	21	22	77	77	77	44.55	417	417;417	0	323.31	By MS/MS	By MS/MS	By MS/MS	By MS/MS	By MS/MS	0.94721	1.1122	19.063	482	20	Leave out requantified	0.698	0.93255
P09602	P09602	3	3	3	Non-histone chromosomal protein HMG-17	Hmgn2	Non-histone chromosomal protein HMG-17 OS=Mus musculus OX=10090 GN=Hmgn2 PE=1 SV=2	1	3	3	3	0	2	3	2	1	0	2	3	2	1	0	2	3	2	1	1	1	25.6	25.6	25.6	9.4226	90	90	0.00043085	5.8558		By MS/MS	By MS/MS	By MS/MS	By matching	0.7214	0.6794	26.522	22	0	Leave out requantified	NaN	0.69134
P09671	P09671	9	9	9	Superoxide dismutase [Mn], mitochondrial	Sod2	Superoxide dismutase [Mn], mitochondrial OS=Mus musculus OX=10090 GN=Sod2 PE=1 SV=3	1	9	9	9	4	9	8	8	7	4	9	8	8	7	4	9	8	8	7	8	8	58.1	58.1	58.1	24.603	222	222	0	71.655	By MS/MS	By MS/MS	By MS/MS	By MS/MS	By MS/MS	0.67656	0.73073	13.592	133	11	Leave out requantified	0.59255	0.53882
P09803	P09803	6	6	6	Cadherin-1;E-Cad/CTF1;E-Cad/CTF2;E-Cad/CTF3	Cdh1	Cadherin-1 OS=Mus musculus OX=10090 GN=Cdh1 PE=1 SV=1	1	6	6	6	1	6	2	5	5	1	6	2	5	5	1	6	2	5	5	3	0	8.5	8.5	8.5	98.255	884	884	0	41.118	By MS/MS	By MS/MS	By MS/MS	By MS/MS	By MS/MS	0.52463	0.64779	21.678	55	10	Leave out requantified	0.35357	0.4686
P0C028;P0C027;Q8R2U6;Q9JI46	P0C028;P0C027;Q8R2U6	3;3;3;1	3;3;3;1	3;3;3;1	Diphosphoinositol polyphosphate phosphohydrolase 3-beta;Diphosphoinositol polyphosphate phosphohydrolase 3-alpha;Diphosphoinositol polyphosphate phosphohydrolase 2	Nudt11;Nudt10;Nudt4	Diphosphoinositol polyphosphate phosphohydrolase 3-beta OS=Mus musculus OX=10090 GN=Nudt11 PE=1 SV=1;Diphosphoinositol polyphosphate phosphohydrolase 3-alpha OS=Mus musculus OX=10090 GN=Nudt10 PE=1 SV=1;Diphosphoinositol polyphosphate phosphohydrolase 2 OS	4	3	3	3	0	2	0	3	3	0	2	0	3	3	0	2	0	3	3	1	1	15.9	15.9	15.9	18.593	164	164;164;179;168	0.00042445	5.5557		By MS/MS		By MS/MS	By MS/MS	1.7951	2.0235	42.201	18	1	Leave out requantified	NaN	1.5011
Q3THW5;P0C0S6	Q3THW5;P0C0S6	5;5	3;3	3;3	Histone H2A.V;Histone H2A.Z	H2afv;H2afz	Histone H2A.V OS=Mus musculus OX=10090 GN=H2az2 PE=1 SV=3;Histone H2A.Z OS=Mus musculus OX=10090 GN=H2az1 PE=1 SV=2	2	5	3	3	4	3	3	5	4	2	3	3	3	3	2	3	3	3	3	3	3	31.2	24.2	24.2	13.509	128	128;128	0	29.762	By MS/MS	By MS/MS	By MS/MS	By MS/MS	By MS/MS	0.73534	0.84778	2.8631	92	0	Leave out requantified	0.83182	0.65645
P0DP28;P0DP27;P0DP26;Q9D6P8;P20801	P0DP28;P0DP27;P0DP26;Q9D6P8	8;8;8;5;1	8;8;8;5;1	8;8;8;5;1	Calmodulin-like protein 3	Calml3	Calmodulin-3 OS=Mus musculus OX=10090 GN=Calm3 PE=1 SV=1;Calmodulin-2 OS=Mus musculus OX=10090 GN=Calm2 PE=1 SV=1;Calmodulin-1 OS=Mus musculus OX=10090 GN=Calm1 PE=1 SV=1;Calmodulin-like protein 3 OS=Mus musculus OX=10090 GN=Calml3 PE=2 SV=1	5	8	8	8	4	8	6	7	8	4	8	6	7	8	4	8	6	7	8	8	7	43	43	43	16.837	149	149;149;149;149;160	0	85.305	By MS/MS	By MS/MS	By MS/MS	By MS/MS	By MS/MS	0.95646	1.1732	5.2957	136	2	Leave out requantified	0.81989	0.92554
P10107	P10107	12	11	11	Annexin A1	Anxa1	Annexin A1 OS=Mus musculus OX=10090 GN=Anxa1 PE=1 SV=2	1	12	11	11	0	2	0	10	5	0	1	0	9	4	0	1	0	9	4	1	1	42.8	40.8	40.8	38.734	346	346	0	43.229		By MS/MS		By MS/MS	By MS/MS	0.23641	0.28311	77.481	24	16	Median	NaN	0.43002
P10126;P62631	P10126	29;11	29;11	29;11	Elongation factor 1-alpha 1	Eef1a1	Elongation factor 1-alpha 1 OS=Mus musculus OX=10090 GN=Eef1a1 PE=1 SV=3	2	29	29	29	26	28	25	28	26	26	28	25	28	26	26	28	25	28	26	26	25	74	74	74	50.113	462	462;463	0	323.31	By MS/MS	By MS/MS	By MS/MS	By MS/MS	By MS/MS	0.83671	0.94488	7.7469	1142	41	Leave out requantified	0.74458	0.84968
P10493	P10493	13	13	12	Nidogen-1	Nid1	Nidogen-1 OS=Mus musculus OX=10090 GN=Nid1 PE=1 SV=2	1	13	13	12	1	8	4	3	8	1	8	4	3	8	1	8	4	3	7	3	0	11.9	11.9	11.1	136.54	1245	1245	0	38.689	By MS/MS	By MS/MS	By MS/MS	By MS/MS	By MS/MS	0.62887	0.73921	29.832	44	13	Leave out requantified	0.93392	0.55371
P10518	P10518	2	2	2	Delta-aminolevulinic acid dehydratase	Alad	Delta-aminolevulinic acid dehydratase OS=Mus musculus OX=10090 GN=Alad PE=1 SV=1	1	2	2	2	0	2	1	1	1	0	2	1	1	1	0	2	1	1	1	1	0	6.1	6.1	6.1	36.023	330	330	0.00042105	5.3828		By MS/MS	By MS/MS	By MS/MS	By MS/MS	1.3555	1.7347	48.165	9	3	Leave out requantified	NaN	1.3239
P10605	P10605	6	6	6	Cathepsin B;Cathepsin B light chain;Cathepsin B heavy chain	Ctsb	Cathepsin B OS=Mus musculus OX=10090 GN=Ctsb PE=1 SV=2	1	6	6	6	0	6	4	5	5	0	6	4	5	5	0	6	4	5	5	4	3	21.8	21.8	21.8	37.279	339	339	0	30.023		By MS/MS	By MS/MS	By MS/MS	By MS/MS	0.94088	1.127	12.991	67	3	Leave out requantified	NaN	0.61818
P10630;P10630-2	P10630;P10630-2	22;22	7;7	7;7	Eukaryotic initiation factor 4A-II;Eukaryotic initiation factor 4A-II, N-terminally processed	Eif4a2	Eukaryotic initiation factor 4A-II OS=Mus musculus OX=10090 GN=Eif4a2 PE=1 SV=2;Isoform 2 of Eukaryotic initiation factor 4A-II OS=Mus musculus OX=10090 GN=Eif4a2	2	22	7	7	11	19	19	20	18	2	5	4	5	4	2	5	4	5	4	3	3	57.5	25.8	25.8	46.402	407	407;408	0	67.731	By MS/MS	By MS/MS	By MS/MS	By MS/MS	By MS/MS	1.6518	1.9908	30.791	55	4	Leave out requantified	1.7241	1.674
P10639	P10639	7	7	7	Thioredoxin	Txn	Thioredoxin OS=Mus musculus OX=10090 GN=Txn PE=1 SV=3	1	7	7	7	6	7	5	6	6	6	7	5	6	6	6	7	5	6	6	6	5	83.8	83.8	83.8	11.675	105	105	0	81.489	By MS/MS	By MS/MS	By MS/MS	By MS/MS	By MS/MS	0.82556	1.0041	4.8802	112	13	Leave out requantified	0.71047	0.83441
P10649;Q8R5I6;Q80W21;P15626	P10649	5;2;2;2	5;2;2;2	4;1;1;1	Glutathione S-transferase Mu 1	Gstm1	Glutathione S-transferase Mu 1 OS=Mus musculus OX=10090 GN=Gstm1 PE=1 SV=2	4	5	5	4	0	2	1	1	1	0	2	1	1	1	0	2	1	1	1	3	1	27.1	27.1	22.9	25.97	218	218;218;218;218	0	41.05		By MS/MS	By MS/MS	By MS/MS	By MS/MS	0.57142	0.64729	45.511	16	3	Median	NaN	0.56541
P10711;P10711-2;Q9QVN7	P10711;P10711-2	12;9;1	12;9;1	12;9;1	Transcription elongation factor A protein 1	Tcea1	Transcription elongation factor A protein 1 OS=Mus musculus OX=10090 GN=Tcea1 PE=1 SV=2;Isoform 1 of Transcription elongation factor A protein 1 OS=Mus musculus OX=10090 GN=Tcea1	3	12	12	12	1	11	8	9	10	1	11	8	9	10	1	11	8	9	10	9	8	51.5	51.5	51.5	33.88	301	301;266;299	0	65.716	By MS/MS	By MS/MS	By MS/MS	By MS/MS	By MS/MS	0.8026	0.99365	4.8676	135	14	Leave out requantified	0.57928	0.7903
P10852;P10852-2	P10852;P10852-2	21;20	21;20	21;20	4F2 cell-surface antigen heavy chain	Slc3a2	4F2 cell-surface antigen heavy chain OS=Mus musculus OX=10090 GN=Slc3a2 PE=1 SV=1;Isoform 2 of 4F2 cell-surface antigen heavy chain OS=Mus musculus OX=10090 GN=Slc3a2	2	21	21	21	8	21	18	21	16	8	21	18	21	16	8	21	18	21	16	19	13	50.4	50.4	50.4	58.336	526	526;565	0	172.89	By MS/MS	By MS/MS	By MS/MS	By MS/MS	By MS/MS	0.92727	1.0501	12.411	299	17	Leave out requantified	0.70244	0.70135
Q8CGP1;P10853;Q8CGP2;Q64475;Q8CGP2-2	Q8CGP1;P10853;Q8CGP2;Q64475;Q8CGP2-2	12;12;11;11;11	12;12;11;11;11	0;0;0;0;0	Histone H2B type 1-K;Histone H2B type 1-F/J/L;Histone H2B type 1-P;Histone H2B type 1-B	Hist1h2bk;Hist1h2bf;Hist1h2bp;Hist1h2bb	Histone H2B type 1-K OS=Mus musculus OX=10090 GN=H2bc12 PE=1 SV=3;Histone H2B type 1-F/J/L OS=Mus musculus OX=10090 GN=H2bc15 PE=1 SV=2;Histone H2B type 1-P OS=Mus musculus OX=10090 GN=Hist1h2bp PE=1 SV=3;Histone H2B type 1-B OS=Mus musculus OX=10090 GN=H2	5	12	12	0	9	10	4	11	11	9	10	4	11	11	0	0	0	0	0	0	0	72.2	72.2	0	13.92	126	126;126;126;126;138	0	93.711	By MS/MS	By MS/MS	By MS/MS	By MS/MS	By MS/MS	0.57788	0.70808	35.2	279	12	Leave out requantified	0.55406	0.46162
P11031	P11031	6	6	6	Activated RNA polymerase II transcriptional coactivator p15	Sub1	Activated RNA polymerase II transcriptional coactivator p15 OS=Mus musculus OX=10090 GN=Sub1 PE=1 SV=3	1	6	6	6	2	6	6	6	5	2	6	6	6	5	2	6	6	6	5	6	4	46.5	46.5	46.5	14.427	127	127	0	35.199	By MS/MS	By MS/MS	By MS/MS	By MS/MS	By MS/MS	0.90206	1.0903	5.8555	89	2	Leave out requantified	0.8525	0.84236
P11103;P11103-2	P11103;P11103-2	28;17	28;17	28;17	Poly [ADP-ribose] polymerase 1	Parp1	Poly [ADP-ribose] polymerase 1 OS=Mus musculus OX=10090 GN=Parp1 PE=1 SV=3;Isoform 2 of Poly [ADP-ribose] polymerase 1 OS=Mus musculus OX=10090 GN=Parp1	2	28	28	28	8	27	23	26	18	8	27	23	26	18	8	27	23	26	18	23	16	35.1	35.1	35.1	113.1	1013	1013;492	0	175.69	By MS/MS	By MS/MS	By MS/MS	By MS/MS	By MS/MS	1.0851	1.1863	17.487	348	24	Leave out requantified	0.41844	0.62819
P11157	P11157	14	14	14	Ribonucleoside-diphosphate reductase subunit M2	Rrm2	Ribonucleoside-diphosphate reductase subunit M2 OS=Mus musculus OX=10090 GN=Rrm2 PE=1 SV=1	1	14	14	14	3	11	6	9	9	3	11	6	9	9	3	11	6	9	9	9	4	39	39	39	45.095	390	390	0	115.17	By MS/MS	By MS/MS	By MS/MS	By MS/MS	By MS/MS	1.4572	1.7896	22.764	103	5	Leave out requantified	1.2311	1.3287
P11260	P11260	1	1	1	LINE-1 retrotransposable element ORF1 protein		LINE-1 retrotransposable element ORF1 protein OS=Mus musculus OX=10090 GN=Lire1 PE=1 SV=2	1	1	1	1	0	1	0	1	1	0	1	0	1	1	0	1	0	1	1	1	0	2.8	2.8	2.8	41.226	357	357	0.0047256	3.1279		By MS/MS		By matching	By MS/MS	0.69908	0.84962	42.425	9	0	Median	NaN	1.4133
P11276	P11276	31	31	31	Fibronectin;Anastellin	Fn1	Fibronectin OS=Mus musculus OX=10090 GN=Fn1 PE=1 SV=4	1	31	31	31	5	26	14	23	25	5	26	14	23	25	5	26	14	23	25	15	1	18	18	18	272.53	2477	2477	0	167.47	By MS/MS	By MS/MS	By MS/MS	By MS/MS	By MS/MS	0.57612	0.67778	20.553	232	36	Leave out requantified	0.4927	0.47088
P11352	P11352	11	11	11	Glutathione peroxidase 1	Gpx1	Glutathione peroxidase 1 OS=Mus musculus OX=10090 GN=Gpx1 PE=1 SV=2	1	11	11	11	0	7	5	7	9	0	7	5	7	9	0	7	5	7	9	5	0	65.7	65.7	65.7	22.329	201	201	0	40.497		By MS/MS	By MS/MS	By MS/MS	By MS/MS	0.89757	1.0994	30.23	55	14	Leave out requantified	NaN	2.6975
P11404	P11404	9	9	9	Fatty acid-binding protein, heart	Fabp3	Fatty acid-binding protein, heart OS=Mus musculus OX=10090 GN=Fabp3 PE=1 SV=5	1	9	9	9	5	8	6	8	7	5	8	6	8	7	5	8	6	8	7	5	6	69.9	69.9	69.9	14.819	133	133	0	38.797	By MS/MS	By MS/MS	By MS/MS	By MS/MS	By MS/MS	1.452	1.693	16.509	118	12	Leave out requantified	1.3978	1.5068
P11438	P11438	4	4	4	Lysosome-associated membrane glycoprotein 1	Lamp1	Lysosome-associated membrane glycoprotein 1 OS=Mus musculus OX=10090 GN=Lamp1 PE=1 SV=2	1	4	4	4	1	4	3	3	3	1	4	3	3	3	1	4	3	3	3	3	3	11.8	11.8	11.8	43.865	406	406	0	26.235	By matching	By MS/MS	By MS/MS	By MS/MS	By MS/MS	0.75033	0.79338	3.1832	51	10	Leave out requantified	NaN	0.56357
P11440;Q64261;O35495-3;O35495-2;Q8K0D0-2;Q3V3A1-3;Q3V3A1;Q04899;Q04735-2;O35495;Q04735;Q8K0D0;Q69ZA1-2;Q69ZA1	P11440	17;1;1;1;1;1;1;1;1;1;1;1;1;1	17;1;1;1;1;1;1;1;1;1;1;1;1;1	15;0;0;0;0;0;0;0;0;0;0;0;0;0	Cyclin-dependent kinase 1	Cdk1	Cyclin-dependent kinase 1 OS=Mus musculus OX=10090 GN=Cdk1 PE=1 SV=3	14	17	17	15	6	15	13	16	13	6	15	13	16	13	5	14	12	15	11	11	10	68.7	68.7	62.3	34.106	297	297;326;367;423;430;432;433;451;461;469;496;523;1451;1511	0	69.455	By MS/MS	By MS/MS	By MS/MS	By MS/MS	By MS/MS	0.98325	1.2529	6.644	205	19	Leave out requantified	0.87531	0.96221
P11499	P11499	45	45	31	Heat shock protein HSP 90-beta	Hsp90ab1	Heat shock protein HSP 90-beta OS=Mus musculus OX=10090 GN=Hsp90ab1 PE=1 SV=3	1	45	45	31	40	44	43	44	43	40	44	43	44	43	28	30	31	30	29	29	28	67.8	67.8	51.2	83.28	724	724	0	323.31	By MS/MS	By MS/MS	By MS/MS	By MS/MS	By MS/MS	0.94932	1.1455	8.3617	1361	61	Leave out requantified	0.83984	0.92476
P11679;CON__P05787;CON__H-INV:HIT000292931;CON__Q9H552;CON__H-INV:HIT000016045;CON__Q9NSB2;CON__Q6ISB0;Q99M73;CON__Q14CN4-1;CON__Q6IME9;CON__Q3SY84;CON__Q7RTS7;CON__Q32MB2;Q6IME9	P11679;CON__P05787	35;21;12;8;3;3;3;3;1;1;1;1;1;1	33;19;11;7;3;1;1;2;1;1;1;1;1;1	27;13;8;4;0;0;0;0;0;0;0;0;0;0	Keratin, type II cytoskeletal 8	Krt8	Keratin, type II cytoskeletal 8 OS=Mus musculus OX=10090 GN=Krt8 PE=1 SV=4;	14	35	33	27	3	16	3	27	29	3	15	1	25	27	3	11	1	20	22	0	4	67.6	66.1	59	54.565	490	490;483;443;499;99;600;600;603;511;520;523;529;540;520	0	228.39	By MS/MS	By MS/MS	By MS/MS	By MS/MS	By MS/MS	0.027732	0.032864	88.927	153	139	Leave out requantified	0.15201	0.067637
P11688	P11688	2	2	2	Integrin alpha-5;Integrin alpha-5 heavy chain;Integrin alpha-5 light chain	Itga5	Integrin alpha-5 OS=Mus musculus OX=10090 GN=Itga5 PE=1 SV=3	1	2	2	2	1	1	0	0	2	1	1	0	0	2	1	1	0	0	2	0	1	2	2	2	115.04	1053	1053	0.00040667	4.7266	By MS/MS	By MS/MS			By MS/MS	1.0773	1.4818	40.151	8	3	Median	1.0614	NaN
P11983;P11983-2	P11983;P11983-2	35;31	35;31	35;31	T-complex protein 1 subunit alpha	Tcp1	T-complex protein 1 subunit alpha OS=Mus musculus OX=10090 GN=Tcp1 PE=1 SV=3;Isoform 2 of T-complex protein 1 subunit alpha OS=Mus musculus OX=10090 GN=Tcp1	2	35	35	35	23	33	30	33	32	23	33	30	33	32	23	33	30	33	32	31	27	76.3	76.3	76.3	60.448	556	556;507	0	323.31	By MS/MS	By MS/MS	By MS/MS	By MS/MS	By MS/MS	0.792	0.97461	7.3514	660	30	Leave out requantified	0.69933	0.81443
P12025	P12025	3	3	3	Midkine	Mdk	Midkine OS=Mus musculus OX=10090 GN=Mdk PE=1 SV=2	1	3	3	3	0	2	3	2	2	0	2	3	2	2	0	2	3	2	2	2	2	29.3	29.3	29.3	15.434	140	140	0	31.76		By MS/MS	By MS/MS	By MS/MS	By MS/MS	2.8691	3.3514	4.9202	28	6	Leave out requantified	NaN	3.8886
P12382	P12382	22	19	18	ATP-dependent 6-phosphofructokinase, liver type	Pfkl	ATP-dependent 6-phosphofructokinase, liver type OS=Mus musculus OX=10090 GN=Pfkl PE=1 SV=4	1	22	19	18	10	20	18	20	15	9	17	15	17	13	9	16	14	16	12	14	14	39.1	34.4	33.2	85.359	780	780	0	163.1	By MS/MS	By MS/MS	By MS/MS	By MS/MS	By MS/MS	1.0911	1.4682	16.091	210	13	Leave out requantified	0.78636	0.94063
P12787	P12787	7	7	7	Cytochrome c oxidase subunit 5A, mitochondrial	Cox5a	Cytochrome c oxidase subunit 5A, mitochondrial OS=Mus musculus OX=10090 GN=Cox5a PE=1 SV=2	1	7	7	7	4	7	5	7	7	4	7	5	7	7	4	7	5	7	7	7	6	54.1	54.1	54.1	16.101	146	146	0	51.737	By MS/MS	By MS/MS	By MS/MS	By MS/MS	By MS/MS	0.64205	0.73446	10.015	138	10	Leave out requantified	0.58964	0.58405
P12815;P12815-2	P12815;P12815-2	6;5	6;5	6;5	Programmed cell death protein 6	Pdcd6	Programmed cell death protein 6 OS=Mus musculus OX=10090 GN=Pdcd6 PE=1 SV=2;Isoform 2 of Programmed cell death protein 6 OS=Mus musculus OX=10090 GN=Pdcd6	2	6	6	6	0	5	3	5	4	0	5	3	5	4	0	5	3	5	4	4	1	28.8	28.8	28.8	21.867	191	191;189	0	22.676		By MS/MS	By MS/MS	By MS/MS	By MS/MS	0.57326	0.68627	6.6563	41	2	Leave out requantified	NaN	0.42004
P12970	P12970	18	18	18	60S ribosomal protein L7a	Rpl7a	60S ribosomal protein L7a OS=Mus musculus OX=10090 GN=Rpl7a PE=1 SV=2	1	18	18	18	13	17	15	16	17	13	17	15	16	17	13	17	15	16	17	15	13	54.1	54.1	54.1	29.976	266	266	0	166.43	By MS/MS	By MS/MS	By MS/MS	By MS/MS	By MS/MS	0.91431	1.0269	18.612	333	10	Leave out requantified	0.61557	1.0648
P13020-2;P13020	P13020-2;P13020	4;4	4;4	2;2	Gelsolin	Gsn	Isoform 2 of Gelsolin OS=Mus musculus OX=10090 GN=Gsn;Gelsolin OS=Mus musculus OX=10090 GN=Gsn PE=1 SV=3	2	4	4	2	0	0	0	3	3	0	0	0	3	3	0	0	0	2	2	0	0	7.1	7.1	3.3	80.762	731	731;780	0	17.726				By MS/MS	By MS/MS	0.24614	0.26224	60.594	10	7	Median	NaN	NaN
P13439	P13439	22	22	22	Uridine 5-monophosphate synthase;Orotate phosphoribosyltransferase;Orotidine 5-phosphate decarboxylase	Umps	Uridine 5-monophosphate synthase OS=Mus musculus OX=10090 GN=Umps PE=1 SV=3	1	22	22	22	10	21	19	19	16	10	21	19	19	16	10	21	19	19	16	19	17	73.2	73.2	73.2	52.292	481	481	0	112.27	By MS/MS	By MS/MS	By MS/MS	By MS/MS	By MS/MS	0.93687	1.1493	7.427	295	10	Leave out requantified	0.86446	0.87085
P13597-2;P13597	P13597-2;P13597	7;7	7;7	7;7	Intercellular adhesion molecule 1	Icam1	Isoform 2 of Intercellular adhesion molecule 1 OS=Mus musculus OX=10090 GN=Icam1;Intercellular adhesion molecule 1 OS=Mus musculus OX=10090 GN=Icam1 PE=1 SV=1	2	7	7	7	1	5	1	5	5	1	5	1	5	5	1	5	1	5	5	4	0	15.1	15.1	15.1	58.752	531	531;537	0	16.939	By MS/MS	By MS/MS	By MS/MS	By MS/MS	By MS/MS	0.6737	0.83355	11.773	51	6	Leave out requantified	0.56769	0.57434
P13864;P13864-2	P13864;P13864-2	15;13	15;13	15;13	DNA (cytosine-5)-methyltransferase 1	Dnmt1	DNA (cytosine-5)-methyltransferase 1 OS=Mus musculus OX=10090 GN=Dnmt1 PE=1 SV=5;Isoform 2 of DNA (cytosine-5)-methyltransferase 1 OS=Mus musculus OX=10090 GN=Dnmt1	2	15	15	15	0	7	12	7	6	0	7	12	7	6	0	7	12	7	6	4	2	12	12	12	183.19	1620	1620;1502	0	61.031		By MS/MS	By MS/MS	By MS/MS	By MS/MS	0.96712	1.2251	24.751	68	17	Leave out requantified	NaN	0.96017
P14069	P14069	3	3	3	Protein S100-A6	S100a6	Protein S100-A6 OS=Mus musculus OX=10090 GN=S100a6 PE=1 SV=3	1	3	3	3	0	2	2	2	2	0	2	2	2	2	0	2	2	2	2	3	0	38.2	38.2	38.2	10.051	89	89	0	21.349		By MS/MS	By MS/MS	By MS/MS	By MS/MS	0.69176	0.90337	49.336	28	3	Leave out requantified	NaN	0.46147
P14094	P14094	9	9	9	Sodium/potassium-transporting ATPase subunit beta-1	Atp1b1	Sodium/potassium-transporting ATPase subunit beta-1 OS=Mus musculus OX=10090 GN=Atp1b1 PE=1 SV=1	1	9	9	9	1	8	6	8	7	1	8	6	8	7	1	8	6	8	7	7	2	29.6	29.6	29.6	35.194	304	304	0	38.824	By matching	By MS/MS	By MS/MS	By MS/MS	By MS/MS	0.74978	0.82808	22.393	80	5	Leave out requantified	NaN	0.44
P14115	P14115	8	8	8	60S ribosomal protein L27a	Rpl27a	60S ribosomal protein L27a OS=Mus musculus OX=10090 GN=Rpl27a PE=1 SV=5	1	8	8	8	3	7	6	5	5	3	7	6	5	5	3	7	6	5	5	6	5	48	48	48	16.605	148	148	0	46.108	By MS/MS	By MS/MS	By MS/MS	By MS/MS	By MS/MS	0.88705	1.0331	43.264	101	7	Leave out requantified	0.69764	0.96509
P14131	P14131	11	11	11	40S ribosomal protein S16	Rps16	40S ribosomal protein S16 OS=Mus musculus OX=10090 GN=Rps16 PE=1 SV=4	1	11	11	11	8	11	10	11	11	8	11	10	11	11	8	11	10	11	11	10	11	64.4	64.4	64.4	16.445	146	146	0	55.589	By MS/MS	By MS/MS	By MS/MS	By MS/MS	By MS/MS	0.97629	1.1976	3.8213	215	5	Leave out requantified	0.82648	1.0952
P14148	P14148	15	15	15	60S ribosomal protein L7	Rpl7	60S ribosomal protein L7 OS=Mus musculus OX=10090 GN=Rpl7 PE=1 SV=2	1	15	15	15	9	15	13	15	15	9	15	13	15	15	9	15	13	15	15	15	13	50.4	50.4	50.4	31.419	270	270	0	91.56	By MS/MS	By MS/MS	By MS/MS	By MS/MS	By MS/MS	0.90162	1.0458	6.1834	335	11	Leave out requantified	0.722	1.0511
P14152	P14152	11	11	11	Malate dehydrogenase, cytoplasmic	Mdh1	Malate dehydrogenase, cytoplasmic OS=Mus musculus OX=10090 GN=Mdh1 PE=1 SV=3	1	11	11	11	5	11	9	11	9	5	11	9	11	9	5	11	9	11	9	10	10	42.8	42.8	42.8	36.511	334	334	0	77.832	By MS/MS	By MS/MS	By MS/MS	By MS/MS	By MS/MS	0.88003	1.0534	7.5084	162	17	Leave out requantified	0.61511	0.81784
P14206	P14206	15	15	15	40S ribosomal protein SA	Rpsa	40S ribosomal protein SA OS=Mus musculus OX=10090 GN=Rpsa PE=1 SV=4	1	15	15	15	14	14	13	14	12	14	14	13	14	12	14	14	13	14	12	13	13	63.1	63.1	63.1	32.838	295	295	0	250.2	By MS/MS	By MS/MS	By MS/MS	By MS/MS	By MS/MS	0.76199	0.95046	9.171	351	20	Leave out requantified	0.71049	0.79507
P14211	P14211	18	18	18	Calreticulin	Calr	Calreticulin OS=Mus musculus OX=10090 GN=Calr PE=1 SV=1	1	18	18	18	15	18	18	18	18	15	18	18	18	18	15	18	18	18	18	18	15	61.3	61.3	61.3	47.994	416	416	0	193.03	By MS/MS	By MS/MS	By MS/MS	By MS/MS	By MS/MS	0.59106	0.73669	15.758	363	16	Leave out requantified	0.58911	0.57135
P14576;P14576-2	P14576	13;3	13;3	13;3	Signal recognition particle 54 kDa protein	Srp54	Signal recognition particle 54 kDa protein OS=Mus musculus OX=10090 GN=Srp54 PE=1 SV=2	2	13	13	13	1	10	8	9	6	1	10	8	9	6	1	10	8	9	6	7	2	28.8	28.8	28.8	55.72	504	504;103	0	95.368	By MS/MS	By MS/MS	By MS/MS	By MS/MS	By MS/MS	1.1376	1.3225	20.326	84	11	Leave out requantified	1.0458	1.1192
P14602;P14602-2;P14602-3	P14602;P14602-2;P14602-3	15;14;13	15;14;13	15;14;13	Heat shock protein beta-1	Hspb1	Heat shock protein beta-1 OS=Mus musculus OX=10090 GN=Hspb1 PE=1 SV=3;Isoform B of Heat shock protein beta-1 OS=Mus musculus OX=10090 GN=Hspb1;Isoform C of Heat shock protein beta-1 OS=Mus musculus OX=10090 GN=Hspb1	3	15	15	15	9	15	14	14	14	9	15	14	14	14	9	15	14	14	14	14	12	89.5	89.5	89.5	23.014	209	209;197;175	0	115.35	By MS/MS	By MS/MS	By MS/MS	By MS/MS	By MS/MS	1.1366	1.3633	18.141	300	13	Leave out requantified	1.0818	1.1456
P14685	P14685	24	24	24	26S proteasome non-ATPase regulatory subunit 3	Psmd3	26S proteasome non-ATPase regulatory subunit 3 OS=Mus musculus OX=10090 GN=Psmd3 PE=1 SV=3	1	24	24	24	6	19	18	22	19	6	19	18	22	19	6	19	18	22	19	18	17	46.4	46.4	46.4	60.718	530	530	0	122.76	By MS/MS	By MS/MS	By MS/MS	By MS/MS	By MS/MS	0.98503	1.189	10.875	262	26	Leave out requantified	0.74938	1.0047
P14733	P14733	47	47	42	Lamin-B1	Lmnb1	Lamin-B1 OS=Mus musculus OX=10090 GN=Lmnb1 PE=1 SV=3	1	47	47	42	18	45	35	43	42	18	45	35	43	42	14	41	31	39	37	34	31	71.8	71.8	66.7	66.785	588	588	0	323.31	By MS/MS	By MS/MS	By MS/MS	By MS/MS	By MS/MS	0.29674	0.36871	14.758	652	79	Leave out requantified	0.27623	0.25306
P14824	P14824	28	28	28	Annexin A6	Anxa6	Annexin A6 OS=Mus musculus OX=10090 GN=Anxa6 PE=1 SV=3	1	28	28	28	4	21	20	23	20	4	21	20	23	20	4	21	20	23	20	18	4	47.8	47.8	47.8	75.884	673	673	0	132.02	By MS/MS	By MS/MS	By MS/MS	By MS/MS	By MS/MS	0.53482	0.65128	20.653	219	28	Leave out requantified	0.47409	0.52233
P14869	P14869	15	15	15	60S acidic ribosomal protein P0	Rplp0	60S acidic ribosomal protein P0 OS=Mus musculus OX=10090 GN=Rplp0 PE=1 SV=3	1	15	15	15	12	14	12	13	14	12	14	12	13	14	12	14	12	13	14	12	12	58.4	58.4	58.4	34.216	317	317	0	209.26	By MS/MS	By MS/MS	By MS/MS	By MS/MS	By MS/MS	0.8996	1.0799	4.126	321	15	Leave out requantified	0.79063	0.92806
P14873;Q9QYR6;Q9QYR6-2	P14873	3;1;1	3;1;1	3;1;1	Microtubule-associated protein 1B;MAP1B heavy chain;MAP1 light chain LC1	Map1b	Microtubule-associated protein 1B OS=Mus musculus OX=10090 GN=Map1b PE=1 SV=2	3	3	3	3	0	0	0	2	0	0	0	0	2	0	0	0	0	2	0	1	0	1.7	1.7	1.7	270.25	2464	2464;2776;3000	0	6.6082				By MS/MS		0.5456	0.69912	17.394	4	2	Median	NaN	NaN
P14901	P14901	9	9	9	Heme oxygenase 1	Hmox1	Heme oxygenase 1 OS=Mus musculus OX=10090 GN=Hmox1 PE=1 SV=1	1	9	9	9	0	9	3	8	5	0	9	3	8	5	0	9	3	8	5	6	2	48.8	48.8	48.8	32.928	289	289	0	28.593		By MS/MS	By MS/MS	By MS/MS	By MS/MS	0.78466	1.041	23.365	73	6	Leave out requantified	NaN	0.93092
P15105	P15105	8	8	8	Glutamine synthetase	Glul	Glutamine synthetase OS=Mus musculus OX=10090 GN=Glul PE=1 SV=6	1	8	8	8	1	5	4	7	3	1	5	4	7	3	1	5	4	7	3	4	2	20.6	20.6	20.6	42.119	373	373	0	36.849	By MS/MS	By MS/MS	By MS/MS	By MS/MS	By MS/MS	1.5389	2.0017	23.721	46	14	Leave out requantified	NaN	1.6972
P15532	P15532	13	13	8	Nucleoside diphosphate kinase A	Nme1	Nucleoside diphosphate kinase A OS=Mus musculus OX=10090 GN=Nme1 PE=1 SV=1	1	13	13	8	7	13	12	10	11	7	13	12	10	11	3	8	7	5	6	7	7	82.9	82.9	52.6	17.208	152	152	0	99.939	By MS/MS	By MS/MS	By MS/MS	By MS/MS	By MS/MS	0.7354	0.89561	10.885	272	19	Leave out requantified	0.63224	0.74595
P15864;Q07133	P15864	8;2	5;2	2;0	Histone H1.2	Hist1h1c	Histone H1.2 OS=Mus musculus OX=10090 GN=H1-2 PE=1 SV=2	2	8	5	2	3	8	7	8	7	2	5	4	5	4	0	2	2	2	2	2	2	31.6	25.9	10.8	21.266	212	212;208	0	22.796	By MS/MS	By MS/MS	By MS/MS	By MS/MS	By MS/MS	0.58581	0.70768	4.4714	70	4	Leave out requantified	0.58788	0.62901
P16045	P16045	8	8	8	Galectin-1	Lgals1	Galectin-1 OS=Mus musculus OX=10090 GN=Lgals1 PE=1 SV=3	1	8	8	8	5	8	7	7	6	5	8	7	7	6	5	8	7	7	6	8	6	79.3	79.3	79.3	14.866	135	135	0	44.155	By MS/MS	By MS/MS	By MS/MS	By MS/MS	By MS/MS	0.5869	0.57582	33.691	113	7	Leave out requantified	0.78101	0.81032
P16125	P16125	14	13	13	L-lactate dehydrogenase B chain	Ldhb	L-lactate dehydrogenase B chain OS=Mus musculus OX=10090 GN=Ldhb PE=1 SV=2	1	14	13	13	5	11	5	12	9	4	10	4	11	8	4	10	4	11	8	9	9	56.9	53.3	53.3	36.572	334	334	0	81.014	By MS/MS	By MS/MS	By MS/MS	By MS/MS	By MS/MS	0.40597	0.47395	21.387	105	18	Leave out requantified	0.45916	0.60944
P16254	P16254	5	5	5	Signal recognition particle 14 kDa protein;Signal recognition particle 14 kDa protein, N-terminally processed	Srp14	Signal recognition particle 14 kDa protein OS=Mus musculus OX=10090 GN=Srp14 PE=1 SV=1	1	5	5	5	1	3	3	3	3	1	3	3	3	3	1	3	3	3	3	2	2	49.1	49.1	49.1	12.51	110	110	0	49.557	By MS/MS	By MS/MS	By MS/MS	By MS/MS	By MS/MS	1.146	1.4639	8.6853	32	4	Leave out requantified	NaN	1.1838
P16332	P16332	8	8	8	Methylmalonyl-CoA mutase, mitochondrial	Mut	Methylmalonyl-CoA mutase, mitochondrial OS=Mus musculus OX=10090 GN=Mmut PE=1 SV=2	1	8	8	8	1	6	5	3	3	1	6	5	3	3	1	6	5	3	3	6	3	12.6	12.6	12.6	82.843	748	748	0	18.299	By MS/MS	By MS/MS	By MS/MS	By MS/MS	By MS/MS	0.69237	0.82673	19.394	44	1	Leave out requantified	0.53253	0.55185
P16460	P16460	24	24	24	Argininosuccinate synthase	Ass1	Argininosuccinate synthase OS=Mus musculus OX=10090 GN=Ass1 PE=1 SV=1	1	24	24	24	15	23	22	23	23	15	23	22	23	23	15	23	22	23	23	21	20	65	65	65	46.584	412	412	0	243.7	By MS/MS	By MS/MS	By MS/MS	By MS/MS	By MS/MS	1.5831	1.7569	10.492	412	27	Leave out requantified	1.4059	1.3031
P16546;P16546-2;P08032	P16546;P16546-2	57;57;1	57;57;1	57;57;1	Spectrin alpha chain, non-erythrocytic 1	Sptan1	Spectrin alpha chain, non-erythrocytic 1 OS=Mus musculus OX=10090 GN=Sptan1 PE=1 SV=4;Isoform 2 of Spectrin alpha chain, non-erythrocytic 1 OS=Mus musculus OX=10090 GN=Sptan1	3	57	57	57	9	41	27	46	37	9	41	27	46	37	9	41	27	46	37	37	19	26	26	26	284.59	2472	2472;2452;2415	0	247.98	By MS/MS	By MS/MS	By MS/MS	By MS/MS	By MS/MS	0.49461	0.62953	24.463	410	68	Leave out requantified	0.46088	0.49757
P16675	P16675	3	3	3	Lysosomal protective protein;Lysosomal protective protein 32 kDa chain;Lysosomal protective protein 20 kDa chain	Ctsa	Lysosomal protective protein OS=Mus musculus OX=10090 GN=Ctsa PE=1 SV=1	1	3	3	3	0	3	1	3	3	0	3	1	3	3	0	3	1	3	3	3	0	6.1	6.1	6.1	53.844	474	474	0	9.2983		By MS/MS	By MS/MS	By MS/MS	By MS/MS	0.8464	1.0758	9.9486	28	0	Leave out requantified	NaN	0.6824
P16858;Q64467	P16858	24;3	24;3	24;3	Glyceraldehyde-3-phosphate dehydrogenase	Gapdh	Glyceraldehyde-3-phosphate dehydrogenase OS=Mus musculus OX=10090 GN=Gapdh PE=1 SV=2	2	24	24	24	23	24	20	23	23	23	24	20	23	23	23	24	20	23	23	20	20	82.3	82.3	82.3	35.81	333	333;440	0	323.31	By MS/MS	By MS/MS	By MS/MS	By MS/MS	By MS/MS	0.99541	1.1579	6.2566	1032	30	Leave out requantified	0.87527	1.0285
P17047-3;P17047;P17047-2	P17047-3;P17047;P17047-2	3;3;3	3;3;3	3;3;3	Lysosome-associated membrane glycoprotein 2	Lamp2	Isoform LAMP-2C of Lysosome-associated membrane glycoprotein 2 OS=Mus musculus OX=10090 GN=Lamp2;Lysosome-associated membrane glycoprotein 2 OS=Mus musculus OX=10090 GN=Lamp2 PE=1 SV=2;Isoform LAMP-2B of Lysosome-associated membrane glycoprotein 2 OS=Mus m	3	3	3	3	1	3	1	1	1	1	3	1	1	1	1	3	1	1	1	1	1	6.5	6.5	6.5	45.655	415	415;415;416	0	6.3243	By MS/MS	By MS/MS	By MS/MS	By matching	By MS/MS	0.43481	0.5704	13.701	17	5	Leave out requantified	0.37271	0.37252
P17095;P17095-1	P17095;P17095-1	5;3	5;3	5;3	High mobility group protein HMG-I/HMG-Y	Hmga1	High mobility group protein HMG-I/HMG-Y OS=Mus musculus OX=10090 GN=Hmga1 PE=1 SV=4;Isoform HMG-Y of High mobility group protein HMG-I/HMG-Y OS=Mus musculus OX=10090 GN=Hmga1	2	5	5	5	0	3	3	5	3	0	3	3	5	3	0	3	3	5	3	3	2	37.4	37.4	37.4	11.614	107	107;96	0	23.518		By MS/MS	By MS/MS	By MS/MS	By MS/MS	0.41333	0.45102	22.038	42	9	Leave out requantified	NaN	0.50948
P17182;P17183	P17182	29;4	29;4	25;1	Alpha-enolase	Eno1	Alpha-enolase OS=Mus musculus OX=10090 GN=Eno1 PE=1 SV=3	2	29	29	25	26	27	27	27	25	26	27	27	27	25	22	23	23	23	21	23	23	81.3	81.3	69.6	47.14	434	434;434	0	323.31	By MS/MS	By MS/MS	By MS/MS	By MS/MS	By MS/MS	0.79948	0.94027	12.495	915	42	Leave out requantified	0.6489	0.7987
P17225-2;P17225	P17225-2;P17225	20;20	20;20	17;17	Polypyrimidine tract-binding protein 1	Ptbp1	Isoform 2 of Polypyrimidine tract-binding protein 1 OS=Mus musculus OX=10090 GN=Ptbp1;Polypyrimidine tract-binding protein 1 OS=Mus musculus OX=10090 GN=Ptbp1 PE=1 SV=3	2	20	20	17	14	19	18	18	18	14	19	18	18	18	13	16	15	15	15	16	15	66.7	66.7	62	56.891	529	529;555	0	323.31	By MS/MS	By MS/MS	By MS/MS	By MS/MS	By MS/MS	0.7147	0.90975	4.9983	483	16	Leave out requantified	0.58527	0.62303
P17426-2;P17426	P17426-2;P17426	17;17	12;12	12;12	AP-2 complex subunit alpha-1	Ap2a1	Isoform B of AP-2 complex subunit alpha-1 OS=Mus musculus OX=10090 GN=Ap2a1;AP-2 complex subunit alpha-1 OS=Mus musculus OX=10090 GN=Ap2a1 PE=1 SV=1	2	17	12	12	3	12	9	15	13	1	7	5	10	8	1	7	5	10	8	8	2	23.6	17.5	17.5	105.48	955	955;977	0	30.014	By MS/MS	By MS/MS	By MS/MS	By MS/MS	By MS/MS	0.91969	1.1411	8.7067	79	1	Leave out requantified	NaN	0.91969
P17427	P17427	22	22	17	AP-2 complex subunit alpha-2	Ap2a2	AP-2 complex subunit alpha-2 OS=Mus musculus OX=10090 GN=Ap2a2 PE=1 SV=2	1	22	22	17	4	22	13	19	20	4	22	13	19	20	2	17	9	14	15	14	9	34.8	34.8	28.6	104.02	938	938	0	97.194	By MS/MS	By MS/MS	By MS/MS	By MS/MS	By MS/MS	0.91384	1.1398	15.572	233	16	Leave out requantified	0.83538	0.86172
P17665	P17665	2	2	2	Cytochrome c oxidase subunit 7C, mitochondrial	Cox7c	Cytochrome c oxidase subunit 7C, mitochondrial OS=Mus musculus OX=10090 GN=Cox7c PE=1 SV=1	1	2	2	2	0	1	2	2	1	0	1	2	2	1	0	1	2	2	1	1	1	28.6	28.6	28.6	7.3325	63	63	0.001171	4.0572		By MS/MS	By MS/MS	By MS/MS	By MS/MS	1.0962	1.2197	31.545	15	2	Leave out requantified	NaN	1.0379
P17710-3;P17710-4;P17710-2;P17710	P17710-3;P17710-4;P17710-2;P17710	7;7;7;7	3;3;3;3	3;3;3;3	Hexokinase-1	Hk1	Isoform HK1 of Hexokinase-1 OS=Mus musculus OX=10090 GN=Hk1;Isoform HK1-SC of Hexokinase-1 OS=Mus musculus OX=10090 GN=Hk1;Isoform HK1-SB of Hexokinase-1 OS=Mus musculus OX=10090 GN=Hk1;Hexokinase-1 OS=Mus musculus OX=10090 GN=Hk1 PE=1 SV=3	4	7	3	3	3	7	4	6	4	1	3	2	2	1	1	3	2	2	1	2	0	8.3	4.1	4.1	102.3	918	918;922;945;974	0	15.234	By MS/MS	By MS/MS	By MS/MS	By MS/MS	By MS/MS	0.97752	1.194	18.74	18	12	Leave out requantified	0.64873	0.48355
P17742	P17742	11	11	11	Peptidyl-prolyl cis-trans isomerase A;Peptidyl-prolyl cis-trans isomerase A, N-terminally processed	Ppia	Peptidyl-prolyl cis-trans isomerase A OS=Mus musculus OX=10090 GN=Ppia PE=1 SV=2	1	11	11	11	11	9	8	10	10	11	9	8	10	10	11	9	8	10	10	9	10	68.9	68.9	68.9	17.971	164	164	0	253.77	By MS/MS	By MS/MS	By MS/MS	By MS/MS	By MS/MS	0.75301	0.87685	32.29	351	23	Leave out requantified	0.64029	0.75663
P17751;P17751-2	P17751;P17751-2	16;16	16;16	16;16	Triosephosphate isomerase	Tpi1	Triosephosphate isomerase OS=Mus musculus OX=10090 GN=Tpi1 PE=1 SV=5;Isoform 2 of Triosephosphate isomerase OS=Mus musculus OX=10090 GN=Tpi1	2	16	16	16	12	15	15	16	15	12	15	15	16	15	12	15	15	16	15	15	14	85.5	85.5	85.5	26.712	249	249;299	0	166.68	By MS/MS	By MS/MS	By MS/MS	By MS/MS	By MS/MS	1.0291	1.22	19.831	284	16	Leave out requantified	0.78481	0.98549
P17809	P17809	6	6	6	Solute carrier family 2, facilitated glucose transporter member 1	Slc2a1	Solute carrier family 2, facilitated glucose transporter member 1 OS=Mus musculus OX=10090 GN=Slc2a1 PE=1 SV=4	1	6	6	6	1	6	3	5	4	1	6	3	5	4	1	6	3	5	4	4	2	9.1	9.1	9.1	53.984	492	492	0	46.679	By matching	By MS/MS	By MS/MS	By MS/MS	By MS/MS	1.1925	1.5382	25.42	53	5	Leave out requantified	1.1447	1.3699
Q61696;P17879	Q61696;P17879	12;12	6;6	4;4	Heat shock 70 kDa protein 1A;Heat shock 70 kDa protein 1B	Hspa1a;Hspa1b	Heat shock 70 kDa protein 1A OS=Mus musculus OX=10090 GN=Hspa1a PE=1 SV=2;Heat shock 70 kDa protein 1B OS=Mus musculus OX=10090 GN=Hspa1b PE=1 SV=3	2	12	6	4	5	7	5	7	10	0	3	0	1	5	0	2	0	1	3	3	0	21.4	11.7	8.1	70.078	641	641;642	0	13.779	By matching	By MS/MS	By matching	By matching	By MS/MS	0.68484	0.91486	43.613	21	3	Leave out requantified	NaN	0.90523
P17918	P17918	17	17	17	Proliferating cell nuclear antigen	Pcna	Proliferating cell nuclear antigen OS=Mus musculus OX=10090 GN=Pcna PE=1 SV=2	1	17	17	17	13	17	15	16	13	13	17	15	16	13	13	17	15	16	13	16	13	90.4	90.4	90.4	28.785	261	261	0	323.31	By MS/MS	By MS/MS	By MS/MS	By MS/MS	By MS/MS	0.81314	1.0367	8.8927	368	12	Leave out requantified	0.74906	0.82056
P18155	P18155	13	13	13	Bifunctional methylenetetrahydrofolate dehydrogenase/cyclohydrolase, mitochondrial;NAD-dependent methylenetetrahydrofolate dehydrogenase;Methenyltetrahydrofolate cyclohydrolase	Mthfd2	Bifunctional methylenetetrahydrofolate dehydrogenase/cyclohydrolase, mitochondrial OS=Mus musculus OX=10090 GN=Mthfd2 PE=1 SV=1	1	13	13	13	5	9	8	8	3	5	9	8	8	3	5	9	8	8	3	8	5	56.3	56.3	56.3	37.863	350	350	0	60.363	By MS/MS	By MS/MS	By MS/MS	By MS/MS	By MS/MS	0.61345	0.68	31.295	101	6	Leave out requantified	0.46955	0.5359
P18242	P18242	10	10	10	Cathepsin D	Ctsd	Cathepsin D OS=Mus musculus OX=10090 GN=Ctsd PE=1 SV=1	1	10	10	10	4	9	8	9	7	4	9	8	9	7	4	9	8	9	7	9	9	39.5	39.5	39.5	44.953	410	410	0	60.39	By MS/MS	By MS/MS	By MS/MS	By MS/MS	By MS/MS	0.5793	0.74539	9.0986	144	7	Leave out requantified	0.45762	0.46705
P18572-2;P18572	P18572-2;P18572	7;7	7;7	7;7	Basigin	Bsg	Isoform 2 of Basigin OS=Mus musculus OX=10090 GN=Bsg;Basigin OS=Mus musculus OX=10090 GN=Bsg PE=1 SV=2	2	7	7	7	2	6	6	7	6	2	6	6	7	6	2	6	6	7	6	6	3	30	30	30	29.674	273	273;389	0	31.236	By MS/MS	By MS/MS	By MS/MS	By MS/MS	By MS/MS	1.3721	1.5423	10.519	76	3	Leave out requantified	0.69459	0.84693
P18653;Q9WUT3	P18653	11;3	11;3	7;0	Ribosomal protein S6 kinase alpha-1	Rps6ka1	Ribosomal protein S6 kinase alpha-1 OS=Mus musculus OX=10090 GN=Rps6ka1 PE=1 SV=1	2	11	11	7	2	9	9	8	7	2	9	9	8	7	1	5	6	4	4	4	0	18.8	18.8	13.4	81.594	724	724;733	0	33.868	By MS/MS	By MS/MS	By MS/MS	By MS/MS	By MS/MS	1.1194	1.1647	12.012	80	3	Leave out requantified	0.82789	0.88229
P18760	P18760	15	15	13	Cofilin-1	Cfl1	Cofilin-1 OS=Mus musculus OX=10090 GN=Cfl1 PE=1 SV=3	1	15	15	13	12	15	15	14	15	12	15	15	14	15	11	13	13	12	13	11	13	77.7	77.7	66.9	18.559	166	166	0	151.26	By MS/MS	By MS/MS	By MS/MS	By MS/MS	By MS/MS	0.89691	1.0286	7.4486	319	19	Leave out requantified	0.82486	0.95957
P19096	P19096	87	87	87	Fatty acid synthase;[Acyl-carrier-protein] S-acetyltransferase;[Acyl-carrier-protein] S-malonyltransferase;3-oxoacyl-[acyl-carrier-protein] synthase;3-oxoacyl-[acyl-carrier-protein] reductase;3-hydroxyacyl-[acyl-carrier-protein] dehydratase;Enoyl-[acyl-carrier-protein] reductase;Oleoyl-[acyl-carrier-protein] hydrolase	Fasn	Fatty acid synthase OS=Mus musculus OX=10090 GN=Fasn PE=1 SV=2	1	87	87	87	32	73	71	72	57	32	73	71	72	57	32	73	71	72	57	64	60	49.3	49.3	49.3	272.43	2504	2504	0	323.31	By MS/MS	By MS/MS	By MS/MS	By MS/MS	By MS/MS	0.87129	1.056	20.028	967	73	Leave out requantified	0.79186	0.86536
P19137	P19137	22	22	22	Laminin subunit alpha-1	Lama1	Laminin subunit alpha-1 OS=Mus musculus OX=10090 GN=Lama1 PE=1 SV=2	1	22	22	22	2	18	5	11	10	2	18	5	11	10	2	18	5	11	10	0	3	9	9	9	338.14	3083	3083	0	82.472	By MS/MS	By MS/MS	By MS/MS	By MS/MS	By MS/MS	0.87005	0.94088	28.063	74	12	Leave out requantified	0.56066	0.48283
P19157;P46425	P19157;P46425	9;6	9;6	9;6	Glutathione S-transferase P 1;Glutathione S-transferase P 2	Gstp1;Gstp2	Glutathione S-transferase P 1 OS=Mus musculus OX=10090 GN=Gstp1 PE=1 SV=2;Glutathione S-transferase P 2 OS=Mus musculus OX=10090 GN=Gstp2 PE=1 SV=2	2	9	9	9	3	8	5	9	7	3	8	5	9	7	3	8	5	9	7	8	6	49.5	49.5	49.5	23.609	210	210;210	0	123.74	By MS/MS	By MS/MS	By MS/MS	By MS/MS	By MS/MS	1.2914	1.613	11.367	117	8	Leave out requantified	1.0776	1.2317
P19253	P19253	12	12	12	60S ribosomal protein L13a	Rpl13a	60S ribosomal protein L13a OS=Mus musculus OX=10090 GN=Rpl13a PE=1 SV=4	1	12	12	12	7	11	11	12	10	7	11	11	12	10	7	11	11	12	10	11	10	48.8	48.8	48.8	23.464	203	203	0	69.143	By MS/MS	By MS/MS	By MS/MS	By MS/MS	By MS/MS	1.0165	1.1681	7.1699	224	16	Leave out requantified	0.88876	1.0676
P19324	P19324	18	18	18	Serpin H1	Serpinh1	Serpin H1 OS=Mus musculus OX=10090 GN=Serpinh1 PE=1 SV=3	1	18	18	18	11	16	16	15	13	11	16	16	15	13	11	16	16	15	13	14	15	55.9	55.9	55.9	46.533	417	417	0	172.4	By MS/MS	By MS/MS	By MS/MS	By MS/MS	By MS/MS	0.5872	0.67767	14.047	284	13	Leave out requantified	0.64552	0.61631
P19536	P19536	6	6	6	Cytochrome c oxidase subunit 5B, mitochondrial	Cox5b	Cytochrome c oxidase subunit 5B, mitochondrial OS=Mus musculus OX=10090 GN=Cox5b PE=1 SV=1	1	6	6	6	1	6	3	5	3	1	6	3	5	3	1	6	3	5	3	5	3	53.9	53.9	53.9	13.813	128	128	0	14.052	By MS/MS	By MS/MS	By MS/MS	By MS/MS	By MS/MS	0.6369	0.79476	11.371	48	2	Leave out requantified	NaN	0.62103
P19783	P19783	7	7	7	Cytochrome c oxidase subunit 4 isoform 1, mitochondrial	Cox4i1	Cytochrome c oxidase subunit 4 isoform 1, mitochondrial OS=Mus musculus OX=10090 GN=Cox4i1 PE=1 SV=2	1	7	7	7	4	7	7	7	7	4	7	7	7	7	4	7	7	7	7	6	6	50.3	50.3	50.3	19.53	169	169	0	49.319	By MS/MS	By MS/MS	By MS/MS	By MS/MS	By MS/MS	0.82731	1.0131	9.9464	105	6	Leave out requantified	0.85192	0.72636
P20029	P20029	38	35	35	78 kDa glucose-regulated protein	Hspa5	Endoplasmic reticulum chaperone BiP OS=Mus musculus OX=10090 GN=Hspa5 PE=1 SV=3	1	38	35	35	26	33	34	36	32	23	31	32	33	29	23	31	32	33	29	29	28	56.5	56.5	56.5	72.421	655	655	0	323.31	By MS/MS	By MS/MS	By MS/MS	By MS/MS	By MS/MS	0.53779	0.69414	13.73	694	28	Leave out requantified	0.54801	0.50072
P20060	P20060	11	11	11	Beta-hexosaminidase subunit beta	Hexb	Beta-hexosaminidase subunit beta OS=Mus musculus OX=10090 GN=Hexb PE=1 SV=2	1	11	11	11	1	8	3	7	5	1	8	3	7	5	1	8	3	7	5	9	1	20.7	20.7	20.7	61.115	536	536	0	21.02	By MS/MS	By MS/MS	By MS/MS	By MS/MS	By MS/MS	1.0906	1.3726	20.228	60	8	Leave out requantified	NaN	0.75889
P20065-2	P20065-2	2	1	1	Thymosin beta-4;Hematopoietic system regulatory peptide	Tmsb4x	Isoform Short of Thymosin beta-4 OS=Mus musculus OX=10090 GN=Tmsb4x	1	2	1	1	2	2	2	2	2	1	1	1	1	1	1	1	1	1	1	1	1	40.9	25	25	5.0526	44	44	0	6.5868	By MS/MS	By MS/MS	By MS/MS	By MS/MS	By MS/MS	1.0594	1.236	70.084	31	3	Median	NaN	1.0702
P20108	P20108	7	7	7	Thioredoxin-dependent peroxide reductase, mitochondrial	Prdx3	Thioredoxin-dependent peroxide reductase, mitochondrial OS=Mus musculus OX=10090 GN=Prdx3 PE=1 SV=1	1	7	7	7	3	7	3	6	6	3	7	3	6	6	3	7	3	6	6	6	5	36.2	36.2	36.2	28.127	257	257	0	55.391	By MS/MS	By MS/MS	By MS/MS	By MS/MS	By MS/MS	0.48857	0.60777	15.631	75	12	Leave out requantified	0.47336	0.4985
P20152;P31001;P03995-2;P03995;CON__Q8N1N4-2;CON__Q7RTT2;P08551;P19246	P20152	36;3;2;2;1;1;1;1	36;3;2;2;1;1;1;1	31;1;1;1;0;0;0;0	Vimentin	Vim	Vimentin OS=Mus musculus OX=10090 GN=Vim PE=1 SV=3	8	36	36	31	7	27	24	29	27	7	27	24	29	27	6	23	20	24	23	25	21	78.3	78.3	68.5	53.687	466	466;469;428;430;521;521;543;1090	0	255.4	By MS/MS	By MS/MS	By MS/MS	By MS/MS	By MS/MS	0.3912	0.48771	33.073	395	66	Leave out requantified	0.86653	1.1717
P20263	P20263	6	6	6	POU domain, class 5, transcription factor 1	Pou5f1	POU domain, class 5, transcription factor 1 OS=Mus musculus OX=10090 GN=Pou5f1 PE=1 SV=1	1	6	6	6	1	5	4	6	6	1	5	4	6	6	1	5	4	6	6	5	0	16.8	16.8	16.8	38.216	352	352	0	36.944	By MS/MS	By MS/MS	By MS/MS	By MS/MS	By MS/MS	0.8374	0.9581	3.4879	63	1	Leave out requantified	0.69765	0.71387
P20664	P20664	3	3	3	DNA primase small subunit	Prim1	DNA primase small subunit OS=Mus musculus OX=10090 GN=Prim1 PE=1 SV=1	1	3	3	3	0	1	1	2	3	0	1	1	2	3	0	1	1	2	3	3	0	7	7	7	49.295	417	417	0.00043066	5.8252		By MS/MS	By MS/MS	By MS/MS	By MS/MS	0.91886	1.0511	6.8253	17	2	Leave out requantified	NaN	0.87081
P21107	P21107	12	1	1	Tropomyosin alpha-3 chain	Tpm3	Tropomyosin alpha-3 chain OS=Mus musculus OX=10090 GN=Tpm3 PE=1 SV=3	1	12	1	1	3	9	8	11	9	0	1	1	1	1	0	1	1	1	1	0	0	33	4.6	4.6	32.994	285	285	0.001182	4.1931	By matching	By MS/MS	By MS/MS	By MS/MS	By MS/MS	0.49418	0.64628	19.848	6	0	Median	NaN	0.47889
P21107-2	P21107-2	24	24	14	Tropomyosin alpha-3 chain	Tpm3	Isoform 2 of Tropomyosin alpha-3 chain OS=Mus musculus OX=10090 GN=Tpm3	1	24	24	14	6	21	21	21	20	6	21	21	21	20	3	13	14	12	12	14	11	67.3	67.3	43.5	29.02	248	248	0	132.52	By MS/MS	By MS/MS	By MS/MS	By MS/MS	By MS/MS	0.46657	0.59984	19.784	292	13	Leave out requantified	0.43296	0.46314
P21126	P21126	3	3	3	Ubiquitin-like protein 4A	Ubl4a	Ubiquitin-like protein 4A OS=Mus musculus OX=10090 GN=Ubl4a PE=1 SV=1	1	3	3	3	0	1	1	1	1	0	1	1	1	1	0	1	1	1	1	3	0	20.4	20.4	20.4	17.8	157	157	0	6.095		By MS/MS	By MS/MS	By MS/MS	By MS/MS	1.1687	1.0924	8.4627	13	1	Leave out requantified	NaN	0.83254
P21278;P30677;P21279	P21278	3;1;1	3;1;1	3;1;1	Guanine nucleotide-binding protein subunit alpha-11	Gna11	Guanine nucleotide-binding protein subunit alpha-11 OS=Mus musculus OX=10090 GN=Gna11 PE=1 SV=1	3	3	3	3	0	2	1	1	2	0	2	1	1	2	0	2	1	1	2	2	0	9.5	9.5	9.5	42.024	359	359;355;359	0.00041017	4.9064		By MS/MS	By MS/MS	By matching	By MS/MS	0.75713	0.96278	6.3669	15	2	Leave out requantified	NaN	0.67937
P21300	P21300	4	4	2	Aldose reductase-related protein 1	Akr1b7	Aldo-keto reductase family 1 member B7 OS=Mus musculus OX=10090 GN=Akr1b7 PE=1 SV=4	1	4	4	2	0	2	2	2	3	0	2	2	2	3	0	1	1	1	1	1	1	11.1	11.1	5.7	35.988	316	316	0	6.5738		By MS/MS	By MS/MS	By MS/MS	By MS/MS	1.2677	1.3178	19.155	23	0	Leave out requantified	NaN	1.4935
P21550	P21550	6	2	2	Beta-enolase	Eno3	Beta-enolase OS=Mus musculus OX=10090 GN=Eno3 PE=1 SV=3	1	6	2	2	4	6	5	5	4	0	2	1	1	0	0	2	1	1	0	1	0	20.3	4.4	4.4	47.024	434	434	0.0019084	3.7743	By matching	By MS/MS	By MS/MS	By MS/MS	By matching	0.86014	1.0068	5.602	9	1	Leave out requantified	NaN	0.90111
P21619;P21619-2	P21619;P21619-2	23;13	18;8	18;8	Lamin-B2	Lmnb2	Lamin-B2 OS=Mus musculus OX=10090 GN=Lmnb2 PE=1 SV=2;Isoform B3 of Lamin-B2 OS=Mus musculus OX=10090 GN=Lmnb2	2	23	18	18	5	19	7	14	15	1	15	3	10	10	1	15	3	10	10	10	3	32.9	27.9	27.9	67.317	596	596;474	0	50.295	By MS/MS	By MS/MS	By MS/MS	By MS/MS	By MS/MS	0.37109	0.47352	28.922	103	24	Leave out requantified	0.38076	0.34225
P21956-2;P21956	P21956-2;P21956	15;15	15;15	15;15	Lactadherin	Mfge8	Isoform 2 of Lactadherin OS=Mus musculus OX=10090 GN=Mfge8;Lactadherin OS=Mus musculus OX=10090 GN=Mfge8 PE=1 SV=3	2	15	15	15	2	12	8	9	9	2	12	8	9	9	2	12	8	9	9	10	4	41.5	41.5	41.5	47.169	426	426;463	0	59.18	By MS/MS	By MS/MS	By MS/MS	By MS/MS	By MS/MS	1.4575	1.7617	19.608	119	25	Leave out requantified	1.2364	0.9439
P21995	P21995	4	4	4	Embigin	Emb	Embigin OS=Mus musculus OX=10090 GN=Emb PE=1 SV=2	1	4	4	4	1	4	0	3	2	1	4	0	3	2	1	4	0	3	2	2	1	12.1	12.1	12.1	37.064	330	330	0	15.611	By matching	By MS/MS		By MS/MS	By matching	0.43721	0.54526	11.839	29	2	Leave out requantified	0.50454	0.43105
P22892	P22892	7	7	7	AP-1 complex subunit gamma-1	Ap1g1	AP-1 complex subunit gamma-1 OS=Mus musculus OX=10090 GN=Ap1g1 PE=1 SV=3	1	7	7	7	1	6	4	6	3	1	6	4	6	3	1	6	4	6	3	5	3	10.9	10.9	10.9	91.349	822	822	0	24.887	By MS/MS	By MS/MS	By MS/MS	By MS/MS	By MS/MS	0.91449	1.0899	12.477	53	4	Leave out requantified	NaN	0.81892
P22907-2;P22907	P22907-2;P22907	5;5	5;5	5;5	Porphobilinogen deaminase	Hmbs	Isoform 2 of Porphobilinogen deaminase OS=Mus musculus OX=10090 GN=Hmbs;Porphobilinogen deaminase OS=Mus musculus OX=10090 GN=Hmbs PE=1 SV=2	2	5	5	5	2	2	3	4	2	2	2	3	4	2	2	2	3	4	2	2	2	20.3	20.3	20.3	37.78	344	344;361	0	53.096	By MS/MS	By MS/MS	By MS/MS	By MS/MS	By MS/MS	0.88735	1.0104	1.9387	45	1	Leave out requantified	0.78166	0.84492
P22935	P22935	3	3	3	Cellular retinoic acid-binding protein 2	Crabp2	Cellular retinoic acid-binding protein 2 OS=Mus musculus OX=10090 GN=Crabp2 PE=2 SV=2	1	3	3	3	0	0	0	0	0	0	0	0	0	0	0	0	0	0	0	0	3	28.3	28.3	28.3	15.746	138	138	0	6.4071						0.082179	0.12341	66.489	6	6	Median	NaN	NaN
P23116	P23116	59	59	59	Eukaryotic translation initiation factor 3 subunit A	Eif3a	Eukaryotic translation initiation factor 3 subunit A OS=Mus musculus OX=10090 GN=Eif3a PE=1 SV=5	1	59	59	59	11	50	40	51	42	11	50	40	51	42	11	50	40	51	42	44	32	43.9	43.9	43.9	161.93	1344	1344	0	214.98	By MS/MS	By MS/MS	By MS/MS	By MS/MS	By MS/MS	0.78306	0.97745	13.427	632	38	Leave out requantified	0.70591	0.81361
P23198	P23198	8	7	6	Chromobox protein homolog 3	Cbx3	Chromobox protein homolog 3 OS=Mus musculus OX=10090 GN=Cbx3 PE=1 SV=2	1	8	7	6	6	7	7	7	6	5	6	6	6	5	4	5	5	5	4	5	4	42.6	36.1	27.3	20.855	183	183	0	70.949	By MS/MS	By MS/MS	By MS/MS	By MS/MS	By MS/MS	0.41107	0.48785	4.1344	122	27	Leave out requantified	0.39715	0.40744
P23249	P23249	14	14	14	Putative helicase MOV-10	Mov10	Putative helicase MOV-10 OS=Mus musculus OX=10090 GN=Mov10 PE=1 SV=2	1	14	14	14	3	10	8	10	6	3	10	8	10	6	3	10	8	10	6	10	4	18.3	18.3	18.3	113.58	1004	1004	0	38.157	By MS/MS	By MS/MS	By MS/MS	By MS/MS	By MS/MS	1.2529	1.484	30.975	95	6	Leave out requantified	0.83313	1.2373
P23475	P23475	14	14	14	X-ray repair cross-complementing protein 6	Xrcc6	X-ray repair cross-complementing protein 6 OS=Mus musculus OX=10090 GN=Xrcc6 PE=1 SV=5	1	14	14	14	5	8	13	10	6	5	8	13	10	6	5	8	13	10	6	5	4	29.6	29.6	29.6	69.483	608	608	0	40.401	By MS/MS	By MS/MS	By MS/MS	By MS/MS	By MS/MS	0.99448	1.1663	15.337	99	9	Leave out requantified	0.74295	0.87793
P23492	P23492	14	14	14	Purine nucleoside phosphorylase	Pnp	Purine nucleoside phosphorylase OS=Mus musculus OX=10090 GN=Pnp PE=1 SV=2	1	14	14	14	8	14	14	14	13	8	14	14	14	13	8	14	14	14	13	14	10	70.2	70.2	70.2	32.277	289	289	0	151.83	By MS/MS	By MS/MS	By MS/MS	By MS/MS	By MS/MS	1.35	1.5949	9.5793	258	8	Leave out requantified	0.77817	0.98984
P23506;P23506-2	P23506;P23506-2	3;3	3;3	3;3	Protein-L-isoaspartate(D-aspartate) O-methyltransferase	Pcmt1	Protein-L-isoaspartate(D-aspartate) O-methyltransferase OS=Mus musculus OX=10090 GN=Pcmt1 PE=1 SV=3;Isoform 2 of Protein-L-isoaspartate(D-aspartate) O-methyltransferase OS=Mus musculus OX=10090 GN=Pcmt1	2	3	3	3	0	2	1	2	1	0	2	1	2	1	0	2	1	2	1	0	1	16.3	16.3	16.3	24.634	227	227;228	0	7.5235		By MS/MS	By MS/MS	By MS/MS	By matching	0.6664	0.83936	19.175	12	4	Leave out requantified	NaN	0.85343
P23591	P23591	3	3	3	GDP-L-fucose synthase	Tsta3	GDP-L-fucose synthase OS=Mus musculus OX=10090 GN=Gfus PE=1 SV=3	1	3	3	3	1	2	1	1	1	1	2	1	1	1	1	2	1	1	1	1	1	10.3	10.3	10.3	35.877	321	321	0	6.4088	By matching	By MS/MS	By matching	By MS/MS	By MS/MS	0.83894	1.0436	10.032	12	2	Leave out requantified	NaN	0.77718
P23780	P23780	7	7	7	Beta-galactosidase	Glb1	Beta-galactosidase OS=Mus musculus OX=10090 GN=Glb1 PE=1 SV=1	1	7	7	7	0	6	3	6	5	0	6	3	6	5	0	6	3	6	5	6	1	12.7	12.7	12.7	73.12	647	647	0	35.007		By MS/MS	By MS/MS	By MS/MS	By MS/MS	1.0829	1.2972	9.1543	52	4	Leave out requantified	NaN	0.90943
P23881	P23881	2	2	2	Transcription elongation factor A protein 3	Tcea3	Transcription elongation factor A protein 3 OS=Mus musculus OX=10090 GN=Tcea3 PE=1 SV=3	1	2	2	2	0	0	0	0	0	0	0	0	0	0	0	0	0	0	0	2	0	6.9	6.9	6.9	38.849	347	347	0.0011705	4.0515						0.16331	0.21532	15.496	3	3	Plateau	NaN	NaN
P24270	P24270	21	21	21	Catalase	Cat	Catalase OS=Mus musculus OX=10090 GN=Cat PE=1 SV=4	1	21	21	21	1	21	12	18	16	1	21	12	18	16	1	21	12	18	16	14	6	49.5	49.5	49.5	59.795	527	527	0	109.59	By MS/MS	By MS/MS	By MS/MS	By MS/MS	By MS/MS	0.61369	0.72723	26.412	180	18	Leave out requantified	0.33587	0.38881
P24288	P24288	6	6	6	Branched-chain-amino-acid aminotransferase, cytosolic	Bcat1	Branched-chain-amino-acid aminotransferase, cytosolic OS=Mus musculus OX=10090 GN=Bcat1 PE=1 SV=2	1	6	6	6	0	6	6	5	6	0	6	6	5	6	0	6	6	5	6	6	1	20.7	20.7	20.7	42.791	386	386	0	102.98		By MS/MS	By MS/MS	By MS/MS	By MS/MS	1.0962	1.1755	6.6427	80	4	Leave out requantified	NaN	1.0771
P24369	P24369	12	12	12	Peptidyl-prolyl cis-trans isomerase B	Ppib	Peptidyl-prolyl cis-trans isomerase B OS=Mus musculus OX=10090 GN=Ppib PE=1 SV=2	1	12	12	12	5	12	11	10	10	5	12	11	10	10	5	12	11	10	10	10	10	55.1	55.1	55.1	23.713	216	216	0	96.917	By MS/MS	By MS/MS	By MS/MS	By MS/MS	By MS/MS	0.62119	0.79889	15.062	174	15	Leave out requantified	0.8009	0.63311
P24452	P24452	2	2	2	Macrophage-capping protein	Capg	Macrophage-capping protein OS=Mus musculus OX=10090 GN=Capg PE=1 SV=2	1	2	2	2	0	1	2	2	1	0	1	2	2	1	0	1	2	2	1	1	0	7.1	7.1	7.1	39.24	352	352	0.00042845	5.7163		By MS/MS	By MS/MS	By MS/MS	By MS/MS	0.84856	0.99953	28.845	13	3	Leave out requantified	NaN	0.60357
P24472;P30115	P24472	10;1	10;1	9;0	Glutathione S-transferase A4	Gsta4	Glutathione S-transferase A4 OS=Mus musculus OX=10090 GN=Gsta4 PE=1 SV=3	2	10	10	9	3	8	7	9	9	3	8	7	9	9	2	7	7	8	8	7	6	36.5	36.5	32.9	25.564	222	222;221	0	47.907	By MS/MS	By MS/MS	By MS/MS	By MS/MS	By MS/MS	0.94454	1.0901	9.3792	117	6	Leave out requantified	0.64837	0.96856
P24527	P24527	18	18	18	Leukotriene A-4 hydrolase	Lta4h	Leukotriene A-4 hydrolase OS=Mus musculus OX=10090 GN=Lta4h PE=1 SV=4	1	18	18	18	2	17	11	9	11	2	17	11	9	11	2	17	11	9	11	11	3	35.7	35.7	35.7	69.05	611	611	0	70.946	By matching	By MS/MS	By MS/MS	By MS/MS	By MS/MS	1.455	1.5047	18.428	132	4	Leave out requantified	1.1706	1.2366
P24547	P24547	25	25	23	Inosine-5-monophosphate dehydrogenase 2	Impdh2	Inosine-5-monophosphate dehydrogenase 2 OS=Mus musculus OX=10090 GN=Impdh2 PE=1 SV=2	1	25	25	23	15	25	23	24	22	15	25	23	24	22	15	23	21	22	20	22	17	59.9	59.9	56.6	55.814	514	514	0	222.77	By MS/MS	By MS/MS	By MS/MS	By MS/MS	By MS/MS	0.90001	1.1472	9.6975	426	17	Leave out requantified	0.82384	0.92914
P24668	P24668	3	3	3	Cation-dependent mannose-6-phosphate receptor	M6pr	Cation-dependent mannose-6-phosphate receptor OS=Mus musculus OX=10090 GN=M6pr PE=1 SV=1	1	3	3	3	0	2	2	2	2	0	2	2	2	2	0	2	2	2	2	2	2	14.4	14.4	14.4	31.172	278	278	0	22.424		By MS/MS	By MS/MS	By MS/MS	By MS/MS	0.70358	0.93731	6.4996	21	1	Leave out requantified	NaN	0.69747
P24788-2;P24788	P24788-2;P24788	6;6	6;6	6;6	Cyclin-dependent kinase 11B	Cdk11b	Isoform 2 of Cyclin-dependent kinase 11B OS=Mus musculus OX=10090 GN=Cdk11b;Cyclin-dependent kinase 11B OS=Mus musculus OX=10090 GN=Cdk11b PE=1 SV=2	2	6	6	6	1	6	2	4	4	1	6	2	4	4	1	6	2	4	4	4	1	13.7	13.7	13.7	49.509	439	439;784	0	12.198	By MS/MS	By MS/MS	By MS/MS	By MS/MS	By MS/MS	0.76685	0.96197	9.7199	44	3	Leave out requantified	0.64958	0.68419
P24860	P24860	6	6	6	G2/mitotic-specific cyclin-B1	Ccnb1	G2/mitotic-specific cyclin-B1 OS=Mus musculus OX=10090 GN=Ccnb1 PE=1 SV=3	1	6	6	6	0	6	4	6	5	0	6	4	6	5	0	6	4	6	5	4	0	15.6	15.6	15.6	48.051	430	430	0	21.159		By MS/MS	By MS/MS	By MS/MS	By MS/MS	1.2838	1.6417	18.435	51	10	Leave out requantified	NaN	1.1538
P25206	P25206	42	42	42	DNA replication licensing factor MCM3	Mcm3	DNA replication licensing factor MCM3 OS=Mus musculus OX=10090 GN=Mcm3 PE=1 SV=2	1	42	42	42	20	38	35	36	30	20	38	35	36	30	20	38	35	36	30	35	29	65.4	65.4	65.4	91.545	812	812	0	321.44	By MS/MS	By MS/MS	By MS/MS	By MS/MS	By MS/MS	0.64567	0.80616	9.6332	563	51	Leave out requantified	0.4605	0.53484
P25444	P25444	20	20	20	40S ribosomal protein S2	Rps2	40S ribosomal protein S2 OS=Mus musculus OX=10090 GN=Rps2 PE=1 SV=3	1	20	20	20	14	19	17	19	17	14	19	17	19	17	14	19	17	19	17	17	15	60.8	60.8	60.8	31.231	293	293	0	165.27	By MS/MS	By MS/MS	By MS/MS	By MS/MS	By MS/MS	1.0266	1.1996	6.5964	377	32	Leave out requantified	0.82369	1.0954
P25976-2;P25976	P25976-2;P25976	15;15	15;15	15;15	Nucleolar transcription factor 1	Ubtf	Isoform UBF2 of Nucleolar transcription factor 1 OS=Mus musculus OX=10090 GN=Ubtf;Nucleolar transcription factor 1 OS=Mus musculus OX=10090 GN=Ubtf PE=1 SV=1	2	15	15	15	2	10	4	11	8	2	10	4	11	8	2	10	4	11	8	10	1	20.6	20.6	20.6	85.094	728	728;765	0	45.299	By MS/MS	By MS/MS	By MS/MS	By MS/MS	By MS/MS	0.42993	0.51998	22.316	91	17	Leave out requantified	0.51759	0.41776
P26039	P26039	54	54	46	Talin-1	Tln1	Talin-1 OS=Mus musculus OX=10090 GN=Tln1 PE=1 SV=2	1	54	54	46	4	45	37	48	38	4	45	37	48	38	3	40	30	41	32	35	20	30.8	30.8	26.8	269.82	2541	2541	0	323.31	By MS/MS	By MS/MS	By MS/MS	By MS/MS	By MS/MS	0.95283	1.1017	20.488	517	42	Leave out requantified	1.0392	1.0275
P26040	P26040	28	28	20	Ezrin	Ezr	Ezrin OS=Mus musculus OX=10090 GN=Ezr PE=1 SV=3	1	28	28	20	10	23	19	20	18	10	23	19	20	18	6	15	12	12	12	13	10	48.8	48.8	36.7	69.406	586	586	0	165.25	By MS/MS	By MS/MS	By MS/MS	By MS/MS	By MS/MS	0.95641	1.2237	15.082	267	17	Leave out requantified	0.85449	0.92393
P26041	P26041	16	8	8	Moesin	Msn	Moesin OS=Mus musculus OX=10090 GN=Msn PE=1 SV=3	1	16	8	8	4	13	10	12	7	0	5	4	4	2	0	5	4	4	2	5	0	25.5	12.3	12.3	67.766	577	577	0	25.476	By matching	By MS/MS	By MS/MS	By MS/MS	By MS/MS	0.56087	0.70737	19.489	34	6	Leave out requantified	NaN	0.78434
P26043	P26043	22	14	13	Radixin	Rdx	Radixin OS=Mus musculus OX=10090 GN=Rdx PE=1 SV=3	1	22	14	13	5	16	16	16	11	1	8	9	8	5	1	7	9	7	5	6	5	45.5	33.3	30.9	68.542	583	583	0	41.331	By matching	By MS/MS	By MS/MS	By MS/MS	By MS/MS	0.8107	1.0318	13.946	104	18	Leave out requantified	NaN	0.80901
P26231;REV__Q9JMB1-2;REV__Q9JMB1;Q65CL1	P26231	40;1;1;1	40;1;1;1	33;0;0;1	Catenin alpha-1	Ctnna1	Catenin alpha-1 OS=Mus musculus OX=10090 GN=Ctnna1 PE=1 SV=1	4	40	40	33	12	37	30	36	33	12	37	30	36	33	11	30	25	30	28	28	14	57.2	57.2	49.8	100.11	906	906;351;375;895	0	308.7	By MS/MS	By MS/MS	By MS/MS	By MS/MS	By MS/MS	0.94573	1.1165	12.263	456	24	Leave out requantified	0.68679	0.77387
P26350	P26350	7	7	7	Prothymosin alpha;Prothymosin alpha, N-terminally processed;Thymosin alpha	Ptma	Prothymosin alpha OS=Mus musculus OX=10090 GN=Ptma PE=1 SV=2	1	7	7	7	4	7	5	6	7	4	7	5	6	7	4	7	5	6	7	7	4	36	36	36	12.254	111	111	0	205.16	By MS/MS	By MS/MS	By MS/MS	By MS/MS	By MS/MS	0.83025	1.023	14.569	145	11	Leave out requantified	0.5978	0.70836
P26369	P26369	9	9	9	Splicing factor U2AF 65 kDa subunit	U2af2	Splicing factor U2AF 65 kDa subunit OS=Mus musculus OX=10090 GN=U2af2 PE=1 SV=3	1	9	9	9	5	9	6	9	9	5	9	6	9	9	5	9	6	9	9	9	6	21.9	21.9	21.9	53.516	475	475	0	100.93	By MS/MS	By MS/MS	By MS/MS	By MS/MS	By MS/MS	0.58143	0.7353	10.776	157	12	Leave out requantified	0.47891	0.55188
P26443	P26443	28	28	28	Glutamate dehydrogenase 1, mitochondrial	Glud1	Glutamate dehydrogenase 1, mitochondrial OS=Mus musculus OX=10090 GN=Glud1 PE=1 SV=1	1	28	28	28	12	28	23	24	23	12	28	23	24	23	12	28	23	24	23	26	21	53.9	53.9	53.9	61.336	558	558	0	254.68	By MS/MS	By MS/MS	By MS/MS	By MS/MS	By MS/MS	0.65464	0.78728	8.5954	415	24	Leave out requantified	0.57987	0.55874
P26516	P26516	13	13	13	26S proteasome non-ATPase regulatory subunit 7	Psmd7	26S proteasome non-ATPase regulatory subunit 7 OS=Mus musculus OX=10090 GN=Psmd7 PE=1 SV=2	1	13	13	13	6	12	13	11	9	6	12	13	11	9	6	12	13	11	9	10	11	57.3	57.3	57.3	36.539	321	321	0	97.154	By MS/MS	By MS/MS	By MS/MS	By MS/MS	By MS/MS	0.89032	1.0604	8.0541	223	5	Leave out requantified	0.74065	0.88919
P26638	P26638	24	24	24	Serine--tRNA ligase, cytoplasmic	Sars	Serine--tRNA ligase, cytoplasmic OS=Mus musculus OX=10090 GN=Sars1 PE=1 SV=3	1	24	24	24	8	23	20	20	18	8	23	20	20	18	8	23	20	20	18	18	16	60.5	60.5	60.5	58.388	512	512	0	120.25	By MS/MS	By MS/MS	By MS/MS	By MS/MS	By MS/MS	0.81144	0.93706	9.7618	259	6	Leave out requantified	0.69458	0.81477
P26645	P26645	9	9	9	Myristoylated alanine-rich C-kinase substrate	Marcks	Myristoylated alanine-rich C-kinase substrate OS=Mus musculus OX=10090 GN=Marcks PE=1 SV=2	1	9	9	9	0	6	7	8	5	0	6	7	8	5	0	6	7	8	5	6	0	47.9	47.9	47.9	29.661	309	309	0	139.36		By MS/MS	By MS/MS	By MS/MS	By MS/MS	0.91389	1.0548	11.43	76	7	Leave out requantified	NaN	1.1185
P26883	P26883	4	4	4	Peptidyl-prolyl cis-trans isomerase FKBP1A	Fkbp1a	Peptidyl-prolyl cis-trans isomerase FKBP1A OS=Mus musculus OX=10090 GN=Fkbp1a PE=1 SV=2	1	4	4	4	2	2	2	1	1	2	2	2	1	1	2	2	2	1	1	2	3	70.4	70.4	70.4	11.922	108	108	0	24.278	By MS/MS	By MS/MS	By MS/MS	By MS/MS	By MS/MS	0.6431	0.85302	4.7545	33	4	Leave out requantified	0.647	0.74125
P27048;P63163	P27048;P63163	8;7	8;7	8;7	Small nuclear ribonucleoprotein-associated protein B;Small nuclear ribonucleoprotein-associated protein N	Snrpb;Snrpn	Small nuclear ribonucleoprotein-associated protein B OS=Mus musculus OX=10090 GN=Snrpb PE=1 SV=1;Small nuclear ribonucleoprotein-associated protein N OS=Mus musculus OX=10090 GN=Snrpn PE=1 SV=1	2	8	8	8	4	8	6	7	7	4	8	6	7	7	4	8	6	7	7	7	6	32	32	32	23.656	231	231;240	0	39.283	By MS/MS	By MS/MS	By MS/MS	By MS/MS	By MS/MS	0.51016	0.68483	8.7805	143	17	Leave out requantified	0.44581	0.47959
P27546-2;P27546;P27546-3;P27546-4	P27546-2;P27546;P27546-3	22;22;20;8	22;22;20;8	22;22;20;8	Microtubule-associated protein 4	Map4	Isoform 2 of Microtubule-associated protein 4 OS=Mus musculus OX=10090 GN=Map4;Microtubule-associated protein 4 OS=Mus musculus OX=10090 GN=Map4 PE=1 SV=3;Isoform 3 of Microtubule-associated protein 4 OS=Mus musculus OX=10090 GN=Map4	4	22	22	22	1	20	13	16	17	1	20	13	16	17	1	20	13	16	17	19	7	26.2	26.2	26.2	117.34	1124	1124;1125;1086;902	0	116.78	By matching	By MS/MS	By MS/MS	By MS/MS	By MS/MS	1.1366	1.3122	12.405	197	15	Leave out requantified	NaN	1.2203
P27601	P27601	6	6	6	Guanine nucleotide-binding protein subunit alpha-13	Gna13	Guanine nucleotide-binding protein subunit alpha-13 OS=Mus musculus OX=10090 GN=Gna13 PE=1 SV=1	1	6	6	6	0	3	3	1	1	0	3	3	1	1	0	3	3	1	1	1	1	18.6	18.6	18.6	44.054	377	377	0	12.304		By MS/MS	By MS/MS	By matching	By MS/MS	1.2463	0.94828	32.415	13	5	Leave out requantified	NaN	0.63097
P27612	P27612	21	21	21	Phospholipase A-2-activating protein	Plaa	Phospholipase A-2-activating protein OS=Mus musculus OX=10090 GN=Plaa PE=1 SV=4	1	21	21	21	3	19	13	21	18	3	19	13	21	18	3	19	13	21	18	14	5	39.2	39.2	39.2	87.22	794	794	0	152.15	By MS/MS	By MS/MS	By MS/MS	By MS/MS	By MS/MS	0.95319	1.1523	7.5628	187	16	Leave out requantified	0.77724	0.91763
P27641	P27641	18	18	18	X-ray repair cross-complementing protein 5	Xrcc5	X-ray repair cross-complementing protein 5 OS=Mus musculus OX=10090 GN=Xrcc5 PE=1 SV=4	1	18	18	18	3	15	12	12	11	3	15	12	12	11	3	15	12	12	11	13	6	32.7	32.7	32.7	83.056	732	732	0	114.41	By MS/MS	By MS/MS	By MS/MS	By MS/MS	By MS/MS	0.95624	1.1089	14.031	146	20	Leave out requantified	0.75315	0.865
P27659	P27659	22	22	22	60S ribosomal protein L3	Rpl3	60S ribosomal protein L3 OS=Mus musculus OX=10090 GN=Rpl3 PE=1 SV=3	1	22	22	22	16	19	20	22	20	16	19	20	22	20	16	19	20	22	20	18	19	49.6	49.6	49.6	46.109	403	403	0	171.49	By MS/MS	By MS/MS	By MS/MS	By MS/MS	By MS/MS	0.83434	0.98491	6.5691	442	19	Leave out requantified	0.71667	0.90824
P27661	P27661	7	2	1	Histone H2AX	H2afx	Histone H2AX OS=Mus musculus OX=10090 GN=H2ax PE=1 SV=2	1	7	2	1	6	3	5	6	5	1	1	2	1	1	0	0	1	0	0	0	0	58	21.7	5.6	15.142	143	143	0	70.105	By MS/MS	By MS/MS	By MS/MS	By MS/MS	By MS/MS	0.62145	0.38704	36.437	37	0	Linear	0.83039	0.61085
P27773	P27773	34	34	33	Protein disulfide-isomerase A3	Pdia3	Protein disulfide-isomerase A3 OS=Mus musculus OX=10090 GN=Pdia3 PE=1 SV=2	1	34	34	33	26	29	26	30	27	26	29	26	30	27	25	28	26	30	26	27	28	67.5	67.5	64.6	56.678	505	505	0	323.31	By MS/MS	By MS/MS	By MS/MS	By MS/MS	By MS/MS	0.60779	0.77088	12.614	629	31	Leave out requantified	0.55849	0.55708
P28231	P28231	1	1	1	Gap junction beta-3 protein	Gjb3	Gap junction beta-3 protein OS=Mus musculus OX=10090 GN=Gjb3 PE=1 SV=1	1	1	1	1	0	1	1	0	0	0	1	1	0	0	0	1	1	0	0	0	0	5.6	5.6	5.6	30.902	270	270	0.00042159	5.3879		By MS/MS	By MS/MS			0.56956	0.66534	43.525	4	1	Median	NaN	0.54229
P28271	P28271	4	4	4	Cytoplasmic aconitate hydratase	Aco1	Cytoplasmic aconitate hydratase OS=Mus musculus OX=10090 GN=Aco1 PE=1 SV=3	1	4	4	4	0	3	0	1	2	0	3	0	1	2	0	3	0	1	2	2	1	6.1	6.1	6.1	98.124	889	889	0	9.217		By MS/MS		By MS/MS	By MS/MS	1.1043	1.3152	25.74	16	0	Leave out requantified	NaN	1.0398
P28352	P28352	14	14	14	DNA-(apurinic or apyrimidinic site) lyase;DNA-(apurinic or apyrimidinic site) lyase, mitochondrial	Apex1	DNA-(apurinic or apyrimidinic site) endonuclease OS=Mus musculus OX=10090 GN=Apex1 PE=1 SV=2	1	14	14	14	5	11	9	13	12	5	11	9	13	12	5	11	9	13	12	10	7	60.3	60.3	60.3	35.49	317	317	0	187.69	By MS/MS	By MS/MS	By MS/MS	By MS/MS	By MS/MS	1.0935	1.1986	7.873	162	13	Leave out requantified	0.74145	0.89213
P28474	P28474	17	17	16	Alcohol dehydrogenase class-3	Adh5	Alcohol dehydrogenase class-3 OS=Mus musculus OX=10090 GN=Adh5 PE=1 SV=3	1	17	17	16	11	15	12	15	13	11	15	12	15	13	10	14	11	14	12	13	13	71.4	71.4	69.3	39.547	374	374	0	146.29	By MS/MS	By MS/MS	By MS/MS	By MS/MS	By MS/MS	0.86873	1.0533	12.373	272	10	Leave out requantified	0.73572	0.84079
P28656	P28656	11	11	9	Nucleosome assembly protein 1-like 1	Nap1l1	Nucleosome assembly protein 1-like 1 OS=Mus musculus OX=10090 GN=Nap1l1 PE=1 SV=2	1	11	11	9	10	10	11	10	8	10	10	11	10	8	8	8	9	8	6	8	8	39.4	39.4	36.6	45.345	391	391	0	110.79	By MS/MS	By MS/MS	By MS/MS	By MS/MS	By MS/MS	0.7522	0.92268	10.277	260	2	Leave out requantified	0.71683	0.81217
P28658	P28658	17	17	17	Ataxin-10	Atxn10	Ataxin-10 OS=Mus musculus OX=10090 GN=Atxn10 PE=1 SV=2	1	17	17	17	3	14	11	15	14	3	14	11	15	14	3	14	11	15	14	14	14	44.2	44.2	44.2	53.706	475	475	0	153.14	By MS/MS	By MS/MS	By MS/MS	By MS/MS	By MS/MS	1.0023	1.1997	13.655	206	12	Leave out requantified	0.88205	0.99808
P28659-2;P28659-3;P28659;P28659-4;Q9Z0H4-11;Q9Z0H4-7;Q9Z0H4-5;Q9Z0H4-4;Q9Z0H4;Q9Z0H4-8;Q9Z0H4-2;Q9Z0H4-6;Q9Z0H4-9	P28659-2;P28659-3;P28659;P28659-4	10;10;10;10;1;1;1;1;1;1;1;1;1	10;10;10;10;1;1;1;1;1;1;1;1;1	10;10;10;10;1;1;1;1;1;1;1;1;1	CUGBP Elav-like family member 1	Celf1	Isoform 2 of CUGBP Elav-like family member 1 OS=Mus musculus OX=10090 GN=Celf1;Isoform 3 of CUGBP Elav-like family member 1 OS=Mus musculus OX=10090 GN=Celf1;CUGBP Elav-like family member 1 OS=Mus musculus OX=10090 GN=Celf1 PE=1 SV=2;Isoform 4 of CUGBP Ela	13	10	10	10	3	8	7	8	6	3	8	7	8	6	3	8	7	8	6	7	6	24.9	24.9	24.9	51.589	482	482;483;486;513;464;484;488;490;508;512;520;524;526	0	54.693	By MS/MS	By MS/MS	By MS/MS	By MS/MS	By MS/MS	0.7736	0.93917	7.0791	106	12	Leave out requantified	0.62149	0.67618
P28660-2;P28660	P28660-2;P28660	4;4	4;4	4;4	Nck-associated protein 1	Nckap1	Isoform 2 of Nck-associated protein 1 OS=Mus musculus OX=10090 GN=Nckap1;Nck-associated protein 1 OS=Mus musculus OX=10090 GN=Nckap1 PE=1 SV=2	2	4	4	4	0	3	2	4	2	0	3	2	4	2	0	3	2	4	2	3	0	5	5	5	118.52	1037	1037;1128	0	51.06		By MS/MS	By MS/MS	By MS/MS	By MS/MS	1.1148	1.2883	11.243	26	5	Leave out requantified	NaN	1.0701
P28667	P28667	3	3	3	MARCKS-related protein	Marcksl1	MARCKS-related protein OS=Mus musculus OX=10090 GN=Marcksl1 PE=1 SV=2	1	3	3	3	0	3	3	3	3	0	3	3	3	3	0	3	3	3	3	3	3	17.5	17.5	17.5	20.165	200	200	0	61.913		By MS/MS	By MS/MS	By MS/MS	By MS/MS	1.0238	1.2218	3.9456	43	1	Leave out requantified	NaN	0.79659
P28740-2;P28740;P28740-1	P28740-2;P28740;P28740-1	7;7;7	7;7;7	6;6;6	Kinesin-like protein KIF2A	Kif2a	Isoform 2 of Kinesin-like protein KIF2A OS=Mus musculus OX=10090 GN=Kif2a;Kinesin-like protein KIF2A OS=Mus musculus OX=10090 GN=Kif2a PE=1 SV=2;Isoform 1 of Kinesin-like protein KIF2A OS=Mus musculus OX=10090 GN=Kif2a	3	7	7	6	1	2	2	2	3	1	2	2	2	3	1	2	1	2	3	4	1	11.1	11.1	8.8	74.844	659	659;705;716	0	19.912	By MS/MS	By MS/MS	By MS/MS	By MS/MS	By MS/MS	0.7648	0.95466	12.921	28	5	Leave out requantified	0.74219	0.80007
P29341	P29341	33	33	33	Polyadenylate-binding protein 1	Pabpc1	Polyadenylate-binding protein 1 OS=Mus musculus OX=10090 GN=Pabpc1 PE=1 SV=2	1	33	33	33	19	31	28	31	25	19	31	28	31	25	19	31	28	31	25	28	21	55.7	55.7	55.7	70.67	636	636	0	304.68	By MS/MS	By MS/MS	By MS/MS	By MS/MS	By MS/MS	0.8319	1.0179	20.558	485	27	Leave out requantified	0.76462	0.84323
P49945;P29391	P49945;P29391	1;1	1;1	1;1	Ferritin light chain 2;Ferritin light chain 1	Ftl2;Ftl1	Ferritin light chain 2 OS=Mus musculus OX=10090 GN=Ftl2 PE=3 SV=2;Ferritin light chain 1 OS=Mus musculus OX=10090 GN=Ftl1 PE=1 SV=2	2	1	1	1	0	1	0	1	1	0	1	0	1	1	0	1	0	1	1	1	0	8.7	8.7	8.7	20.842	183	183;183	0.0015402	3.8695		By MS/MS		By MS/MS	By matching	0.59391	0.83724	20.149	10	0	Median	NaN	0.56705
P29416	P29416	3	3	3	Beta-hexosaminidase subunit alpha	Hexa	Beta-hexosaminidase subunit alpha OS=Mus musculus OX=10090 GN=Hexa PE=1 SV=2	1	3	3	3	0	2	0	2	2	0	2	0	2	2	0	2	0	2	2	2	0	7.2	7.2	7.2	60.612	528	528	0.0011579	3.9012		By MS/MS		By MS/MS	By matching	0.75173	1.0483	15.595	14	0	Leave out requantified	NaN	0.525
P29595	P29595	2	2	2	NEDD8	Nedd8	NEDD8 OS=Mus musculus OX=10090 GN=Nedd8 PE=1 SV=2	1	2	2	2	2	2	1	2	2	2	2	1	2	2	2	2	1	2	2	1	2	30.9	30.9	30.9	8.9723	81	81	0	17.01	By MS/MS	By MS/MS	By MS/MS	By MS/MS	By MS/MS	0.99318	1.3128	0.68356	35	1	Leave out requantified	0.91606	1.0177
P29758	P29758	12	12	12	Ornithine aminotransferase, mitochondrial	Oat	Ornithine aminotransferase, mitochondrial OS=Mus musculus OX=10090 GN=Oat PE=1 SV=1	1	12	12	12	2	10	10	9	8	2	10	10	9	8	2	10	10	9	8	8	5	36.7	36.7	36.7	48.354	439	439	0	103.07	By MS/MS	By MS/MS	By MS/MS	By MS/MS	By MS/MS	0.86026	1.0388	18.554	112	17	Leave out requantified	NaN	0.56524
P30275	P30275	2	2	1	Creatine kinase U-type, mitochondrial	Ckmt1	Creatine kinase U-type, mitochondrial OS=Mus musculus OX=10090 GN=Ckmt1 PE=1 SV=1	1	2	2	1	0	2	0	0	1	0	2	0	0	1	0	1	0	0	0	1	0	6.2	6.2	2.4	47.003	418	418	0	6.7097		By MS/MS			By matching	0.40873	0.51759	23.153	12	0	Leave out requantified	NaN	0.3657
P30285	P30285	6	5	5	Cyclin-dependent kinase 4	Cdk4	Cyclin-dependent kinase 4 OS=Mus musculus OX=10090 GN=Cdk4 PE=1 SV=1	1	6	5	5	2	4	4	4	3	1	3	3	3	2	1	3	3	3	2	3	3	31	28.4	28.4	33.75	303	303	0	7.4549	By matching	By matching	By MS/MS	By MS/MS	By matching	1.13	1.4846	6.7409	33	3	Leave out requantified	1.1155	1.4231
P30412	P30412	3	3	3	Peptidyl-prolyl cis-trans isomerase C	Ppic	Peptidyl-prolyl cis-trans isomerase C OS=Mus musculus OX=10090 GN=Ppic PE=1 SV=1	1	3	3	3	1	3	2	3	1	1	3	2	3	1	1	3	2	3	1	3	1	16.5	16.5	16.5	22.794	212	212	0	14.24	By MS/MS	By MS/MS	By MS/MS	By MS/MS	By MS/MS	0.93567	1.1164	5.9479	25	1	Leave out requantified	0.77684	0.55468
P30416	P30416	29	29	29	Peptidyl-prolyl cis-trans isomerase FKBP4;Peptidyl-prolyl cis-trans isomerase FKBP4, N-terminally processed	Fkbp4	Peptidyl-prolyl cis-trans isomerase FKBP4 OS=Mus musculus OX=10090 GN=Fkbp4 PE=1 SV=5	1	29	29	29	16	26	27	27	24	16	26	27	27	24	16	26	27	27	24	26	27	73.8	73.8	73.8	51.572	458	458	0	197.32	By MS/MS	By MS/MS	By MS/MS	By MS/MS	By MS/MS	0.88432	1.0641	10.423	502	27	Leave out requantified	0.76564	0.94332
P30681	P30681	10	8	8	High mobility group protein B2	Hmgb2	High mobility group protein B2 OS=Mus musculus OX=10090 GN=Hmgb2 PE=1 SV=3	1	10	8	8	5	9	10	8	8	4	8	8	7	7	4	8	8	7	7	7	8	42.4	34.8	34.8	24.162	210	210	0	51.818	By MS/MS	By MS/MS	By MS/MS	By MS/MS	By MS/MS	0.89234	1.0332	14.511	171	11	Leave out requantified	0.75015	0.8968
P30999-2;P30999-3;P30999	P30999-2;P30999-3;P30999	17;17;17	17;17;17	17;17;17	Catenin delta-1	Ctnnd1	Isoform 2 of Catenin delta-1 OS=Mus musculus OX=10090 GN=Ctnnd1;Isoform 3 of Catenin delta-1 OS=Mus musculus OX=10090 GN=Ctnnd1;Catenin delta-1 OS=Mus musculus OX=10090 GN=Ctnnd1 PE=1 SV=2	3	17	17	17	2	14	6	14	10	2	14	6	14	10	2	14	6	14	10	10	7	24	24	24	101.74	911	911;917;938	0	76.675	By MS/MS	By MS/MS	By MS/MS	By MS/MS	By MS/MS	0.64918	0.83781	21.921	120	14	Leave out requantified	0.54933	0.56065
P31230	P31230	15	15	15	Aminoacyl tRNA synthase complex-interacting multifunctional protein 1;Endothelial monocyte-activating polypeptide 2	Aimp1	Aminoacyl tRNA synthase complex-interacting multifunctional protein 1 OS=Mus musculus OX=10090 GN=Aimp1 PE=1 SV=2	1	15	15	15	3	11	9	13	10	3	11	9	13	10	3	11	9	13	10	9	4	63.5	63.5	63.5	33.997	310	310	0	78.934	By matching	By MS/MS	By MS/MS	By MS/MS	By MS/MS	0.79894	0.92271	15.328	119	11	Leave out requantified	0.63453	0.7214
P31266-2;P31266;O08674	P31266-2;P31266	14;14;1	14;14;1	14;14;1	Recombining binding protein suppressor of hairless	Rbpj	Isoform 2 of Recombining binding protein suppressor of hairless OS=Mus musculus OX=10090 GN=Rbpj;Recombining binding protein suppressor of hairless OS=Mus musculus OX=10090 GN=Rbpj PE=1 SV=1	3	14	14	14	1	11	9	11	10	1	11	9	11	10	1	11	9	11	10	9	4	35.1	35.1	35.1	54.346	487	487;526;515	0	65.387	By matching	By MS/MS	By MS/MS	By MS/MS	By MS/MS	0.64197	0.78303	65.047	116	7	Leave out requantified	NaN	0.57746
P31786	P31786	3	3	3	Acyl-CoA-binding protein	Dbi	Acyl-CoA-binding protein OS=Mus musculus OX=10090 GN=Dbi PE=1 SV=2	1	3	3	3	2	3	2	2	1	2	3	2	2	1	2	3	2	2	1	2	2	47.1	47.1	47.1	10	87	87	0	12.834	By MS/MS	By MS/MS	By MS/MS	By MS/MS	By MS/MS	1.257	1.5542	1.3368	29	1	Leave out requantified	1.0374	1.257
P31938	P31938	7	7	4	Dual specificity mitogen-activated protein kinase kinase 1	Map2k1	Dual specificity mitogen-activated protein kinase kinase 1 OS=Mus musculus OX=10090 GN=Map2k1 PE=1 SV=2	1	7	7	4	3	5	4	6	5	3	5	4	6	5	2	3	2	3	4	3	2	22.1	22.1	12	43.474	393	393	0	37.748	By MS/MS	By MS/MS	By MS/MS	By MS/MS	By MS/MS	1.0871	1.2518	19.206	63	6	Leave out requantified	0.86997	0.97285
P32020;P32020-2	P32020;P32020-2	7;4	7;4	7;4	Non-specific lipid-transfer protein	Scp2	Sterol carrier protein 2 OS=Mus musculus OX=10090 GN=Scp2 PE=1 SV=3;Isoform SCP2 of Sterol carrier protein 2 OS=Mus musculus OX=10090 GN=Scp2	2	7	7	7	3	4	3	4	3	3	4	3	4	3	3	4	3	4	3	4	2	13.7	13.7	13.7	59.125	547	547;143	0	15.925	By MS/MS	By MS/MS	By MS/MS	By MS/MS	By MS/MS	0.7298	0.82132	9.3844	49	7	Leave out requantified	0.68586	0.55069
P32037	P32037	8	8	8	Solute carrier family 2, facilitated glucose transporter member 3	Slc2a3	Solute carrier family 2, facilitated glucose transporter member 3 OS=Mus musculus OX=10090 GN=Slc2a3 PE=1 SV=1	1	8	8	8	3	8	4	6	8	3	8	4	6	8	3	8	4	6	8	6	5	15.6	15.6	15.6	53.478	493	493	0	61.349	By MS/MS	By MS/MS	By MS/MS	By MS/MS	By MS/MS	1.502	1.777	10.03	105	14	Leave out requantified	1.1396	0.94388
P32067	P32067	19	19	19	Lupus La protein homolog	Ssb	Lupus La protein homolog OS=Mus musculus OX=10090 GN=Ssb PE=1 SV=1	1	19	19	19	5	18	17	17	15	5	18	17	17	15	5	18	17	17	15	15	14	46	46	46	47.756	415	415	0	116.38	By MS/MS	By MS/MS	By MS/MS	By MS/MS	By MS/MS	0.83285	1.0144	11.685	244	26	Leave out requantified	0.66361	0.82029
P32233	P32233	16	16	16	Developmentally-regulated GTP-binding protein 1	Drg1	Developmentally-regulated GTP-binding protein 1 OS=Mus musculus OX=10090 GN=Drg1 PE=1 SV=1	1	16	16	16	3	13	9	13	8	3	13	9	13	8	3	13	9	13	8	11	3	58	58	58	40.512	367	367	0	80.187	By MS/MS	By MS/MS	By MS/MS	By MS/MS	By MS/MS	1.0394	1.249	12.041	126	10	Leave out requantified	0.86116	1.0554
P32261	P32261	5	2	2	Antithrombin-III	Serpinc1	Antithrombin-III OS=Mus musculus OX=10090 GN=Serpinc1 PE=1 SV=1	1	5	2	2	1	3	3	5	3	0	1	1	2	2	0	1	1	2	2	0	0	11.6	4.1	4.1	52.003	465	465	0.00080257	4.551	By matching	By MS/MS	By MS/MS	By MS/MS	By MS/MS	0.042214	0.050843	79.217	5	5	Median	NaN	NaN
Q61411-2;P32883-2;Q61411;P32883;P08556	Q61411-2;P32883-2;Q61411;P32883;P08556	2;2;2;2;1	2;2;2;2;1	2;2;2;2;1	GTPase HRas;GTPase HRas, N-terminally processed;GTPase KRas;GTPase KRas, N-terminally processed;GTPase NRas	Hras;Kras;Nras	Isoform 2 of GTPase HRas OS=Mus musculus OX=10090 GN=Hras;Isoform 2B of GTPase KRas OS=Mus musculus OX=10090 GN=Kras;GTPase HRas OS=Mus musculus OX=10090 GN=Hras PE=1 SV=2;GTPase KRas OS=Mus musculus OX=10090 GN=Kras PE=1 SV=1;GTPase NRas OS=Mus musculus O	5	2	2	2	0	1	1	1	1	0	1	1	1	1	0	1	1	1	1	1	1	13.8	13.8	13.8	20.88	188	188;188;189;189;189	0.00042626	5.6498		By MS/MS	By MS/MS	By MS/MS	By MS/MS	0.69885	0.83656	32.673	20	2	Median	NaN	0.48731
P32921-2;P32921	P32921-2;P32921	17;16	17;16	17;16	Tryptophan--tRNA ligase, cytoplasmic;T1-TrpRS;T2-TrpRS	Wars	Isoform 2 of Tryptophan--tRNA ligase, cytoplasmic OS=Mus musculus OX=10090 GN=Wars1;Tryptophan--tRNA ligase, cytoplasmic OS=Mus musculus OX=10090 GN=Wars1 PE=1 SV=2	2	17	17	17	2	12	13	14	10	2	12	13	14	10	2	12	13	14	10	13	5	48.8	48.8	48.8	53.64	475	475;481	0	88.746	By MS/MS	By MS/MS	By MS/MS	By MS/MS	By MS/MS	0.85335	1.0068	10.846	147	8	Leave out requantified	0.77663	0.82119
P33174	P33174	6	6	6	Chromosome-associated kinesin KIF4	Kif4	Chromosome-associated kinesin KIF4 OS=Mus musculus OX=10090 GN=Kif4 PE=1 SV=3	1	6	6	6	0	4	3	3	2	0	4	3	3	2	0	4	3	3	2	3	0	5.4	5.4	5.4	139.52	1231	1231	0	9.5694		By MS/MS	By MS/MS	By MS/MS	By matching	0.93082	1.1483	13.127	23	3	Leave out requantified	NaN	0.86759
P33609	P33609	2	2	2	DNA polymerase alpha catalytic subunit	Pola1	DNA polymerase alpha catalytic subunit OS=Mus musculus OX=10090 GN=Pola1 PE=1 SV=2	1	2	2	2	1	1	0	1	1	1	1	0	1	1	1	1	0	1	1	1	0	1.4	1.4	1.4	167.34	1465	1465	0.0015414	3.8886	By MS/MS	By MS/MS		By MS/MS	By MS/MS	0.89754	1.1718	15.001	12	1	Median	NaN	0.76986
P33610	P33610	3	3	3	DNA primase large subunit	Prim2	DNA primase large subunit OS=Mus musculus OX=10090 GN=Prim2 PE=1 SV=1	1	3	3	3	1	3	2	2	3	1	3	2	2	3	1	3	2	2	3	3	1	6.9	6.9	6.9	58.408	505	505	0	20.09	By MS/MS	By MS/MS	By MS/MS	By MS/MS	By MS/MS	1.0553	1.3936	8.0438	28	0	Leave out requantified	0.68323	0.97595
P33611	P33611	3	3	3	DNA polymerase alpha subunit B	Pola2	DNA polymerase alpha subunit B OS=Mus musculus OX=10090 GN=Pola2 PE=1 SV=2	1	3	3	3	0	3	0	1	2	0	3	0	1	2	0	3	0	1	2	1	1	5.3	5.3	5.3	66.213	600	600	0	8.6303		By MS/MS		By matching	By matching	0.80842	1.0318	12.937	14	0	Leave out requantified	NaN	0.80842
P34022	P34022	9	9	9	Ran-specific GTPase-activating protein	Ranbp1	Ran-specific GTPase-activating protein OS=Mus musculus OX=10090 GN=Ranbp1 PE=1 SV=2	1	9	9	9	5	8	8	8	6	5	8	8	8	6	5	8	8	8	6	5	6	48.8	48.8	48.8	23.596	203	203	0	77.571	By MS/MS	By MS/MS	By MS/MS	By MS/MS	By MS/MS	0.77896	0.95493	21.995	120	2	Leave out requantified	0.70543	0.79455
P34884	P34884	9	9	9	Macrophage migration inhibitory factor	Mif	Macrophage migration inhibitory factor OS=Mus musculus OX=10090 GN=Mif PE=1 SV=2	1	9	9	9	7	6	8	8	7	7	6	8	8	7	7	6	8	8	7	9	9	95.7	95.7	95.7	12.504	115	115	0	176.39	By MS/MS	By MS/MS	By MS/MS	By MS/MS	By MS/MS	0.76415	0.90106	12.199	174	8	Leave out requantified	0.60539	0.75897
P34914;P34914-2	P34914;P34914-2	2;1	2;1	2;1	Bifunctional epoxide hydrolase 2;Cytosolic epoxide hydrolase 2;Lipid-phosphate phosphatase	Ephx2	Bifunctional epoxide hydrolase 2 OS=Mus musculus OX=10090 GN=Ephx2 PE=1 SV=2;Isoform 2 of Bifunctional epoxide hydrolase 2 OS=Mus musculus OX=10090 GN=Ephx2	2	2	2	2	1	2	0	1	0	1	2	0	1	0	1	2	0	1	0	0	0	5.8	5.8	5.8	62.515	554	554;536	0.0019128	3.812	By MS/MS	By MS/MS		By MS/MS		0.31742	0.43828	27.088	4	4	Median	NaN	0.26918
P35123	P35123	7	7	7	Ubiquitin carboxyl-terminal hydrolase 4	Usp4	Ubiquitin carboxyl-terminal hydrolase 4 OS=Mus musculus OX=10090 GN=Usp4 PE=1 SV=3	1	7	7	7	1	1	3	5	2	1	1	3	5	2	1	1	3	5	2	1	1	8.6	8.6	8.6	108.34	962	962	0	10.243	By matching	By matching	By MS/MS	By MS/MS	By MS/MS	0.86234	1.0814	39.72	18	3	Leave out requantified	0.82509	0.86493
P35278;P61021	P35278	8;3	8;3	5;0	Ras-related protein Rab-5C	Rab5c	Ras-related protein Rab-5C OS=Mus musculus OX=10090 GN=Rab5c PE=1 SV=2	2	8	8	5	3	6	6	7	6	3	6	6	7	6	2	3	3	4	3	2	2	47.7	47.7	32.9	23.412	216	216;215	0	91.021	By MS/MS	By MS/MS	By MS/MS	By MS/MS	By MS/MS	0.85876	1.0261	7.7538	92	8	Leave out requantified	0.77986	0.75213
P35279-2;P35279;P61294;Q8BHD0	P35279-2;P35279;P61294	7;7;5;1	7;7;5;1	7;7;5;1	Ras-related protein Rab-6A;Ras-related protein Rab-6B	Rab6a;Rab6b	Isoform 2 of Ras-related protein Rab-6A OS=Mus musculus OX=10090 GN=Rab6a;Ras-related protein Rab-6A OS=Mus musculus OX=10090 GN=Rab6a PE=1 SV=4;Ras-related protein Rab-6B OS=Mus musculus OX=10090 GN=Rab6b PE=1 SV=1	4	7	7	7	3	6	5	6	5	3	6	5	6	5	3	6	5	6	5	5	3	38	38	38	23.545	208	208;208;208;217	0	53.682	By MS/MS	By MS/MS	By MS/MS	By MS/MS	By MS/MS	0.75761	0.9098	16.125	77	11	Leave out requantified	0.70697	0.65884
P35282	P35282	2	2	2	Ras-related protein Rab-21	Rab21	Ras-related protein Rab-21 OS=Mus musculus OX=10090 GN=Rab21 PE=1 SV=4	1	2	2	2	1	2	0	2	2	1	2	0	2	2	1	2	0	2	2	1	0	10.8	10.8	10.8	24.106	222	222	0	13.363	By matching	By MS/MS		By MS/MS	By MS/MS	0.73371	0.88988	3.6256	16	3	Leave out requantified	NaN	0.76752
P35288	P35288	1	1	1	Ras-related protein Rab-23	Rab23	Ras-related protein Rab-23 OS=Mus musculus OX=10090 GN=Rab23 PE=1 SV=2	1	1	1	1	0	1	0	0	0	0	1	0	0	0	0	1	0	0	0	1	0	6.8	6.8	6.8	26.678	237	237	0.00080225	4.5508		By MS/MS				0.77947	0.99421	18.587	3	0	Median	NaN	NaN
P35293	P35293	9	9	9	Ras-related protein Rab-18	Rab18	Ras-related protein Rab-18 OS=Mus musculus OX=10090 GN=Rab18 PE=1 SV=2	1	9	9	9	1	8	3	6	7	1	8	3	6	7	1	8	3	6	7	9	2	55.3	55.3	55.3	23.035	206	206	0	72.438	By MS/MS	By MS/MS	By MS/MS	By MS/MS	By MS/MS	0.83281	1.0923	17.148	79	13	Leave out requantified	0.79967	0.76187
P35486	P35486	16	16	16	Pyruvate dehydrogenase E1 component subunit alpha, somatic form, mitochondrial	Pdha1	Pyruvate dehydrogenase E1 component subunit alpha, somatic form, mitochondrial OS=Mus musculus OX=10090 GN=Pdha1 PE=1 SV=1	1	16	16	16	4	14	12	15	13	4	14	12	15	13	4	14	12	15	13	11	7	46.9	46.9	46.9	43.231	390	390	0	109.21	By MS/MS	By MS/MS	By MS/MS	By MS/MS	By MS/MS	0.44176	0.56637	26.741	177	23	Leave out requantified	0.3849	0.41889
P35505	P35505	3	3	3	Fumarylacetoacetase	Fah	Fumarylacetoacetase OS=Mus musculus OX=10090 GN=Fah PE=1 SV=2	1	3	3	3	0	2	0	1	2	0	2	0	1	2	0	2	0	1	2	1	0	6.9	6.9	6.9	46.175	419	419	0.00040733	4.7726		By MS/MS		By MS/MS	By MS/MS	1.5389	1.9706	80.697	5	4	Median	NaN	NaN
P35550	P35550	11	11	9	rRNA 2-O-methyltransferase fibrillarin	Fbl	rRNA 2-O-methyltransferase fibrillarin OS=Mus musculus OX=10090 GN=Fbl PE=1 SV=2	1	11	11	9	7	11	10	11	11	7	11	10	11	11	5	9	8	9	9	8	7	48	48	44.6	34.306	327	327	0	109.21	By MS/MS	By MS/MS	By MS/MS	By MS/MS	By MS/MS	0.41461	0.52898	9.9513	192	7	Leave out requantified	0.37694	0.3765
P35564	P35564	31	31	31	Calnexin	Canx	Calnexin OS=Mus musculus OX=10090 GN=Canx PE=1 SV=1	1	31	31	31	10	26	22	28	22	10	26	22	28	22	10	26	22	28	22	23	17	55.5	55.5	55.5	67.277	591	591	0	200.85	By MS/MS	By MS/MS	By MS/MS	By MS/MS	By MS/MS	0.58898	0.70571	16.237	369	25	Leave out requantified	0.72974	0.49065
P35585;Q9WVP1;Q9WVP1-2	P35585;Q9WVP1;Q9WVP1-2	2;2;2	2;2;2	2;2;2	AP-1 complex subunit mu-1;AP-1 complex subunit mu-2	Ap1m1;Ap1m2	AP-1 complex subunit mu-1 OS=Mus musculus OX=10090 GN=Ap1m1 PE=1 SV=3;AP-1 complex subunit mu-2 OS=Mus musculus OX=10090 GN=Ap1m2 PE=1 SV=3;Isoform 2 of AP-1 complex subunit mu-2 OS=Mus musculus OX=10090 GN=Ap1m2	3	2	2	2	0	1	0	0	1	0	1	0	0	1	0	1	0	0	1	2	1	5	5	5	48.542	423	423;423;425	0.0019033	3.7537		By matching			By matching	0.73724	1.0103	11.372	8	0	Leave out requantified	NaN	0.69492
P35700	P35700	17	17	15	Peroxiredoxin-1	Prdx1	Peroxiredoxin-1 OS=Mus musculus OX=10090 GN=Prdx1 PE=1 SV=1	1	17	17	15	13	16	13	14	15	13	16	13	14	15	12	14	11	12	13	12	13	80.9	80.9	76.9	22.176	199	199	0	160.28	By MS/MS	By MS/MS	By MS/MS	By MS/MS	By MS/MS	0.85997	0.97323	7.9612	341	9	Leave out requantified	0.70129	0.84842
P35762	P35762	3	3	3	CD81 antigen	Cd81	CD81 antigen OS=Mus musculus OX=10090 GN=Cd81 PE=1 SV=2	1	3	3	3	1	3	3	3	3	1	3	3	3	3	1	3	3	3	3	3	1	27.5	27.5	27.5	25.814	236	236	0	20.609	By MS/MS	By MS/MS	By MS/MS	By MS/MS	By MS/MS	1.2984	1.5453	6.0088	42	1	Leave out requantified	0.72352	0.78206
P35922-9;P35922-8;P35922-3;P35922-7;P35922-2;P35922;P35922-11;P35922-10;P35922-5;P35922-4;P35922-12;P35922-6	P35922-9;P35922-8;P35922-3;P35922-7;P35922-2;P35922;P35922-11;P35922-10;P35922-5;P35922-4;P35922-12;P35922-6	7;7;7;7;7;7;5;5;5;5;5;5	6;6;6;6;6;6;5;5;5;5;5;5	6;6;6;6;6;6;5;5;5;5;5;5	Fragile X mental retardation protein 1 homolog	Fmr1	Isoform 9 of Fragile X messenger ribonucleoprotein 1 OS=Mus musculus OX=10090 GN=Fmr1;Isoform 8 of Fragile X messenger ribonucleoprotein 1 OS=Mus musculus OX=10090 GN=Fmr1;Isoform 3 of Fragile X messenger ribonucleoprotein 1 OS=Mus musculus OX=10090 GN=Fmr	12	7	6	6	1	4	3	5	4	1	3	2	4	3	1	3	2	4	3	3	0	14.1	12.7	12.7	64.096	568	568;581;589;593;602;614;415;427;436;448;491;512	0	39.545	By MS/MS	By matching	By MS/MS	By MS/MS	By MS/MS	1.02	1.1885	24.282	29	5	Leave out requantified	0.86303	0.77314
P35979	P35979	11	11	11	60S ribosomal protein L12	Rpl12	60S ribosomal protein L12 OS=Mus musculus OX=10090 GN=Rpl12 PE=1 SV=2	1	11	11	11	8	9	7	10	10	8	9	7	10	10	8	9	7	10	10	6	7	67.9	67.9	67.9	17.804	165	165	0	129.02	By MS/MS	By MS/MS	By MS/MS	By MS/MS	By MS/MS	0.82455	1.0219	25.36	171	9	Leave out requantified	0.75041	0.87836
P35980	P35980	10	10	10	60S ribosomal protein L18	Rpl18	60S ribosomal protein L18 OS=Mus musculus OX=10090 GN=Rpl18 PE=1 SV=3	1	10	10	10	7	8	9	10	10	7	8	9	10	10	7	8	9	10	10	8	9	41	41	41	21.644	188	188	0	123.42	By MS/MS	By MS/MS	By MS/MS	By MS/MS	By MS/MS	0.84929	1.0013	7.1952	184	7	Leave out requantified	0.66906	0.9476
P36536	P36536	6	6	4	GTP-binding protein SAR1a	Sar1a	GTP-binding protein SAR1a OS=Mus musculus OX=10090 GN=Sar1a PE=1 SV=1	1	6	6	4	3	6	5	6	4	3	6	5	6	4	2	4	4	4	3	3	1	45.5	45.5	35.4	22.371	198	198	0	19.279	By MS/MS	By MS/MS	By MS/MS	By MS/MS	By MS/MS	0.99121	1.2536	12.499	62	1	Leave out requantified	1.079	0.95931
P36552	P36552	3	3	3	Oxygen-dependent coproporphyrinogen-III oxidase, mitochondrial	Cpox	Oxygen-dependent coproporphyrinogen-III oxidase, mitochondrial OS=Mus musculus OX=10090 GN=Cpox PE=1 SV=2	1	3	3	3	0	2	1	1	1	0	2	1	1	1	0	2	1	1	1	2	0	9	9	9	49.714	443	443	0.001915	3.8214		By MS/MS	By matching	By matching	By MS/MS	0.58583	0.78165	39.915	12	0	Leave out requantified	NaN	0.77307
P36916-2;P36916	P36916-2;P36916	2;2	2;2	2;2	Guanine nucleotide-binding protein-like 1	Gnl1	Isoform 2 of Guanine nucleotide-binding protein-like 1 OS=Mus musculus OX=10090 GN=Gnl1;Guanine nucleotide-binding protein-like 1 OS=Mus musculus OX=10090 GN=Gnl1 PE=1 SV=4	2	2	2	2	0	2	0	0	0	0	2	0	0	0	0	2	0	0	0	0	0	4.9	4.9	4.9	47.402	430	430;607	0.0067352	2.8316		By MS/MS				0.77791	0.90891	21.799	2	1	Median	NaN	0.77791
P36993-4;P36993;P36993-3;P36993-5	P36993-4;P36993;P36993-3;P36993-5	3;3;3;3	1;1;1;1	1;1;1;1	Protein phosphatase 1B	Ppm1b	Isoform 3 of Protein phosphatase 1B OS=Mus musculus OX=10090 GN=Ppm1b;Protein phosphatase 1B OS=Mus musculus OX=10090 GN=Ppm1b PE=1 SV=1;Isoform 2 of Protein phosphatase 1B OS=Mus musculus OX=10090 GN=Ppm1b;Isoform 4 of Protein phosphatase 1B OS=Mus muscul	4	3	1	1	0	3	2	2	2	0	1	1	1	1	0	1	1	1	1	1	0	8.7	3.3	3.3	42.888	390	390;390;393;402	0.0011678	4.0157		By MS/MS	By MS/MS	By MS/MS	By MS/MS	0.64044	1.0578	28.099	11	5	Linear	NaN	0.6108
P37040	P37040	10	10	10	NADPH--cytochrome P450 reductase	Por	NADPH--cytochrome P450 reductase OS=Mus musculus OX=10090 GN=Por PE=1 SV=2	1	10	10	10	1	6	6	7	5	1	6	6	7	5	1	6	6	7	5	6	4	21.1	21.1	21.1	77.043	678	678	0	29.739	By matching	By MS/MS	By MS/MS	By MS/MS	By MS/MS	0.80539	1.003	17.664	69	11	Leave out requantified	0.87915	0.70576
P37804	P37804	9	9	9	Transgelin	Tagln	Transgelin OS=Mus musculus OX=10090 GN=Tagln PE=1 SV=3	1	9	9	9	1	0	0	9	3	1	0	0	9	3	1	0	0	9	3	0	3	54.2	54.2	54.2	22.576	201	201	0	27.273	By MS/MS			By MS/MS	By MS/MS	0.10746	0.16402	11.626	25	15	Leave out requantified	0.81382	NaN
P37913	P37913	25	25	25	DNA ligase 1	Lig1	DNA ligase 1 OS=Mus musculus OX=10090 GN=Lig1 PE=1 SV=2	1	25	25	25	5	21	13	21	21	5	21	13	21	21	5	21	13	21	21	19	7	34.8	34.8	34.8	102.29	916	916	0	110.94	By MS/MS	By MS/MS	By MS/MS	By MS/MS	By MS/MS	0.96821	1.1399	16.289	247	20	Leave out requantified	0.83893	0.94274
P38060	P38060	5	5	5	Hydroxymethylglutaryl-CoA lyase, mitochondrial	Hmgcl	Hydroxymethylglutaryl-CoA lyase, mitochondrial OS=Mus musculus OX=10090 GN=Hmgcl PE=1 SV=2	1	5	5	5	0	4	4	2	3	0	4	4	2	3	0	4	4	2	3	2	1	20	20	20	34.238	325	325	0	8.5056		By MS/MS	By MS/MS	By MS/MS	By MS/MS	0.80339	0.73009	40.035	28	5	Leave out requantified	NaN	0.55714
P38647	P38647	42	42	41	Stress-70 protein, mitochondrial	Hspa9	Stress-70 protein, mitochondrial OS=Mus musculus OX=10090 GN=Hspa9 PE=1 SV=3	1	42	42	41	23	41	38	38	37	23	41	38	38	37	23	40	37	37	36	36	33	68.6	68.6	67.6	73.46	679	679	0	323.31	By MS/MS	By MS/MS	By MS/MS	By MS/MS	By MS/MS	0.46752	0.59477	16.233	798	55	Leave out requantified	0.41628	0.44635
P39054-2;P39054;Q8BZ98-2;Q8BZ98;P39053-5;P39053-3;P39053-6;P39053-4;P39053	P39054-2;P39054	13;13;5;5;4;4;4;4;4	13;13;5;5;4;4;4;4;4	13;13;5;5;4;4;4;4;4	Dynamin-2	Dnm2	Isoform 2 of Dynamin-2 OS=Mus musculus OX=10090 GN=Dnm2;Dynamin-2 OS=Mus musculus OX=10090 GN=Dnm2 PE=1 SV=2	9	13	13	13	2	9	9	10	6	2	9	9	10	6	2	9	9	10	6	6	2	17.7	17.7	17.7	97.732	866	866;870;859;863;851;851;864;864;867	0	33.839	By MS/MS	By MS/MS	By MS/MS	By MS/MS	By MS/MS	1.1919	1.3592	11.913	82	8	Leave out requantified	1.1532	1.2409
P39061-2;P39061-1;P39061	P39061-2;P39061-1;P39061	9;9;9	9;9;9	9;9;9	Collagen alpha-1(XVIII) chain;Endostatin	Col18a1	Isoform 3 of Collagen alpha-1(XVIII) chain OS=Mus musculus OX=10090 GN=Col18a1;Isoform 2 of Collagen alpha-1(XVIII) chain OS=Mus musculus OX=10090 GN=Col18a1;Collagen alpha-1(XVIII) chain OS=Mus musculus OX=10090 GN=Col18a1 PE=1 SV=4	3	9	9	9	0	7	3	6	7	0	7	3	6	7	0	7	3	6	7	5	4	8.6	8.6	8.6	134.2	1315	1315;1527;1774	0	60.003		By MS/MS	By MS/MS	By MS/MS	By MS/MS	0.76503	0.95395	58.618	61	11	Leave out requantified	NaN	0.65603
P39447	P39447	16	16	16	Tight junction protein ZO-1	Tjp1	Tight junction protein ZO-1 OS=Mus musculus OX=10090 GN=Tjp1 PE=1 SV=2	1	16	16	16	1	11	5	12	9	1	11	5	12	9	1	11	5	12	9	5	3	12.3	12.3	12.3	194.74	1745	1745	0	46.883	By MS/MS	By MS/MS	By MS/MS	By MS/MS	By MS/MS	0.58472	0.74454	15.031	79	15	Leave out requantified	0.59604	0.57796
P39749	P39749	9	9	9	Flap endonuclease 1	Fen1	Flap endonuclease 1 OS=Mus musculus OX=10090 GN=Fen1 PE=1 SV=1	1	9	9	9	1	4	6	6	4	1	4	6	6	4	1	4	6	6	4	5	5	30.4	30.4	30.4	42.314	378	378	0	47.143	By MS/MS	By MS/MS	By MS/MS	By MS/MS	By MS/MS	1.1057	1.329	16.883	57	5	Leave out requantified	NaN	1.0771
P40124;Q9CYT6	P40124	20;1	20;1	20;1	Adenylyl cyclase-associated protein 1	Cap1	Adenylyl cyclase-associated protein 1 OS=Mus musculus OX=10090 GN=Cap1 PE=1 SV=4	2	20	20	20	6	18	17	16	13	6	18	17	16	13	6	18	17	16	13	18	14	54.9	54.9	54.9	51.564	474	474;476	0	193.59	By MS/MS	By MS/MS	By MS/MS	By MS/MS	By MS/MS	0.89159	1.0526	6.186	259	9	Leave out requantified	0.90302	0.99238
P40142	P40142	35	35	35	Transketolase	Tkt	Transketolase OS=Mus musculus OX=10090 GN=Tkt PE=1 SV=1	1	35	35	35	22	33	30	31	28	22	33	30	31	28	22	33	30	31	28	31	28	67.7	67.7	67.7	67.63	623	623	0	323.31	By MS/MS	By MS/MS	By MS/MS	By MS/MS	By MS/MS	1.0231	1.2219	10.957	616	18	Leave out requantified	0.87183	0.98136
P40201;E9PZM4;A3KFM7-2;A3KFM7;A2AJK6-3;A2AJK6	P40201;E9PZM4	4;2;1;1;1;1	4;2;1;1;1;1	3;1;0;0;0;0	Chromodomain-helicase-DNA-binding protein 1;Chromodomain-helicase-DNA-binding protein 2	Chd1;Chd2	Chromodomain-helicase-DNA-binding protein 1 OS=Mus musculus OX=10090 GN=Chd1 PE=1 SV=3;Chromodomain-helicase-DNA-binding protein 2 OS=Mus musculus OX=10090 GN=Chd2 PE=1 SV=1	6	4	4	3	0	4	0	2	2	0	4	0	2	2	0	3	0	2	2	3	2	2.5	2.5	1.9	196.38	1711	1711;1827;2710;2711;2960;2986	0	13.945		By MS/MS		By MS/MS	By MS/MS	0.81723	1.0294	7.0348	24	1	Leave out requantified	NaN	0.87896
P40240	P40240	2	2	2	CD9 antigen	Cd9	CD9 antigen OS=Mus musculus OX=10090 GN=Cd9 PE=1 SV=2	1	2	2	2	2	2	2	2	2	2	2	2	2	2	2	2	2	2	2	2	2	14.2	14.2	14.2	25.258	226	226	0	29.219	By MS/MS	By MS/MS	By MS/MS	By MS/MS	By MS/MS	1.3798	1.4133	30.156	36	0	Leave out requantified	0.68473	0.5884
P40336;P40336-2	P40336;P40336-2	7;7	7;7	6;6	Vacuolar protein sorting-associated protein 26A	Vps26a	Vacuolar protein sorting-associated protein 26A OS=Mus musculus OX=10090 GN=Vps26a PE=1 SV=1;Isoform 2 of Vacuolar protein sorting-associated protein 26A OS=Mus musculus OX=10090 GN=Vps26a	2	7	7	6	4	4	4	3	4	4	4	4	3	4	3	3	3	2	3	4	3	29.7	29.7	27.5	38.113	327	327;359	0	17.744	By MS/MS	By MS/MS	By MS/MS	By MS/MS	By MS/MS	0.95182	1.243	8.9956	47	7	Leave out requantified	0.91263	1.1302
P40630-2;P40630	P40630-2;P40630	5;5	5;5	5;5	Transcription factor A, mitochondrial	Tfam	Isoform Nuclear of Transcription factor A, mitochondrial OS=Mus musculus OX=10090 GN=Tfam;Transcription factor A, mitochondrial OS=Mus musculus OX=10090 GN=Tfam PE=1 SV=2	2	5	5	5	0	5	2	1	1	0	5	2	1	1	0	5	2	1	1	2	0	25.6	25.6	25.6	25.036	215	215;243	0	10.292		By MS/MS	By MS/MS	By MS/MS	By MS/MS	0.66112	0.85802	9.3474	15	5	Leave out requantified	NaN	0.62489
P41105	P41105	12	12	12	60S ribosomal protein L28	Rpl28	60S ribosomal protein L28 OS=Mus musculus OX=10090 GN=Rpl28 PE=1 SV=2	1	12	12	12	5	12	12	12	12	5	12	12	12	12	5	12	12	12	12	10	10	62	62	62	15.733	137	137	0	30.234	By MS/MS	By MS/MS	By MS/MS	By MS/MS	By MS/MS	0.92582	1.0397	3.7925	181	3	Leave out requantified	0.75049	1.063
P41216;Q8JZR0	P41216;Q8JZR0	2;1	2;1	2;1	Long-chain-fatty-acid--CoA ligase 1;Long-chain-fatty-acid--CoA ligase 5	Acsl1;Acsl5	Long-chain-fatty-acid--CoA ligase 1 OS=Mus musculus OX=10090 GN=Acsl1 PE=1 SV=2;Long-chain-fatty-acid--CoA ligase 5 OS=Mus musculus OX=10090 GN=Acsl5 PE=1 SV=1	2	2	2	2	0	1	1	1	1	0	1	1	1	1	0	1	1	1	1	1	0	3.6	3.6	3.6	77.951	699	699;683	0.0011848	4.2533		By MS/MS	By MS/MS	By MS/MS	By matching	0.77286	0.88962	15.816	6	3	Median	NaN	0.61516
P41731	P41731	1	1	1	CD63 antigen	Cd63	CD63 antigen OS=Mus musculus OX=10090 GN=Cd63 PE=1 SV=2	1	1	1	1	0	1	1	1	1	0	1	1	1	1	0	1	1	1	1	0	0	4.6	4.6	4.6	25.766	238	238	0.0029784	3.4001		By MS/MS	By MS/MS	By MS/MS	By MS/MS	1.1975	1.4199	20.562	4	0	Median	NaN	1.2303
P42125	P42125	9	9	9	Enoyl-CoA delta isomerase 1, mitochondrial	Eci1	Enoyl-CoA delta isomerase 1, mitochondrial OS=Mus musculus OX=10090 GN=Eci1 PE=1 SV=2	1	9	9	9	1	8	5	7	5	1	8	5	7	5	1	8	5	7	5	4	3	40.8	40.8	40.8	32.25	289	289	0	36.986	By MS/MS	By MS/MS	By MS/MS	By MS/MS	By MS/MS	0.48877	0.63162	6.5886	65	12	Leave out requantified	0.37575	0.50839
P42208	P42208	11	11	11	Septin-2	Sept2	Septin-2 OS=Mus musculus OX=10090 GN=Septin2 PE=1 SV=2	1	11	11	11	0	10	9	10	8	0	10	9	10	8	0	10	9	10	8	8	7	41.6	41.6	41.6	41.525	361	361	0	70.06		By MS/MS	By MS/MS	By MS/MS	By MS/MS	0.85596	1.038	20.442	118	8	Leave out requantified	NaN	0.85882
P42209	P42209	5	5	5	Septin-1	Sept1	Septin-1 OS=Mus musculus OX=10090 GN=Septin1 PE=1 SV=2	1	5	5	5	0	4	4	5	3	0	4	4	5	3	0	4	4	5	3	5	0	16.4	16.4	16.4	42.019	366	366	0	13.461		By MS/MS	By MS/MS	By MS/MS	By MS/MS	1.3382	1.7456	16.973	44	5	Leave out requantified	NaN	1.2883
P42227-2;P42227-3;P42227	P42227-2;P42227-3;P42227	6;6;6	6;6;6	6;6;6	Signal transducer and activator of transcription 3	Stat3	Isoform Stat3B of Signal transducer and activator of transcription 3 OS=Mus musculus OX=10090 GN=Stat3;Isoform Del-701 of Signal transducer and activator of transcription 3 OS=Mus musculus OX=10090 GN=Stat3;Signal transducer and activator of transcription	3	6	6	6	0	4	2	3	3	0	4	2	3	3	0	4	2	3	3	5	0	12.9	12.9	12.9	83.125	722	722;769;770	0	18.2		By MS/MS	By MS/MS	By MS/MS	By MS/MS	1.0705	1.1754	16.421	29	2	Leave out requantified	NaN	1.1309
P42669	P42669	4	4	4	Transcriptional activator protein Pur-alpha	Pura	Transcriptional activator protein Pur-alpha OS=Mus musculus OX=10090 GN=Pura PE=1 SV=1	1	4	4	4	0	2	3	3	3	0	2	3	3	3	0	2	3	3	3	2	0	20.6	20.6	20.6	34.883	321	321	0	11.643		By MS/MS	By MS/MS	By MS/MS	By MS/MS	1.101	1.1177	26.744	25	1	Leave out requantified	NaN	0.83602
P42932	P42932	41	41	41	T-complex protein 1 subunit theta	Cct8	T-complex protein 1 subunit theta OS=Mus musculus OX=10090 GN=Cct8 PE=1 SV=3	1	41	41	41	22	36	39	36	35	22	36	39	36	35	22	36	39	36	35	32	32	80.7	80.7	80.7	59.555	548	548	0	323.31	By MS/MS	By MS/MS	By MS/MS	By MS/MS	By MS/MS	0.88689	1.0954	26.269	737	47	Leave out requantified	0.75831	0.87241
P43006-3;P43006-2	P43006-3;P43006-2	1;1	1;1	1;1			Isoform Glt-1B of Excitatory amino acid transporter 2 OS=Mus musculus OX=10090 GN=Slc1a2;Isoform Glt-1A of Excitatory amino acid transporter 2 OS=Mus musculus OX=10090 GN=Slc1a2	2	1	1	1	0	0	0	0	1	0	0	0	0	1	0	0	0	0	1	0	0	1.4	1.4	1.4	60.616	558	558;569	1	-2					By MS/MS	NaN	NaN	NaN	0	0	Median	NaN	NaN
P43024	P43024	2	2	2	Cytochrome c oxidase subunit 6A1, mitochondrial	Cox6a1	Cytochrome c oxidase subunit 6A1, mitochondrial OS=Mus musculus OX=10090 GN=Cox6a1 PE=1 SV=2	1	2	2	2	1	2	0	1	0	1	2	0	1	0	1	2	0	1	0	1	1	43.2	43.2	43.2	12.352	111	111	0.00040634	4.7171	By matching	By MS/MS		By MS/MS		0.22265	0.28783	36.172	8	2	Median	0.38624	0.27897
P43247	P43247	41	41	41	DNA mismatch repair protein Msh2	Msh2	DNA mismatch repair protein Msh2 OS=Mus musculus OX=10090 GN=Msh2 PE=1 SV=1	1	41	41	41	17	38	33	39	35	17	38	33	39	35	17	38	33	39	35	34	32	57.8	57.8	57.8	104.15	935	935	0	323.31	By MS/MS	By MS/MS	By MS/MS	By MS/MS	By MS/MS	0.95654	1.1178	7.6988	571	41	Leave out requantified	0.76497	0.86113
P43274	P43274	8	2	2	Histone H1.4	Hist1h1e	Histone H1.4 OS=Mus musculus OX=10090 GN=H1-4 PE=1 SV=2	1	8	2	2	3	8	7	8	7	0	2	2	2	2	0	2	2	2	2	2	2	30.6	12.8	12.8	21.977	219	219	0	12.407	By matching	By MS/MS	By MS/MS	By MS/MS	By MS/MS	0.60889	0.71261	14.484	36	2	Leave out requantified	NaN	0.66259
P43275	P43275	8	8	4	Histone H1.1	Hist1h1a	Histone H1.1 OS=Mus musculus OX=10090 GN=H1-1 PE=1 SV=2	1	8	8	4	3	8	8	8	8	3	8	8	8	8	1	4	4	4	4	4	3	30.5	30.5	21.6	21.785	213	213	0	49.191	By MS/MS	By MS/MS	By MS/MS	By MS/MS	By MS/MS	0.63665	0.72632	28.298	120	11	Leave out requantified	0.62276	0.64867
P43276	P43276	6	4	4	Histone H1.5	Hist1h1b	Histone H1.5 OS=Mus musculus OX=10090 GN=H1-5 PE=1 SV=2	1	6	4	4	2	5	5	5	4	1	3	4	3	3	1	3	4	3	3	3	3	29.6	22.4	22.4	22.576	223	223	0	22.064	By MS/MS	By MS/MS	By MS/MS	By MS/MS	By MS/MS	0.51774	0.60863	16.886	55	2	Leave out requantified	NaN	0.61136
P43277	P43277	8	1	1	Histone H1.3	Hist1h1d	Histone H1.3 OS=Mus musculus OX=10090 GN=H1-3 PE=1 SV=2	1	8	1	1	5	8	7	8	7	1	1	1	1	1	1	1	1	1	1	1	1	30.3	7.2	7.2	22.099	221	221	0	7.3862	By MS/MS	By MS/MS	By MS/MS	By MS/MS	By MS/MS	0.50046	0.57666	35.235	25	2	Median	0.52422	0.50035
P43883	P43883	2	2	2	Perilipin-2	Plin2	Perilipin-2 OS=Mus musculus OX=10090 GN=Plin2 PE=1 SV=2	1	2	2	2	0	0	0	2	2	0	0	0	2	2	0	0	0	2	2	0	0	5.9	5.9	5.9	46.646	425	425	0.001899	3.725				By MS/MS	By MS/MS	0.92521	1.1151	18.664	7	1	Leave out requantified	NaN	NaN
P45376	P45376	18	18	18	Aldose reductase	Akr1b1	Aldo-keto reductase family 1 member B1 OS=Mus musculus OX=10090 GN=Akr1b1 PE=1 SV=3	1	18	18	18	10	17	16	17	16	10	17	16	17	16	10	17	16	17	16	17	16	63	63	63	35.732	316	316	0	144.86	By MS/MS	By MS/MS	By MS/MS	By MS/MS	By MS/MS	1.1198	1.2762	8.2327	303	4	Leave out requantified	1.0398	1.1618
P45878	P45878	4	4	4	Peptidyl-prolyl cis-trans isomerase FKBP2	Fkbp2	Peptidyl-prolyl cis-trans isomerase FKBP2 OS=Mus musculus OX=10090 GN=Fkbp2 PE=1 SV=1	1	4	4	4	1	4	3	3	2	1	4	3	3	2	1	4	3	3	2	3	2	35	35	35	15.344	140	140	0	21.531	By MS/MS	By MS/MS	By MS/MS	By MS/MS	By MS/MS	0.50383	0.60957	15.345	40	1	Leave out requantified	0.50583	0.49529
P45952	P45952	19	19	19	Medium-chain specific acyl-CoA dehydrogenase, mitochondrial	Acadm	Medium-chain specific acyl-CoA dehydrogenase, mitochondrial OS=Mus musculus OX=10090 GN=Acadm PE=1 SV=1	1	19	19	19	6	17	12	16	10	6	17	12	16	10	6	17	12	16	10	17	11	57.7	57.7	57.7	46.481	421	421	0	139.37	By MS/MS	By MS/MS	By MS/MS	By MS/MS	By MS/MS	0.67018	0.79597	37.367	214	19	Leave out requantified	0.60558	0.5977
P46061	P46061	21	21	21	Ran GTPase-activating protein 1	Rangap1	Ran GTPase-activating protein 1 OS=Mus musculus OX=10090 GN=Rangap1 PE=1 SV=2	1	21	21	21	5	20	9	18	16	5	20	9	18	16	5	20	9	18	16	15	10	43.6	43.6	43.6	63.53	589	589	0	155.19	By MS/MS	By MS/MS	By MS/MS	By MS/MS	By MS/MS	0.53286	0.64508	19.97	186	24	Leave out requantified	0.52293	0.55647
P46460	P46460	22	22	22	Vesicle-fusing ATPase	Nsf	Vesicle-fusing ATPase OS=Mus musculus OX=10090 GN=Nsf PE=1 SV=2	1	22	22	22	4	16	10	12	12	4	16	10	12	12	4	16	10	12	12	11	4	35.6	35.6	35.6	82.613	744	744	0	75.527	By MS/MS	By MS/MS	By MS/MS	By MS/MS	By MS/MS	0.80767	1.0036	15.593	138	14	Leave out requantified	0.81715	0.84186
P46467;Q8VEJ9;Q8BPY9	P46467	9;3;1	9;3;1	9;3;1	Vacuolar protein sorting-associated protein 4B	Vps4b	Vacuolar protein sorting-associated protein 4B OS=Mus musculus OX=10090 GN=Vps4b PE=1 SV=2	3	9	9	9	1	7	1	5	5	1	7	1	5	5	1	7	1	5	5	3	2	24.1	24.1	24.1	49.419	444	444;437;683	0	15.044	By MS/MS	By MS/MS	By MS/MS	By MS/MS	By MS/MS	1.1642	1.4192	23.768	42	5	Leave out requantified	0.73147	1.0247
P46471	P46471	24	24	24	26S protease regulatory subunit 7	Psmc2	26S proteasome regulatory subunit 7 OS=Mus musculus OX=10090 GN=Psmc2 PE=1 SV=5	1	24	24	24	3	24	21	22	19	3	24	21	22	19	3	24	21	22	19	21	13	64.9	64.9	64.9	48.647	433	433	0	180.76	By MS/MS	By MS/MS	By MS/MS	By MS/MS	By MS/MS	0.81626	1.0111	17.427	293	22	Leave out requantified	0.73496	0.80945
P46638;P62492;Q9WTL2	P46638;P62492	10;9;1	10;9;1	10;9;1	Ras-related protein Rab-11B;Ras-related protein Rab-11A	Rab11b;Rab11a	Ras-related protein Rab-11B OS=Mus musculus OX=10090 GN=Rab11b PE=1 SV=3;Ras-related protein Rab-11A OS=Mus musculus OX=10090 GN=Rab11a PE=1 SV=3	3	10	10	10	2	8	5	10	8	2	8	5	10	8	2	8	5	10	8	7	7	42.7	42.7	42.7	24.489	218	218;216;213	0	33.505	By MS/MS	By MS/MS	By MS/MS	By MS/MS	By MS/MS	0.68295	0.8822	17.262	99	9	Leave out requantified	0.64976	0.61511
P46660	P46660	5	4	4	Alpha-internexin	Ina	Alpha-internexin OS=Mus musculus OX=10090 GN=Ina PE=1 SV=3	1	5	4	4	0	1	1	2	1	0	0	0	1	0	0	0	0	1	0	4	0	10.4	8.6	8.6	55.382	501	501	0	7.8748		By matching	By matching	By MS/MS	By matching	0.16908	0.23555	65.911	7	5	Median	NaN	NaN
P46664;P28650;P28650-2	P46664	18;3;3	18;3;3	18;3;3	Adenylosuccinate synthetase isozyme 2	Adss	Adenylosuccinate synthetase isozyme 2 OS=Mus musculus OX=10090 GN=Adss2 PE=1 SV=2	3	18	18	18	7	15	14	16	14	7	15	14	16	14	7	15	14	16	14	14	9	46.1	46.1	46.1	50.02	456	456;457;480	0	113.88	By MS/MS	By MS/MS	By MS/MS	By MS/MS	By MS/MS	0.98033	1.1532	22.047	204	15	Leave out requantified	0.66588	0.72949
P46735-2;P46735	P46735-2;P46735	8;8	8;8	8;8	Unconventional myosin-Ib	Myo1b	Isoform 2 of Unconventional myosin-Ib OS=Mus musculus OX=10090 GN=Myo1b;Unconventional myosin-Ib OS=Mus musculus OX=10090 GN=Myo1b PE=1 SV=3	2	8	8	8	0	5	2	5	4	0	5	2	5	4	0	5	2	5	4	3	0	8.3	8.3	8.3	125.02	1078	1078;1107	0	19.024		By MS/MS	By MS/MS	By MS/MS	By MS/MS	1.2898	1.468	12.889	30	3	Leave out requantified	NaN	0.95619
P46737-2;P46737	P46737-2;P46737	2;2	2;2	2;2	Lys-63-specific deubiquitinase BRCC36	Brcc3	Isoform 2 of Lys-63-specific deubiquitinase BRCC36 OS=Mus musculus OX=10090 GN=Brcc3;Lys-63-specific deubiquitinase BRCC36 OS=Mus musculus OX=10090 GN=Brcc3 PE=1 SV=1	2	2	2	2	0	1	0	1	0	0	1	0	1	0	0	1	0	1	0	2	1	15	15	15	28.203	247	247;291	0	7.2645		By MS/MS		By MS/MS		0.6231	0.78011	6.6431	9	1	Median	NaN	0.65322
P46935	P46935	26	26	22	E3 ubiquitin-protein ligase NEDD4	Nedd4	E3 ubiquitin-protein ligase NEDD4 OS=Mus musculus OX=10090 GN=Nedd4 PE=1 SV=3	1	26	26	22	10	23	21	24	23	10	23	21	24	23	8	19	18	20	19	20	15	36.6	36.6	32.2	102.71	887	887	0	150.97	By MS/MS	By MS/MS	By MS/MS	By MS/MS	By MS/MS	1.2051	1.5284	19.195	324	15	Leave out requantified	0.96109	1.2334
P46938-2;P46938	P46938-2;P46938	1;1	1;1	1;1	Transcriptional coactivator YAP1	Yap1	Isoform 2 of Transcriptional coactivator YAP1 OS=Mus musculus OX=10090 GN=Yap1;Transcriptional coactivator YAP1 OS=Mus musculus OX=10090 GN=Yap1 PE=1 SV=2	2	1	1	1	0	1	0	1	1	0	1	0	1	1	0	1	0	1	1	1	0	2.3	2.3	2.3	50.703	472	472;488	0.0011601	3.934		By MS/MS		By matching	By MS/MS	0.83307	1.0668	15.26	9	0	Median	NaN	0.8764
P46978	P46978	5	5	5	Dolichyl-diphosphooligosaccharide--protein glycosyltransferase subunit STT3A	Stt3a	Dolichyl-diphosphooligosaccharide--protein glycosyltransferase subunit STT3A OS=Mus musculus OX=10090 GN=Stt3a PE=1 SV=1	1	5	5	5	0	5	5	5	5	0	5	5	5	5	0	5	5	5	5	4	3	8.1	8.1	8.1	80.597	705	705	0	26.522		By MS/MS	By MS/MS	By MS/MS	By MS/MS	0.93865	1.0426	6.8894	63	5	Leave out requantified	NaN	0.77513
P47199	P47199	3	3	3	Quinone oxidoreductase	Cryz	Quinone oxidoreductase OS=Mus musculus OX=10090 GN=Cryz PE=1 SV=1	1	3	3	3	0	3	3	1	1	0	3	3	1	1	0	3	3	1	1	2	0	9.1	9.1	9.1	35.268	331	331	0.0011637	3.9713		By MS/MS	By MS/MS	By MS/MS	By MS/MS	1.1304	1.2672	29.707	18	1	Leave out requantified	NaN	0.69843
P47738;Q62148;P24549;O35945;Q9JHW9;Q9CZS1	P47738	25;2;1;1;1;1	25;2;1;1;1;1	25;2;1;1;1;1	Aldehyde dehydrogenase, mitochondrial	Aldh2	Aldehyde dehydrogenase, mitochondrial OS=Mus musculus OX=10090 GN=Aldh2 PE=1 SV=1	6	25	25	25	14	24	21	23	21	14	24	21	23	21	14	24	21	23	21	22	19	63.2	63.2	63.2	56.537	519	519;518;501;501;512;519	0	307.81	By MS/MS	By MS/MS	By MS/MS	By MS/MS	By MS/MS	0.53835	0.65694	11.048	386	28	Leave out requantified	0.47549	0.51653
P47740;P47739	P47740;P47739	2;1	2;1	2;1	Fatty aldehyde dehydrogenase;Aldehyde dehydrogenase, dimeric NADP-preferring	Aldh3a2;Aldh3a1	Aldehyde dehydrogenase family 3 member A2 OS=Mus musculus OX=10090 GN=Aldh3a2 PE=1 SV=2;Aldehyde dehydrogenase, dimeric NADP-preferring OS=Mus musculus OX=10090 GN=Aldh3a1 PE=1 SV=2	2	2	2	2	0	1	1	0	1	0	1	1	0	1	0	1	1	0	1	0	1	5	5	5	53.97	484	484;453	0	8.9262		By matching	By MS/MS		By MS/MS	0.84661	0.87472	38.748	6	1	Leave out requantified	NaN	0.93511
P47753	P47753	6	5	5	F-actin-capping protein subunit alpha-1	Capza1	F-actin-capping protein subunit alpha-1 OS=Mus musculus OX=10090 GN=Capza1 PE=1 SV=4	1	6	5	5	3	6	6	6	5	2	5	5	5	4	2	5	5	5	4	4	3	31.5	28	28	32.939	286	286	0	26.969	By MS/MS	By MS/MS	By MS/MS	By MS/MS	By MS/MS	0.9668	1.1383	5.2707	64	0	Leave out requantified	0.78051	0.90099
P47754	P47754	10	10	9	F-actin-capping protein subunit alpha-2	Capza2	F-actin-capping protein subunit alpha-2 OS=Mus musculus OX=10090 GN=Capza2 PE=1 SV=3	1	10	10	9	6	9	9	9	8	6	9	9	9	8	5	8	8	8	7	4	6	52.1	52.1	48.6	32.967	286	286	0	117.47	By MS/MS	By MS/MS	By MS/MS	By MS/MS	By MS/MS	0.85236	1.014	9.8036	115	3	Leave out requantified	0.69881	0.83374
P47757-2;P47757-4;P47757	P47757-2;P47757-4;P47757	14;13;12	14;13;12	14;13;12	F-actin-capping protein subunit beta	Capzb	Isoform 2 of F-actin-capping protein subunit beta OS=Mus musculus OX=10090 GN=Capzb;Isoform 3 of F-actin-capping protein subunit beta OS=Mus musculus OX=10090 GN=Capzb;F-actin-capping protein subunit beta OS=Mus musculus OX=10090 GN=Capzb PE=1 SV=3	3	14	14	14	5	14	12	13	13	5	14	12	13	13	5	14	12	13	13	10	10	63.2	63.2	63.2	30.628	272	272;301;277	0	110.49	By MS/MS	By MS/MS	By MS/MS	By MS/MS	By MS/MS	0.90035	1.1111	9.9884	190	9	Leave out requantified	0.73321	0.82493
P47758	P47758	7	7	7	Signal recognition particle receptor subunit beta	Srprb	Signal recognition particle receptor subunit beta OS=Mus musculus OX=10090 GN=Srprb PE=1 SV=1	1	7	7	7	0	3	2	6	3	0	3	2	6	3	0	3	2	6	3	4	1	30.1	30.1	30.1	29.579	269	269	0	29.577		By MS/MS	By MS/MS	By MS/MS	By MS/MS	0.63077	0.74318	32.165	31	3	Leave out requantified	NaN	0.54994
P47791-2;P47791	P47791-2;P47791	13;13	13;13	13;13	Glutathione reductase, mitochondrial	Gsr	Isoform Cytoplasmic of Glutathione reductase, mitochondrial OS=Mus musculus OX=10090 GN=Gsr;Glutathione reductase, mitochondrial OS=Mus musculus OX=10090 GN=Gsr PE=1 SV=3	2	13	13	13	2	11	11	10	9	2	11	11	10	9	2	11	11	10	9	11	9	41.4	41.4	41.4	51.073	474	474;500	0	41.659	By MS/MS	By MS/MS	By MS/MS	By MS/MS	By MS/MS	0.81911	1.0046	16.148	130	7	Leave out requantified	0.67287	0.69825
P47802	P47802	7	7	7	Metaxin-1	Mtx1	Metaxin-1 OS=Mus musculus OX=10090 GN=Mtx1 PE=1 SV=1	1	7	7	7	1	7	4	6	5	1	7	4	6	5	1	7	4	6	5	5	2	23.7	23.7	23.7	35.623	317	317	0	33.356	By MS/MS	By MS/MS	By MS/MS	By MS/MS	By MS/MS	0.70866	0.86397	53.083	60	6	Leave out requantified	0.64153	0.69563
P47811-4;P47811;P47811-3;P47811-2	P47811-4;P47811;P47811-3;P47811-2	6;6;5;4	6;6;5;4	6;6;5;4	Mitogen-activated protein kinase 14	Mapk14	Isoform 4 of Mitogen-activated protein kinase 14 OS=Mus musculus OX=10090 GN=Mapk14;Mitogen-activated protein kinase 14 OS=Mus musculus OX=10090 GN=Mapk14 PE=1 SV=3;Isoform 3 of Mitogen-activated protein kinase 14 OS=Mus musculus OX=10090 GN=Mapk14;Isoform	4	6	6	6	1	4	2	4	2	1	4	2	4	2	1	4	2	4	2	5	2	29.7	29.7	29.7	32.327	283	283;360;360;258	0	13.413	By MS/MS	By MS/MS	By MS/MS	By MS/MS	By MS/MS	1.3187	1.537	24.202	40	6	Leave out requantified	1.3632	1.2531
P47857;P47857-2;P47857-3	P47857;P47857-2;P47857-3	6;6;6	3;3;3	3;3;3	ATP-dependent 6-phosphofructokinase, muscle type	Pfkm	ATP-dependent 6-phosphofructokinase, muscle type OS=Mus musculus OX=10090 GN=Pfkm PE=1 SV=3;Isoform 2 of ATP-dependent 6-phosphofructokinase, muscle type OS=Mus musculus OX=10090 GN=Pfkm;Isoform 3 of ATP-dependent 6-phosphofructokinase, muscle type OS=Mus	3	6	3	3	1	4	3	6	5	0	1	0	3	3	0	1	0	3	3	1	0	7.9	4.5	4.5	85.268	780	780;850;931	0.00040783	4.8061	By matching	By MS/MS	By matching	By MS/MS	By MS/MS	1.1743	1.3538	31.144	13	1	Leave out requantified	NaN	0.80649
P47877	P47877	5	5	5	Insulin-like growth factor-binding protein 2	Igfbp2	Insulin-like growth factor-binding protein 2 OS=Mus musculus OX=10090 GN=Igfbp2 PE=2 SV=2	1	5	5	5	0	4	3	4	5	0	4	3	4	5	0	4	3	4	5	4	1	18.4	18.4	18.4	32.846	305	305	0	25.22		By MS/MS	By MS/MS	By MS/MS	By MS/MS	1.0609	1.373	24.966	43	8	Leave out requantified	NaN	1.0566
P47911	P47911	22	22	22	60S ribosomal protein L6	Rpl6	60S ribosomal protein L6 OS=Mus musculus OX=10090 GN=Rpl6 PE=1 SV=3	1	22	22	22	12	20	22	22	22	12	20	22	22	22	12	20	22	22	22	21	18	51.4	51.4	51.4	33.509	296	296	0	175.62	By MS/MS	By MS/MS	By MS/MS	By MS/MS	By MS/MS	0.73853	0.88407	8.7951	387	14	Leave out requantified	0.5839	0.87795
P47915	P47915	7	7	7	60S ribosomal protein L29	Rpl29	60S ribosomal protein L29 OS=Mus musculus OX=10090 GN=Rpl29 PE=1 SV=2	1	7	7	7	1	6	6	5	6	1	6	6	5	6	1	6	6	5	6	5	6	28.8	28.8	28.8	17.587	160	160	0	22.171	By MS/MS	By MS/MS	By MS/MS	By MS/MS	By MS/MS	0.93908	1.0739	6.5766	82	4	Leave out requantified	NaN	1.0714
P47941	P47941	7	7	7	Crk-like protein	Crkl	Crk-like protein OS=Mus musculus OX=10090 GN=Crkl PE=1 SV=2	1	7	7	7	1	5	5	5	4	1	5	5	5	4	1	5	5	5	4	5	2	32.3	32.3	32.3	33.83	303	303	0	21.225	By MS/MS	By MS/MS	By MS/MS	By MS/MS	By matching	0.90174	1.0348	15.141	55	4	Leave out requantified	0.67687	0.91053
P47955	P47955	4	4	4	60S acidic ribosomal protein P1	Rplp1	60S acidic ribosomal protein P1 OS=Mus musculus OX=10090 GN=Rplp1 PE=1 SV=1	1	4	4	4	3	3	4	3	3	3	3	4	3	3	3	3	4	3	3	3	3	89.5	89.5	89.5	11.475	114	114	0	82.198	By MS/MS	By MS/MS	By MS/MS	By MS/MS	By MS/MS	0.84236	0.93814	5.5044	137	3	Leave out requantified	0.77948	0.86787
P47962	P47962	17	17	17	60S ribosomal protein L5	Rpl5	60S ribosomal protein L5 OS=Mus musculus OX=10090 GN=Rpl5 PE=1 SV=3	1	17	17	17	10	16	17	17	16	10	16	17	17	16	10	16	17	17	16	16	11	59.9	59.9	59.9	34.4	297	297	0	123.63	By MS/MS	By MS/MS	By MS/MS	By MS/MS	By MS/MS	0.84823	1.0219	6.3036	341	16	Leave out requantified	0.68432	0.86988
P47963	P47963	13	13	13	60S ribosomal protein L13	Rpl13	60S ribosomal protein L13 OS=Mus musculus OX=10090 GN=Rpl13 PE=1 SV=3	1	13	13	13	7	12	13	12	12	7	12	13	12	12	7	12	13	12	12	12	11	50.2	50.2	50.2	24.305	211	211	0	111.35	By MS/MS	By MS/MS	By MS/MS	By MS/MS	By MS/MS	0.8285	0.95428	7.286	234	18	Leave out requantified	0.69463	0.91131
P47964	P47964	5	5	5	60S ribosomal protein L36	Rpl36	60S ribosomal protein L36 OS=Mus musculus OX=10090 GN=Rpl36 PE=1 SV=2	1	5	5	5	4	5	4	5	4	4	5	4	5	4	4	5	4	5	4	3	3	28.6	28.6	28.6	12.215	105	105	0	14.825	By MS/MS	By MS/MS	By MS/MS	By MS/MS	By MS/MS	0.79445	1.0283	6.5653	70	1	Leave out requantified	0.73996	0.92056
P48024;Q9CXU9	P48024;Q9CXU9	4;2	4;2	4;2	Eukaryotic translation initiation factor 1;Eukaryotic translation initiation factor 1b	Eif1;Eif1b	Eukaryotic translation initiation factor 1 OS=Mus musculus OX=10090 GN=Eif1 PE=1 SV=2;Eukaryotic translation initiation factor 1b OS=Mus musculus OX=10090 GN=Eif1b PE=1 SV=2	2	4	4	4	2	4	4	4	4	2	4	4	4	4	2	4	4	4	4	4	4	53.1	53.1	53.1	12.746	113	113;113	0	61.359	By MS/MS	By MS/MS	By MS/MS	By MS/MS	By MS/MS	0.62925	0.76	8.5603	87	13	Leave out requantified	0.60257	0.66389
P48036	P48036	10	10	10	Annexin A5	Anxa5	Annexin A5 OS=Mus musculus OX=10090 GN=Anxa5 PE=1 SV=1	1	10	10	10	0	8	4	8	8	0	8	4	8	8	0	8	4	8	8	5	0	32.3	32.3	32.3	35.752	319	319	0	27.293		By MS/MS	By MS/MS	By MS/MS	By MS/MS	0.67321	0.73067	45.86	66	7	Leave out requantified	NaN	1.0609
P48428	P48428	8	8	8	Tubulin-specific chaperone A	Tbca	Tubulin-specific chaperone A OS=Mus musculus OX=10090 GN=Tbca PE=1 SV=3	1	8	8	8	1	7	5	4	5	1	7	5	4	5	1	7	5	4	5	6	4	56.5	56.5	56.5	12.758	108	108	0	22.05	By MS/MS	By MS/MS	By MS/MS	By MS/MS	By MS/MS	0.89754	1.1825	27.824	56	9	Leave out requantified	NaN	1.0164
P48432;Q811W0;P53784;P53783	P48432	4;1;1;1	4;1;1;1	4;1;1;1	Transcription factor SOX-2	Sox2	Transcription factor SOX-2 OS=Mus musculus OX=10090 GN=Sox2 PE=1 SV=2	4	4	4	4	0	4	0	1	2	0	4	0	1	2	0	4	0	1	2	2	0	13.8	13.8	13.8	34.454	319	319;276;375;391	0	10.001		By MS/MS		By MS/MS	By MS/MS	0.51761	0.62134	23.174	19	9	Leave out requantified	NaN	0.50037
P63328-2;P63328;P48453-2;P48453;P48455	P63328-2;P63328;P48453-2;P48453;P48455	2;2;2;2;1	2;2;2;2;1	2;2;2;2;1	Serine/threonine-protein phosphatase 2B catalytic subunit alpha isoform;Serine/threonine-protein phosphatase 2B catalytic subunit beta isoform;Serine/threonine-protein phosphatase 2B catalytic subunit gamma isoform	Ppp3ca;Ppp3cb;Ppp3cc	Isoform 2 of Protein phosphatase 3 catalytic subunit alpha OS=Mus musculus OX=10090 GN=Ppp3ca;Protein phosphatase 3 catalytic subunit alpha OS=Mus musculus OX=10090 GN=Ppp3ca PE=1 SV=1;Isoform 1 of Serine/threonine-protein phosphatase 2B catalytic subunit	5	2	2	2	0	2	1	1	1	0	2	1	1	1	0	2	1	1	1	1	0	4.1	4.1	4.1	57.614	511	511;521;524;525;513	0.00079083	4.2777		By MS/MS	By MS/MS	By matching	By MS/MS	0.99081	1.0251	18.702	7	1	Median	NaN	0.89441
P48678;P48678-2;P48678-3	P48678;P48678-2;P48678-3	35;33;25	34;32;24	34;32;24	Prelamin-A/C;Lamin-A/C	Lmna	Prelamin-A/C OS=Mus musculus OX=10090 GN=Lmna PE=1 SV=2;Isoform C of Prelamin-A/C OS=Mus musculus OX=10090 GN=Lmna;Isoform C2 of Prelamin-A/C OS=Mus musculus OX=10090 GN=Lmna	3	35	34	34	6	34	20	29	28	5	33	19	28	27	5	33	19	28	27	23	7	54.3	54.3	54.3	74.237	665	665;574;462	0	207.26	By MS/MS	By MS/MS	By MS/MS	By MS/MS	By MS/MS	0.57686	0.70683	36.572	311	41	Leave out requantified	0.29681	0.31063
P48758	P48758	9	9	8	Carbonyl reductase [NADPH] 1	Cbr1	Carbonyl reductase [NADPH] 1 OS=Mus musculus OX=10090 GN=Cbr1 PE=1 SV=3	1	9	9	8	3	8	7	8	8	3	8	7	8	8	3	7	6	7	7	7	6	42.2	42.2	39.4	30.641	277	277	0	63.596	By MS/MS	By MS/MS	By MS/MS	By MS/MS	By MS/MS	0.93039	1.1776	10.765	110	16	Leave out requantified	0.77151	0.84714
P48771	P48771	2	2	2	Cytochrome c oxidase subunit 7A2, mitochondrial	Cox7a2	Cytochrome c oxidase subunit 7A2, mitochondrial OS=Mus musculus OX=10090 GN=Cox7a2 PE=1 SV=2	1	2	2	2	0	2	1	2	2	0	2	1	2	2	0	2	1	2	2	2	2	27.7	27.7	27.7	9.2908	83	83	0	9.3789		By MS/MS	By MS/MS	By MS/MS	By MS/MS	0.77915	1.0133	18.435	27	3	Leave out requantified	NaN	0.66532
P48774	P48774	2	1	1	Glutathione S-transferase Mu 5	Gstm5	Glutathione S-transferase Mu 5 OS=Mus musculus OX=10090 GN=Gstm5 PE=1 SV=1	1	2	1	1	0	1	1	1	0	0	1	1	1	0	0	1	1	1	0	0	1	11.2	7.1	7.1	26.635	224	224	0	6.1676		By matching	By MS/MS	By MS/MS		1.5059	1.4388	50.216	8	2	Median	NaN	1.5908
P48962	P48962	22	22	9	ADP/ATP translocase 1	Slc25a4	ADP/ATP translocase 1 OS=Mus musculus OX=10090 GN=Slc25a4 PE=1 SV=4	1	22	22	9	16	22	18	18	18	16	22	18	18	18	7	9	9	9	9	9	9	69.1	69.1	28.9	32.904	298	298	0	186.3	By MS/MS	By MS/MS	By MS/MS	By MS/MS	By MS/MS	0.6532	0.83561	17.132	379	28	Leave out requantified	0.56106	0.6902
P49070	P49070	1	1	1	Calcium signal-modulating cyclophilin ligand	Camlg	Guided entry of tail-anchored proteins factor CAMLG OS=Mus musculus OX=10090 GN=Camlg PE=1 SV=2	1	1	1	1	0	1	0	1	1	0	1	0	1	1	0	1	0	1	1	1	1	6.8	6.8	6.8	32.542	294	294	0.0018947	3.6892		By matching		By MS/MS	By matching	0.82883	1.0458	22.608	9	0	Median	NaN	0.78285
P49312;P49312-2	P49312;P49312-2	23;20	22;19	20;17	Heterogeneous nuclear ribonucleoprotein A1;Heterogeneous nuclear ribonucleoprotein A1, N-terminally processed	Hnrnpa1	Heterogeneous nuclear ribonucleoprotein A1 OS=Mus musculus OX=10090 GN=Hnrnpa1 PE=1 SV=2;Isoform Short of Heterogeneous nuclear ribonucleoprotein A1 OS=Mus musculus OX=10090 GN=Hnrnpa1	2	23	22	20	13	22	20	22	20	13	21	19	21	19	13	19	17	19	18	17	14	60	60	60	34.196	320	320;268	0	306.37	By MS/MS	By MS/MS	By MS/MS	By MS/MS	By MS/MS	0.44916	0.5874	38.8	435	19	Leave out requantified	0.4048	0.41945
P49442	P49442	1	1	1	Inositol polyphosphate 1-phosphatase	Inpp1	Inositol polyphosphate 1-phosphatase OS=Mus musculus OX=10090 GN=Inpp1 PE=1 SV=2	1	1	1	1	0	0	0	1	0	0	0	0	1	0	0	0	0	1	0	0	0	3.3	3.3	3.3	43.346	396	396	0.0095923	2.4465				By MS/MS		NaN	NaN	NaN	1	1	Median	NaN	NaN
P49443	P49443	5	5	3	Protein phosphatase 1A	Ppm1a	Protein phosphatase 1A OS=Mus musculus OX=10090 GN=Ppm1a PE=1 SV=1	1	5	5	3	0	2	4	2	2	0	2	4	2	2	0	0	3	1	1	0	0	14.7	14.7	9.2	42.432	382	382	0	9.7933		By MS/MS	By MS/MS	By MS/MS	By MS/MS	0.92782	1.0448	5.7114	18	3	Leave out requantified	NaN	0.78531
Q811Q9-2;P49586;Q811Q9	Q811Q9-2;P49586;Q811Q9	2;2;2	2;2;2	2;2;2	Choline-phosphate cytidylyltransferase B;Choline-phosphate cytidylyltransferase A	Pcyt1b;Pcyt1a	Isoform 2 of Choline-phosphate cytidylyltransferase B OS=Mus musculus OX=10090 GN=Pcyt1b;Choline-phosphate cytidylyltransferase A OS=Mus musculus OX=10090 GN=Pcyt1a PE=1 SV=1;Choline-phosphate cytidylyltransferase B OS=Mus musculus OX=10090 GN=Pcyt1b PE=1	3	2	2	2	0	1	2	1	0	0	1	2	1	0	0	1	2	1	0	0	0	7.7	7.7	7.7	38.759	339	339;367;369	0.0095628	2.4281		By matching	By MS/MS	By matching		1.4667	0.67191	51.614	5	1	Median	NaN	NaN
P49615	P49615	3	2	2	Cyclin-dependent-like kinase 5	Cdk5	Cyclin-dependent kinase 5 OS=Mus musculus OX=10090 GN=Cdk5 PE=1 SV=1	1	3	2	2	1	2	1	2	3	0	1	0	1	2	0	1	0	1	2	1	0	8.2	5.5	5.5	33.288	292	292	0.0067496	2.8453	By matching	By MS/MS	By matching	By MS/MS	By MS/MS	0.91625	1.0603	18.805	6	4	Median	NaN	0.91188
P49717	P49717	37	37	37	DNA replication licensing factor MCM4	Mcm4	DNA replication licensing factor MCM4 OS=Mus musculus OX=10090 GN=Mcm4 PE=1 SV=1	1	37	37	37	23	34	25	27	21	23	34	25	27	21	23	34	25	27	21	29	28	55.9	55.9	55.9	96.735	862	862	0	301.97	By MS/MS	By MS/MS	By MS/MS	By MS/MS	By MS/MS	0.66346	0.84611	14.161	437	31	Leave out requantified	0.5263	0.5658
P49718	P49718	36	36	36	DNA replication licensing factor MCM5	Mcm5	DNA replication licensing factor MCM5 OS=Mus musculus OX=10090 GN=Mcm5 PE=1 SV=2	1	36	36	36	14	32	27	33	29	14	32	27	33	29	14	32	27	33	29	26	21	58.7	58.7	58.7	82.406	734	734	0	149.87	By MS/MS	By MS/MS	By MS/MS	By MS/MS	By MS/MS	0.73083	0.91988	14.036	393	32	Leave out requantified	0.55162	0.58681
P49722	P49722	10	10	10	Proteasome subunit alpha type-2	Psma2	Proteasome subunit alpha type-2 OS=Mus musculus OX=10090 GN=Psma2 PE=1 SV=3	1	10	10	10	5	10	8	9	8	5	10	8	9	8	5	10	8	9	8	9	9	59.4	59.4	59.4	25.926	234	234	0	64.257	By MS/MS	By MS/MS	By MS/MS	By MS/MS	By MS/MS	0.82507	1.0619	5.0106	168	6	Leave out requantified	0.71598	0.77762
P49962	P49962	3	3	3	Signal recognition particle 9 kDa protein	Srp9	Signal recognition particle 9 kDa protein OS=Mus musculus OX=10090 GN=Srp9 PE=1 SV=2	1	3	3	3	0	2	3	2	2	0	2	3	2	2	0	2	3	2	2	2	1	31.4	31.4	31.4	10.194	86	86	0	6.8553		By MS/MS	By MS/MS	By MS/MS	By MS/MS	0.84147	0.97441	26.325	16	4	Leave out requantified	NaN	0.65998
P50096	P50096	7	5	5	Inosine-5-monophosphate dehydrogenase 1	Impdh1	Inosine-5-monophosphate dehydrogenase 1 OS=Mus musculus OX=10090 GN=Impdh1 PE=1 SV=2	1	7	5	5	0	5	4	6	6	0	3	2	4	4	0	3	2	4	4	2	2	13.8	10.5	10.5	55.278	514	514	0	14.578		By MS/MS	By MS/MS	By MS/MS	By MS/MS	1.0767	1.3319	5.8842	30	5	Leave out requantified	NaN	1.0316
P50136	P50136	4	4	4	2-oxoisovalerate dehydrogenase subunit alpha, mitochondrial	Bckdha	2-oxoisovalerate dehydrogenase subunit alpha, mitochondrial OS=Mus musculus OX=10090 GN=Bckdha PE=1 SV=1	1	4	4	4	0	4	1	2	2	0	4	1	2	2	0	4	1	2	2	3	0	11.1	11.1	11.1	50.37	442	442	0	21.969		By MS/MS	By MS/MS	By MS/MS	By MS/MS	0.74438	0.88354	14.878	39	2	Leave out requantified	NaN	0.661
P50247	P50247	22	22	22	Adenosylhomocysteinase	Ahcy	Adenosylhomocysteinase OS=Mus musculus OX=10090 GN=Ahcy PE=1 SV=3	1	22	22	22	14	22	20	21	21	14	22	20	21	21	14	22	20	21	21	20	21	65.3	65.3	65.3	47.688	432	432	0	190.69	By MS/MS	By MS/MS	By MS/MS	By MS/MS	By MS/MS	0.88415	1.0388	8.5107	371	29	Leave out requantified	0.84179	1.0034
P50396	P50396	10	4	4	Rab GDP dissociation inhibitor alpha	Gdi1	Rab GDP dissociation inhibitor alpha OS=Mus musculus OX=10090 GN=Gdi1 PE=1 SV=3	1	10	4	4	4	8	5	10	7	0	3	1	4	1	0	3	1	4	1	2	1	29.3	14.1	14.1	50.521	447	447	0	26.689	By matching	By MS/MS	By MS/MS	By MS/MS	By matching	0.77049	0.91626	14.987	18	2	Leave out requantified	NaN	0.73805
P50431	P50431	21	20	20	Serine hydroxymethyltransferase, cytosolic	Shmt1	Serine hydroxymethyltransferase, cytosolic OS=Mus musculus OX=10090 GN=Shmt1 PE=1 SV=3	1	21	20	20	5	21	14	18	16	5	20	13	17	15	5	20	13	17	15	19	11	58.4	55.4	55.4	52.6	478	478	0	102.1	By MS/MS	By MS/MS	By MS/MS	By MS/MS	By MS/MS	0.82298	1.0015	16.885	210	28	Leave out requantified	0.5304	0.67207
P50516;P50516-2	P50516;P50516-2	23;17	23;17	23;17	V-type proton ATPase catalytic subunit A	Atp6v1a	V-type proton ATPase catalytic subunit A OS=Mus musculus OX=10090 GN=Atp6v1a PE=1 SV=2;Isoform 2 of V-type proton ATPase catalytic subunit A OS=Mus musculus OX=10090 GN=Atp6v1a	2	23	23	23	5	21	15	19	19	5	21	15	19	19	5	21	15	19	19	21	13	46.5	46.5	46.5	68.325	617	617;509	0	120.93	By MS/MS	By MS/MS	By MS/MS	By MS/MS	By MS/MS	0.92993	1.1454	10.63	261	17	Leave out requantified	0.81749	0.86959
P50518;Q9D593	P50518	8;2	8;2	8;2	V-type proton ATPase subunit E 1	Atp6v1e1	V-type proton ATPase subunit E 1 OS=Mus musculus OX=10090 GN=Atp6v1e1 PE=1 SV=2	2	8	8	8	0	7	5	6	3	0	7	5	6	3	0	7	5	6	3	5	1	36.3	36.3	36.3	26.157	226	226;226	0	34.343		By MS/MS	By MS/MS	By MS/MS	By MS/MS	1.0623	1.3094	21.104	57	14	Leave out requantified	NaN	0.87484
P50543	P50543	4	4	4	Protein S100-A11	S100a11	Protein S100-A11 OS=Mus musculus OX=10090 GN=S100a11 PE=1 SV=1	1	4	4	4	2	3	3	4	3	2	3	3	4	3	2	3	3	4	3	3	3	43.9	43.9	43.9	11.083	98	98	0	71.353	By MS/MS	By MS/MS	By MS/MS	By MS/MS	By MS/MS	0.7585	1.0009	20.634	68	3	Leave out requantified	0.71636	0.74588
P50580;P50580-2	P50580;P50580-2	27;23	27;23	27;23	Proliferation-associated protein 2G4	Pa2g4	Proliferation-associated protein 2G4 OS=Mus musculus OX=10090 GN=Pa2g4 PE=1 SV=3;Isoform 2 of Proliferation-associated protein 2G4 OS=Mus musculus OX=10090 GN=Pa2g4	2	27	27	27	15	24	23	23	23	15	24	23	23	23	15	24	23	23	23	25	23	79.7	79.7	79.7	43.698	394	394;340	0	323.31	By MS/MS	By MS/MS	By MS/MS	By MS/MS	By MS/MS	0.72721	0.88404	8.3266	404	24	Leave out requantified	0.64888	0.74089
P51150	P51150	12	12	12	Ras-related protein Rab-7a	Rab7a	Ras-related protein Rab-7a OS=Mus musculus OX=10090 GN=Rab7a PE=1 SV=2	1	12	12	12	5	11	9	9	11	5	11	9	9	11	5	11	9	9	11	11	10	73.4	73.4	73.4	23.489	207	207	0	78.724	By MS/MS	By MS/MS	By MS/MS	By MS/MS	By MS/MS	0.82498	1.0153	11.455	169	18	Leave out requantified	0.72078	0.79651
P51174	P51174	2	2	2	Long-chain specific acyl-CoA dehydrogenase, mitochondrial	Acadl	Long-chain specific acyl-CoA dehydrogenase, mitochondrial OS=Mus musculus OX=10090 GN=Acadl PE=1 SV=2	1	2	2	2	0	2	0	2	1	0	2	0	2	1	0	2	0	2	1	1	0	5.6	5.6	5.6	47.907	430	430	0.00043346	6.0187		By MS/MS		By MS/MS	By matching	0.72862	0.88884	9.7882	13	1	Leave out requantified	NaN	0.64633
P51410	P51410	10	10	10	60S ribosomal protein L9	Rpl9	60S ribosomal protein L9 OS=Mus musculus OX=10090 GN=Rpl9 PE=1 SV=2	1	10	10	10	10	9	10	10	10	10	9	10	10	10	10	9	10	10	10	8	10	64.1	64.1	64.1	21.881	192	192	0	130.67	By MS/MS	By MS/MS	By MS/MS	By MS/MS	By MS/MS	1.0114	1.2233	4.3914	208	4	Leave out requantified	0.96883	1.0786
P51432	P51432	7	7	7	1-phosphatidylinositol 4,5-bisphosphate phosphodiesterase beta-3	Plcb3	1-phosphatidylinositol 4,5-bisphosphate phosphodiesterase beta-3 OS=Mus musculus OX=10090 GN=Plcb3 PE=1 SV=2	1	7	7	7	1	5	4	4	4	1	5	4	4	4	1	5	4	4	4	4	1	6.9	6.9	6.9	139.49	1234	1234	0	28.861	By matching	By MS/MS	By MS/MS	By MS/MS	By MS/MS	1.3918	1.4751	26.894	46	2	Leave out requantified	1.436	1.3255
P51569	P51569	1	1	1	Alpha-galactosidase A	Gla	Alpha-galactosidase A OS=Mus musculus OX=10090 GN=Gla PE=1 SV=1	1	1	1	1	0	0	0	1	1	0	0	0	1	1	0	0	0	1	1	1	0	3.1	3.1	3.1	47.642	419	419	0.001904	3.7581				By matching	By MS/MS	0.51569	0.61786	27.298	4	0	Linear	NaN	NaN
P51612	P51612	1	1	1	DNA repair protein complementing XP-C cells homolog	Xpc	DNA repair protein complementing XP-C cells homolog OS=Mus musculus OX=10090 GN=Xpc PE=1 SV=2	1	1	1	1	0	1	0	0	1	0	1	0	0	1	0	1	0	0	1	1	1	1.1	1.1	1.1	104.52	930	930	1	-2		By MS/MS			By MS/MS	0.75481	1.0021	17.967	6	0	Median	NaN	NaN
P51655	P51655	2	2	2	Glypican-4;Secreted glypican-4	Gpc4	Glypican-4 OS=Mus musculus OX=10090 GN=Gpc4 PE=1 SV=2	1	2	2	2	0	2	0	2	2	0	2	0	2	2	0	2	0	2	2	1	0	4.3	4.3	4.3	62.586	557	557	0.00042827	5.7141		By matching		By MS/MS	By MS/MS	0.60092	0.73908	19.192	14	1	Leave out requantified	NaN	0.82601
P51660	P51660	19	19	19	Peroxisomal multifunctional enzyme type 2;(3R)-hydroxyacyl-CoA dehydrogenase;Enoyl-CoA hydratase 2	Hsd17b4	Peroxisomal multifunctional enzyme type 2 OS=Mus musculus OX=10090 GN=Hsd17b4 PE=1 SV=3	1	19	19	19	5	16	14	13	14	5	16	14	13	14	5	16	14	13	14	13	11	34.1	34.1	34.1	79.481	735	735	0	122	By MS/MS	By MS/MS	By MS/MS	By MS/MS	By MS/MS	0.62383	0.80903	21.697	174	25	Leave out requantified	0.49678	0.55712
P51807	P51807	2	2	2	Dynein light chain Tctex-type 1	Dynlt1	Dynein light chain Tctex-type 1 OS=Mus musculus OX=10090 GN=Dynlt1 PE=1 SV=1	1	2	2	2	0	1	2	1	1	0	1	2	1	1	0	1	2	1	1	2	0	24.8	24.8	24.8	12.483	113	113	0	31.545		By MS/MS	By MS/MS	By MS/MS	By MS/MS	1.94	1.7308	17.148	17	3	Leave out requantified	NaN	1.5454
P51859	P51859	11	10	10	Hepatoma-derived growth factor	Hdgf	Hepatoma-derived growth factor OS=Mus musculus OX=10090 GN=Hdgf PE=1 SV=2	1	11	10	10	3	11	7	9	10	3	10	6	8	9	3	10	6	8	9	8	5	51.9	48.5	48.5	26.268	237	237	0	59.804	By MS/MS	By MS/MS	By MS/MS	By MS/MS	By MS/MS	0.50628	0.58977	13.159	115	8	Leave out requantified	0.41859	0.54185
P51863	P51863	5	5	5	V-type proton ATPase subunit d 1	Atp6v0d1	V-type proton ATPase subunit d 1 OS=Mus musculus OX=10090 GN=Atp6v0d1 PE=1 SV=2	1	5	5	5	1	3	3	2	2	1	3	3	2	2	1	3	3	2	2	3	1	24.2	24.2	24.2	40.301	351	351	0	25.861	By MS/MS	By MS/MS	By MS/MS	By MS/MS	By MS/MS	0.74883	0.90315	5.7806	20	9	Leave out requantified	NaN	0.70272
P51865	P51865	1	1	1	Teratocarcinoma-derived growth factor	Tdgf1	Teratocarcinoma-derived growth factor OS=Mus musculus OX=10090 GN=Tdgf1 PE=1 SV=1	1	1	1	1	0	1	1	1	1	0	1	1	1	1	0	1	1	1	1	1	0	8.2	8.2	8.2	18.754	171	171	0	8.7213		By MS/MS	By MS/MS	By MS/MS	By MS/MS	2.2625	2.3244	28.422	11	3	Median	NaN	2.0409
P51881	P51881	21	8	8	ADP/ATP translocase 2;ADP/ATP translocase 2, N-terminally processed	Slc25a5	ADP/ATP translocase 2 OS=Mus musculus OX=10090 GN=Slc25a5 PE=1 SV=3	1	21	8	8	17	21	17	17	16	8	8	8	8	7	8	8	8	8	7	8	8	65.1	24.8	24.8	32.931	298	298	0	68.796	By MS/MS	By MS/MS	By MS/MS	By MS/MS	By MS/MS	0.55396	0.64336	6.9007	159	14	Leave out requantified	0.4679	0.55419
P51912	P51912	1	1	1	Neutral amino acid transporter B(0)	Slc1a5	Neutral amino acid transporter B(0) OS=Mus musculus OX=10090 GN=Slc1a5 PE=1 SV=2	1	1	1	1	0	0	1	1	0	0	0	1	1	0	0	0	1	1	0	0	0	2.7	2.7	2.7	58.482	553	553	0	7.9555			By MS/MS	By MS/MS		1.3978	1.4187	20.949	4	1	Median	NaN	NaN
P51943	P51943	2	2	2	Cyclin-A2	Ccna2	Cyclin-A2 OS=Mus musculus OX=10090 GN=Ccna2 PE=1 SV=2	1	2	2	2	1	2	1	1	0	1	2	1	1	0	1	2	1	1	0	1	1	8.8	8.8	8.8	47.269	422	422	0.0096055	2.4612	By MS/MS	By MS/MS	By MS/MS	By matching		1.2219	1.5321	36.891	11	2	Median	1.0618	1.2208
P51949	P51949	7	7	7	CDK-activating kinase assembly factor MAT1	Mnat1	CDK-activating kinase assembly factor MAT1 OS=Mus musculus OX=10090 GN=Mnat1 PE=1 SV=2	1	7	7	7	0	4	1	6	4	0	4	1	6	4	0	4	1	6	4	4	1	29.1	29.1	29.1	35.848	309	309	0	23.531		By MS/MS	By MS/MS	By MS/MS	By MS/MS	0.71452	0.8418	8.8581	38	2	Leave out requantified	NaN	0.7035
P52293	P52293	26	26	26	Importin subunit alpha-1	Kpna2	Importin subunit alpha-1 OS=Mus musculus OX=10090 GN=Kpna2 PE=1 SV=2	1	26	26	26	17	21	17	20	20	17	21	17	20	20	17	21	17	20	20	20	20	70.5	70.5	70.5	57.927	529	529	0	261.39	By MS/MS	By MS/MS	By MS/MS	By MS/MS	By MS/MS	0.86338	1.0731	7.4286	372	17	Leave out requantified	0.73422	0.80831
P52431	P52431	8	8	8	DNA polymerase delta catalytic subunit	Pold1	DNA polymerase delta catalytic subunit OS=Mus musculus OX=10090 GN=Pold1 PE=1 SV=2	1	8	8	8	1	6	2	6	4	1	6	2	6	4	1	6	2	6	4	5	2	8.1	8.1	8.1	123.79	1105	1105	0	24.59	By matching	By MS/MS	By MS/MS	By MS/MS	By MS/MS	0.80735	1.0045	8.941	46	2	Leave out requantified	NaN	0.69987
P52432	P52432	7	7	7	DNA-directed RNA polymerases I and III subunit RPAC1	Polr1c	DNA-directed RNA polymerases I and III subunit RPAC1 OS=Mus musculus OX=10090 GN=Polr1c PE=1 SV=3	1	7	7	7	1	6	3	6	4	1	6	3	6	4	1	6	3	6	4	5	3	25.1	25.1	25.1	39.106	346	346	0	27.674	By MS/MS	By MS/MS	By MS/MS	By MS/MS	By MS/MS	0.65276	0.87814	4.6114	59	2	Leave out requantified	0.73857	0.67526
P52479;P52479-2	P52479;P52479-2	12;12	12;12	12;12	Ubiquitin carboxyl-terminal hydrolase 10	Usp10	Ubiquitin carboxyl-terminal hydrolase 10 OS=Mus musculus OX=10090 GN=Usp10 PE=1 SV=3;Isoform 2 of Ubiquitin carboxyl-terminal hydrolase 10 OS=Mus musculus OX=10090 GN=Usp10	2	12	12	12	1	10	7	10	10	1	10	7	10	10	1	10	7	10	10	10	2	21.3	21.3	21.3	87.021	792	792;793	0	46.098	By matching	By MS/MS	By MS/MS	By MS/MS	By MS/MS	0.8808	1.0841	6.6312	112	5	Leave out requantified	NaN	0.81092
P52480	P52480	39	39	5	Pyruvate kinase PKM	Pkm	Pyruvate kinase PKM OS=Mus musculus OX=10090 GN=Pkm PE=1 SV=4	1	39	39	5	35	38	37	37	35	35	38	37	37	35	5	5	5	5	5	5	5	80.2	80.2	9.4	57.844	531	531	0	323.31	By MS/MS	By MS/MS	By MS/MS	By MS/MS	By MS/MS	0.85649	1.0082	13.52	964	45	Leave out requantified	0.66054	0.83848
P52480-2	P52480-2	35	1	1	Pyruvate kinase PKM	Pkm	Isoform M1 of Pyruvate kinase PKM OS=Mus musculus OX=10090 GN=Pkm	1	35	1	1	31	34	32	33	31	1	1	0	1	1	1	1	0	1	1	1	1	72.3	1.5	1.5	57.984	531	531	0.0098841	2.4058	By MS/MS	By MS/MS	By matching	By MS/MS	By MS/MS	0.79443	0.97532	30.816	15	0	Median	0.60417	0.7534
P52482;Q91W82;P52483	P52482;Q91W82;P52483	2;2;2	2;2;2	2;2;2	Ubiquitin-conjugating enzyme E2 E1;Ubiquitin-conjugating enzyme E2 E2;Ubiquitin-conjugating enzyme E2 E3	Ube2e1;Ube2e2;Ube2e3	Ubiquitin-conjugating enzyme E2 E1 OS=Mus musculus OX=10090 GN=Ube2e1 PE=1 SV=1;Ubiquitin-conjugating enzyme E2 E2 OS=Mus musculus OX=10090 GN=Ube2e2 PE=2 SV=1;Ubiquitin-conjugating enzyme E2 E3 OS=Mus musculus OX=10090 GN=Ube2e3 PE=1 SV=2	3	2	2	2	1	2	2	2	1	1	2	2	2	1	1	2	2	2	1	1	1	15	15	15	21.333	193	193;201;207	0.00080645	4.6226	By MS/MS	By MS/MS	By MS/MS	By MS/MS	By MS/MS	0.95356	1.2063	28.571	17	3	Leave out requantified	0.87775	1.0857
P52503	P52503	5	5	5	NADH dehydrogenase [ubiquinone] iron-sulfur protein 6, mitochondrial	Ndufs6	NADH dehydrogenase [ubiquinone] iron-sulfur protein 6, mitochondrial OS=Mus musculus OX=10090 GN=Ndufs6 PE=1 SV=2	1	5	5	5	1	5	3	4	4	1	5	3	4	4	1	5	3	4	4	5	1	57.8	57.8	57.8	13.02	116	116	0	23.024	By MS/MS	By MS/MS	By MS/MS	By MS/MS	By MS/MS	0.47473	0.6333	18.066	47	2	Leave out requantified	0.42132	0.46235
P52624;Q8CGR7	P52624	13;1	13;1	13;1	Uridine phosphorylase 1	Upp1	Uridine phosphorylase 1 OS=Mus musculus OX=10090 GN=Upp1 PE=1 SV=2	2	13	13	13	8	10	12	11	10	8	10	12	11	10	8	10	12	11	10	11	10	70.7	70.7	70.7	34.086	311	311;320	0	159.32	By MS/MS	By MS/MS	By MS/MS	By MS/MS	By MS/MS	1.7569	2.0321	23.157	219	16	Leave out requantified	1.4989	1.7708
P52760	P52760	3	3	3	Ribonuclease UK114	Hrsp12	2-iminobutanoate/2-iminopropanoate deaminase OS=Mus musculus OX=10090 GN=Rida PE=1 SV=3	1	3	3	3	0	3	0	1	1	0	3	0	1	1	0	3	0	1	1	3	1	23	23	23	14.255	135	135	0	6.3749		By MS/MS		By MS/MS	By matching	0.7298	0.92252	38.555	12	8	Leave out requantified	NaN	0.7588
P52875	P52875	1	1	1	Transmembrane protein 165	Tmem165	Transmembrane protein 165 OS=Mus musculus OX=10090 GN=Tmem165 PE=1 SV=2	1	1	1	1	0	1	1	1	1	0	1	1	1	1	0	1	1	1	1	1	0	5.6	5.6	5.6	34.79	323	323	0	9.5029		By MS/MS	By MS/MS	By MS/MS	By matching	0.68204	0.80599	16.467	12	1	Linear	NaN	0.62876
P52912	P52912	4	1	1	Nucleolysin TIA-1	Tia1	Cytotoxic granule associated RNA binding protein TIA1 OS=Mus musculus OX=10090 GN=Tia1 PE=1 SV=1	1	4	1	1	1	4	3	4	3	1	1	0	1	1	1	1	0	1	1	0	1	13.2	4.7	4.7	42.799	386	386	0.0018918	3.6307	By matching	By matching	By matching	By MS/MS	By matching	0.97691	1.0439	17.497	9	0	Median	NaN	0.97207
P52927	P52927	1	1	1	High mobility group protein HMGI-C	Hmga2	High mobility group protein HMGI-C OS=Mus musculus OX=10090 GN=Hmga2 PE=1 SV=1	1	1	1	1	0	1	0	1	1	0	1	0	1	1	0	1	0	1	1	0	0	11.1	11.1	11.1	11.819	108	108	0.0096718	2.5052		By matching		By matching	By MS/MS	0.47744	0.54765	29.949	5	0	Median	NaN	0.43423
P53026	P53026	10	10	10	60S ribosomal protein L10a	Rpl10a	60S ribosomal protein L10a OS=Mus musculus OX=10090 GN=Rpl10a PE=1 SV=3	1	10	10	10	8	10	9	10	9	8	10	9	10	9	8	10	9	10	9	8	9	44.2	44.2	44.2	24.916	217	217	0	93.447	By MS/MS	By MS/MS	By MS/MS	By MS/MS	By MS/MS	0.97881	1.1568	10.245	196	8	Leave out requantified	0.71267	1.2164
P53395	P53395	6	6	6	Lipoamide acyltransferase component of branched-chain alpha-keto acid dehydrogenase complex, mitochondrial	Dbt	Lipoamide acyltransferase component of branched-chain alpha-keto acid dehydrogenase complex, mitochondrial OS=Mus musculus OX=10090 GN=Dbt PE=1 SV=2	1	6	6	6	1	5	1	4	2	1	5	1	4	2	1	5	1	4	2	5	0	13.7	13.7	13.7	53.246	482	482	0	13.34	By MS/MS	By MS/MS	By MS/MS	By MS/MS	By MS/MS	0.67	0.85734	9.1157	38	1	Leave out requantified	0.5936	0.62841
P53569;P53569-2	P53569;P53569-2	8;5	8;5	8;5	CCAAT/enhancer-binding protein zeta	Cebpz	CCAAT/enhancer-binding protein zeta OS=Mus musculus OX=10090 GN=Cebpz PE=1 SV=2;Isoform CBF2 of CCAAT/enhancer-binding protein zeta OS=Mus musculus OX=10090 GN=Cebpz	2	8	8	8	1	5	5	6	3	1	5	5	6	3	1	5	5	6	3	6	0	9.1	9.1	9.1	120.26	1052	1052;461	0	18.213	By MS/MS	By MS/MS	By MS/MS	By MS/MS	By MS/MS	0.60251	0.77057	11.315	42	15	Leave out requantified	0.42047	0.51451
P53612	P53612	2	2	2	Geranylgeranyl transferase type-2 subunit beta	Rabggtb	Geranylgeranyl transferase type-2 subunit beta OS=Mus musculus OX=10090 GN=Rabggtb PE=1 SV=2	1	2	2	2	0	2	0	0	0	0	2	0	0	0	0	2	0	0	0	1	0	6.2	6.2	6.2	37.803	339	339	0.0019004	3.7338		By MS/MS				1.0486	1.2995	59.789	5	1	Median	NaN	0.71954
P53798	P53798	4	4	4	Squalene synthase	Fdft1	Squalene synthase OS=Mus musculus OX=10090 GN=Fdft1 PE=1 SV=2	1	4	4	4	0	3	3	2	2	0	3	3	2	2	0	3	3	2	2	1	0	12.7	12.7	12.7	48.154	416	416	0	31.654		By MS/MS	By MS/MS	By MS/MS	By MS/MS	1.6035	1.8678	9.904	21	4	Leave out requantified	NaN	1.5658
P53810	P53810	3	3	3	Phosphatidylinositol transfer protein alpha isoform	Pitpna	Phosphatidylinositol transfer protein alpha isoform OS=Mus musculus OX=10090 GN=Pitpna PE=1 SV=2	1	3	3	3	0	3	1	1	1	0	3	1	1	1	0	3	1	1	1	1	0	10	10	10	31.893	271	271	0.0018997	3.7298		By MS/MS	By MS/MS	By MS/MS	By MS/MS	0.69737	1.0803	12.428	11	1	Linear	NaN	0.83738
P53811	P53811	7	7	7	Phosphatidylinositol transfer protein beta isoform	Pitpnb	Phosphatidylinositol transfer protein beta isoform OS=Mus musculus OX=10090 GN=Pitpnb PE=1 SV=2	1	7	7	7	0	6	3	4	4	0	6	3	4	4	0	6	3	4	4	4	0	28.8	28.8	28.8	31.487	271	271	0	18.331		By MS/MS	By MS/MS	By MS/MS	By MS/MS	0.96282	1.2023	22.139	37	4	Leave out requantified	NaN	0.95664
P53986	P53986	4	4	4	Monocarboxylate transporter 1	Slc16a1	Monocarboxylate transporter 1 OS=Mus musculus OX=10090 GN=Slc16a1 PE=1 SV=1	1	4	4	4	0	3	2	4	3	0	3	2	4	3	0	3	2	4	3	2	2	9.9	9.9	9.9	53.267	493	493	0	21.351		By MS/MS	By MS/MS	By MS/MS	By MS/MS	0.87265	1.0789	8.5726	27	1	Leave out requantified	NaN	0.84951
P53994;P59279	P53994;P59279	8;4	8;4	8;4	Ras-related protein Rab-2A;Ras-related protein Rab-2B	Rab2a;Rab2b	Ras-related protein Rab-2A OS=Mus musculus OX=10090 GN=Rab2a PE=1 SV=1;Ras-related protein Rab-2B OS=Mus musculus OX=10090 GN=Rab2b PE=1 SV=1	2	8	8	8	2	7	6	6	6	2	7	6	6	6	2	7	6	6	6	7	6	48.1	48.1	48.1	23.547	212	212;216	0	41.707	By MS/MS	By MS/MS	By MS/MS	By MS/MS	By MS/MS	0.60101	0.72197	15.512	76	13	Leave out requantified	0.58836	0.60383
P53996	P53996	10	1	1	Cellular nucleic acid-binding protein	Cnbp	CCHC-type zinc finger nucleic acid binding protein OS=Mus musculus OX=10090 GN=Cnbp PE=1 SV=2	1	10	1	1	5	7	9	9	6	0	0	1	1	0	0	0	1	1	0	1	0	58.4	8.4	8.4	19.592	178	178	0	40.584	By matching	By matching	By MS/MS	By MS/MS	By matching	0.75621	0.984	24.816	6	1	Median	NaN	NaN
P53996-2;P53996-3	P53996-2;P53996-3	10;10	10;10	1;1	Cellular nucleic acid-binding protein	Cnbp	Isoform 2 of CCHC-type zinc finger nucleic acid binding protein OS=Mus musculus OX=10090 GN=Cnbp;Isoform 3 of CCHC-type zinc finger nucleic acid binding protein OS=Mus musculus OX=10090 GN=Cnbp	2	10	10	1	5	8	9	9	7	5	8	9	9	7	0	1	1	1	1	1	1	60.6	60.6	8.2	18.742	170	170;177	0	132.66	By MS/MS	By MS/MS	By MS/MS	By MS/MS	By MS/MS	0.73921	0.90381	31.454	181	9	Leave out requantified	0.64373	0.8295
P54071	P54071	22	22	21	Isocitrate dehydrogenase [NADP], mitochondrial	Idh2	Isocitrate dehydrogenase [NADP], mitochondrial OS=Mus musculus OX=10090 GN=Idh2 PE=1 SV=3	1	22	22	21	8	21	19	18	18	8	21	19	18	18	8	20	19	18	17	20	14	50.9	50.9	50.9	50.906	452	452	0	130.58	By MS/MS	By MS/MS	By MS/MS	By MS/MS	By MS/MS	1.0365	1.2622	7.1433	296	33	Leave out requantified	0.96327	0.99511
P54103	P54103	11	11	11	DnaJ homolog subfamily C member 2;DnaJ homolog subfamily C member 2, N-terminally processed	Dnajc2	DnaJ homolog subfamily C member 2 OS=Mus musculus OX=10090 GN=Dnajc2 PE=1 SV=2	1	11	11	11	0	10	5	7	7	0	10	5	7	7	0	10	5	7	7	7	0	19.8	19.8	19.8	71.721	621	621	0	35.106		By MS/MS	By MS/MS	By MS/MS	By MS/MS	0.97219	1.1559	22.875	61	10	Leave out requantified	NaN	0.96454
P54227;P63042	P54227	9;1	9;1	7;0	Stathmin	Stmn1	Stathmin OS=Mus musculus OX=10090 GN=Stmn1 PE=1 SV=2	2	9	9	7	2	7	7	6	5	2	7	7	6	5	1	5	5	4	4	5	3	53	53	41.6	17.274	149	149;189	0	51.543	By MS/MS	By MS/MS	By MS/MS	By MS/MS	By MS/MS	0.96167	1.0088	30.215	83	9	Leave out requantified	0.81	1.1694
P54276	P54276	50	50	50	DNA mismatch repair protein Msh6	Msh6	DNA mismatch repair protein Msh6 OS=Mus musculus OX=10090 GN=Msh6 PE=1 SV=3	1	50	50	50	17	44	41	46	37	17	44	41	46	37	17	44	41	46	37	41	31	43.6	43.6	43.6	151.08	1358	1358	0	323.31	By MS/MS	By MS/MS	By MS/MS	By MS/MS	By MS/MS	1.0546	1.2448	10.758	623	37	Leave out requantified	0.82676	0.9607
P54728;P54726	P54728	11;3	11;3	11;3	UV excision repair protein RAD23 homolog B	Rad23b	UV excision repair protein RAD23 homolog B OS=Mus musculus OX=10090 GN=Rad23b PE=1 SV=2	2	11	11	11	2	10	7	10	10	2	10	7	10	10	2	10	7	10	10	7	9	33.2	33.2	33.2	43.512	416	416;363	0	72.355	By MS/MS	By MS/MS	By MS/MS	By MS/MS	By MS/MS	0.82737	1.0288	6.1684	100	7	Leave out requantified	0.756	0.87617
P54729	P54729	9	9	9	NEDD8 ultimate buster 1	Nub1	NEDD8 ultimate buster 1 OS=Mus musculus OX=10090 GN=Nub1 PE=1 SV=2	1	9	9	9	2	8	6	5	6	2	8	6	5	6	2	8	6	5	6	7	3	20.8	20.8	20.8	70.306	614	614	0	40.155	By MS/MS	By MS/MS	By MS/MS	By MS/MS	By MS/MS	1.3412	1.5418	28.608	80	11	Leave out requantified	0.9314	1.1684
P54731	P54731	9	9	9	FAS-associated factor 1	Faf1	FAS-associated factor 1 OS=Mus musculus OX=10090 GN=Faf1 PE=1 SV=2	1	9	9	9	3	5	5	6	4	3	5	5	6	4	3	5	5	6	4	5	1	16.3	16.3	16.3	73.862	649	649	0	34.284	By MS/MS	By MS/MS	By MS/MS	By MS/MS	By MS/MS	0.81923	1.0034	14.73	58	9	Leave out requantified	0.68144	0.8844
P54775	P54775	20	20	20	26S protease regulatory subunit 6B	Psmc4	26S proteasome regulatory subunit 6B OS=Mus musculus OX=10090 GN=Psmc4 PE=1 SV=2	1	20	20	20	5	18	19	18	16	5	18	19	18	16	5	18	19	18	16	16	12	66	66	66	47.408	418	418	0	104.35	By MS/MS	By MS/MS	By MS/MS	By MS/MS	By MS/MS	0.82382	0.97966	11.823	273	21	Leave out requantified	0.80245	0.80417
P54822	P54822	11	11	11	Adenylosuccinate lyase	Adsl	Adenylosuccinate lyase OS=Mus musculus OX=10090 GN=Adsl PE=1 SV=2	1	11	11	11	2	11	8	10	8	2	11	8	10	8	2	11	8	10	8	9	4	33.9	33.9	33.9	54.866	484	484	0	59.397	By MS/MS	By MS/MS	By MS/MS	By MS/MS	By MS/MS	0.73336	0.9263	8.1646	113	6	Leave out requantified	0.60619	0.76761
P54823	P54823	22	22	22	Probable ATP-dependent RNA helicase DDX6	Ddx6	Probable ATP-dependent RNA helicase DDX6 OS=Mus musculus OX=10090 GN=Ddx6 PE=1 SV=1	1	22	22	22	8	18	17	14	16	8	18	17	14	16	8	18	17	14	16	17	15	62.3	62.3	62.3	54.191	483	483	0	94.272	By MS/MS	By MS/MS	By MS/MS	By MS/MS	By MS/MS	0.7636	0.92635	17.009	237	11	Leave out requantified	0.70973	0.76943
P54923	P54923	2	2	2	[Protein ADP-ribosylarginine] hydrolase	Adprh	ADP-ribosylhydrolase ARH1 OS=Mus musculus OX=10090 GN=Adprh PE=1 SV=1	1	2	2	2	0	2	1	1	2	0	2	1	1	2	0	2	1	1	2	2	1	5	5	5	40.068	362	362	0.0050596	3.0484		By MS/MS	By MS/MS	By MS/MS	By matching	1.0149	1.1353	4.3026	21	1	Leave out requantified	NaN	1.027
P55096	P55096	3	3	3	ATP-binding cassette sub-family D member 3	Abcd3	ATP-binding cassette sub-family D member 3 OS=Mus musculus OX=10090 GN=Abcd3 PE=1 SV=2	1	3	3	3	0	2	1	2	1	0	2	1	2	1	0	2	1	2	1	2	1	6.8	6.8	6.8	75.474	659	659	0	7.596		By MS/MS	By MS/MS	By matching	By MS/MS	0.85318	1.0321	23.01	16	1	Leave out requantified	NaN	0.82065
P55258;P61028;Q9DD03;Q8K386	P55258;P61028	4;2;1;1	2;0;0;0	2;0;0;0	Ras-related protein Rab-8A;Ras-related protein Rab-8B	Rab8a;Rab8b	Ras-related protein Rab-8A OS=Mus musculus OX=10090 GN=Rab8a PE=1 SV=2;Ras-related protein Rab-8B OS=Mus musculus OX=10090 GN=Rab8b PE=1 SV=1	4	4	2	2	1	4	4	4	4	0	2	2	2	2	0	2	2	2	2	2	0	22.7	14	14	23.668	207	207;207;202;212	0	20.533	By matching	By MS/MS	By MS/MS	By MS/MS	By MS/MS	0.92996	1.0664	20.486	17	0	Leave out requantified	NaN	0.8945
P55264;P55264-2	P55264;P55264-2	10;8	10;8	10;8	Adenosine kinase	Adk	Adenosine kinase OS=Mus musculus OX=10090 GN=Adk PE=1 SV=2;Isoform 2 of Adenosine kinase OS=Mus musculus OX=10090 GN=Adk	2	10	10	10	4	8	6	10	6	4	8	6	10	6	4	8	6	10	6	7	4	40.7	40.7	40.7	40.148	361	361;345	0	50.928	By MS/MS	By MS/MS	By MS/MS	By MS/MS	By MS/MS	0.77162	0.88103	14.183	96	7	Leave out requantified	0.60277	0.75922
P55302	P55302	12	12	12	Alpha-2-macroglobulin receptor-associated protein	Lrpap1	Alpha-2-macroglobulin receptor-associated protein OS=Mus musculus OX=10090 GN=Lrpap1 PE=1 SV=1	1	12	12	12	1	12	9	11	11	1	12	9	11	11	1	12	9	11	11	7	4	33.6	33.6	33.6	42.215	360	360	0	34.644	By MS/MS	By MS/MS	By MS/MS	By MS/MS	By MS/MS	0.48126	0.59799	22.948	122	19	Leave out requantified	0.4193	0.32743
P55821	P55821	3	1	1	Stathmin-2	Stmn2	Stathmin-2 OS=Mus musculus OX=10090 GN=Stmn2 PE=1 SV=1	1	3	1	1	1	3	3	3	2	0	1	1	1	1	0	1	1	1	1	1	1	15.1	5.6	5.6	20.828	179	179	0.00041237	5.0204	By matching	By MS/MS	By MS/MS	By MS/MS	By MS/MS	0.83288	0.98716	50.333	17	3	Median	NaN	1.1671
P56135	P56135	4	4	4	ATP synthase subunit f, mitochondrial	Atp5j2	ATP synthase subunit f, mitochondrial OS=Mus musculus OX=10090 GN=Atp5mf PE=1 SV=3	1	4	4	4	1	3	2	3	3	1	3	2	3	3	1	3	2	3	3	3	2	35.2	35.2	35.2	10.344	88	88	0	15.225	By MS/MS	By MS/MS	By MS/MS	By MS/MS	By MS/MS	0.69058	0.77567	10.034	37	4	Leave out requantified	0.6122	0.5791
P56183-2;P56183-3;P56183	P56183-2;P56183-3;P56183	10;10;10	10;10;10	10;10;10	Ribosomal RNA processing protein 1 homolog A	Rrp1	Isoform 2 of Ribosomal RNA processing protein 1 homolog A OS=Mus musculus OX=10090 GN=Rrp1;Isoform 3 of Ribosomal RNA processing protein 1 homolog A OS=Mus musculus OX=10090 GN=Rrp1;Ribosomal RNA processing protein 1 homolog A OS=Mus musculus OX=10090 GN=R	3	10	10	10	2	9	7	8	8	2	9	7	8	8	2	9	7	8	8	9	3	30.9	30.9	30.9	50.012	443	443;459;494	0	49.915	By MS/MS	By MS/MS	By MS/MS	By MS/MS	By MS/MS	0.6869	0.81822	7.9814	93	11	Leave out requantified	0.51218	0.65248
P56212;P56212-2;P60840-2;P60840	P56212;P56212-2	4;3;1;1	4;3;1;1	4;3;1;1	cAMP-regulated phosphoprotein 19	Arpp19	cAMP-regulated phosphoprotein 19 OS=Mus musculus OX=10090 GN=Arpp19 PE=1 SV=2;Isoform ARPP-16 of cAMP-regulated phosphoprotein 19 OS=Mus musculus OX=10090 GN=Arpp19	4	4	4	4	0	4	2	3	2	0	4	2	3	2	0	4	2	3	2	3	1	38.4	38.4	38.4	12.293	112	112;96;117;121	0	17.709		By MS/MS	By matching	By MS/MS	By MS/MS	0.91707	1.2233	11.032	32	3	Leave out requantified	NaN	0.99916
P56371	P56371	2	2	2	Ras-related protein Rab-4A	Rab4a	Ras-related protein Rab-4A OS=Mus musculus OX=10090 GN=Rab4a PE=1 SV=2	1	2	2	2	0	1	0	2	0	0	1	0	2	0	0	1	0	2	0	1	0	9.6	9.6	9.6	24.408	218	218	0.0098372	2.3689		By MS/MS		By MS/MS		0.84416	0.98434	30.658	6	0	Leave out requantified	NaN	NaN
P56379	P56379	2	2	2	6.8 kDa mitochondrial proteolipid	Mp68	ATP synthase subunit ATP5MPL, mitochondrial OS=Mus musculus OX=10090 GN=Atp5mpl PE=1 SV=1	1	2	2	2	0	1	1	1	1	0	1	1	1	1	0	1	1	1	1	1	0	29.3	29.3	29.3	6.6979	58	58	0.0022599	3.5653		By MS/MS	By MS/MS	By MS/MS	By matching	0.82305	0.96164	15.623	9	0	Median	NaN	0.77793
P56380	P56380	3	3	3	Bis(5-nucleosyl)-tetraphosphatase [asymmetrical]	Nudt2	Bis(5-nucleosyl)-tetraphosphatase [asymmetrical] OS=Mus musculus OX=10090 GN=Nudt2 PE=1 SV=3	1	3	3	3	0	1	2	2	1	0	1	2	2	1	0	1	2	2	1	1	0	26.5	26.5	26.5	16.989	147	147	0	6.6465		By MS/MS	By MS/MS	By MS/MS	By MS/MS	0.84478	0.9367	91.521	10	2	Median	NaN	0.8942
P56382	P56382	2	2	2	ATP synthase subunit epsilon, mitochondrial	Atp5e	ATP synthase subunit epsilon, mitochondrial OS=Mus musculus OX=10090 GN=Atp5f1e PE=1 SV=2	1	2	2	2	1	2	1	2	2	1	2	1	2	2	1	2	1	2	2	2	2	28.8	28.8	28.8	5.8378	52	52	0.001183	4.2147	By MS/MS	By MS/MS	By MS/MS	By MS/MS	By MS/MS	0.54737	0.64328	6.8925	26	1	Leave out requantified	NaN	0.46238
P56390	P56390	2	2	2	Cyclin-dependent kinases regulatory subunit 2	Cks2	Cyclin-dependent kinases regulatory subunit 2 OS=Mus musculus OX=10090 GN=Cks2 PE=1 SV=1	1	2	2	2	0	2	1	1	0	0	2	1	1	0	0	2	1	1	0	1	1	43	43	43	9.8742	79	79	0.0019157	3.8229		By matching	By MS/MS	By MS/MS		0.66941	0.95533	150.17	11	1	Median	NaN	17.552
P56391	P56391	6	6	6	Cytochrome c oxidase subunit 6B1	Cox6b1	Cytochrome c oxidase subunit 6B1 OS=Mus musculus OX=10090 GN=Cox6b1 PE=1 SV=2	1	6	6	6	2	5	3	5	6	2	5	3	5	6	2	5	3	5	6	5	3	70.9	70.9	70.9	10.071	86	86	0	25.741	By MS/MS	By MS/MS	By MS/MS	By MS/MS	By MS/MS	0.57351	0.73116	11.775	61	5	Leave out requantified	0.47137	0.49565
P56393	P56393	1	1	1	Cytochrome c oxidase subunit 7B, mitochondrial	Cox7b	Cytochrome c oxidase subunit 7B, mitochondrial OS=Mus musculus OX=10090 GN=Cox7b PE=1 SV=1	1	1	1	1	0	1	0	1	1	0	1	0	1	1	0	1	0	1	1	1	0	10	10	10	9.0113	80	80	0.0073555	2.6917		By MS/MS		By MS/MS	By MS/MS	0.60246	0.77642	61.16	10	0	Median	NaN	0.59579
P56394	P56394	4	4	4	Cytochrome c oxidase copper chaperone	Cox17	Cytochrome c oxidase copper chaperone OS=Mus musculus OX=10090 GN=Cox17 PE=1 SV=2	1	4	4	4	0	4	2	4	4	0	4	2	4	4	0	4	2	4	4	3	1	77.8	77.8	77.8	6.784	63	63	0	28.41		By MS/MS	By MS/MS	By MS/MS	By MS/MS	0.65623	0.78815	9.9475	56	0	Leave out requantified	NaN	0.78822
P56395	P56395	2	2	2	Cytochrome b5	Cyb5a	Cytochrome b5 OS=Mus musculus OX=10090 GN=Cyb5a PE=1 SV=2	1	2	2	2	0	1	1	2	0	0	1	1	2	0	0	1	1	2	0	1	0	13.4	13.4	13.4	15.241	134	134	0.00042918	5.734		By MS/MS	By MS/MS	By MS/MS		0.4851	0.57247	7.2075	6	1	Leave out requantified	NaN	0.4913
P56399	P56399	24	24	24	Ubiquitin carboxyl-terminal hydrolase 5	Usp5	Ubiquitin carboxyl-terminal hydrolase 5 OS=Mus musculus OX=10090 GN=Usp5 PE=1 SV=1	1	24	24	24	9	20	18	21	17	9	20	18	21	17	9	20	18	21	17	21	12	38.2	38.2	38.2	95.832	858	858	0	165.09	By MS/MS	By MS/MS	By MS/MS	By MS/MS	By MS/MS	0.82992	1.0121	10.303	221	29	Leave out requantified	0.79481	0.88865
P56480	P56480	28	28	28	ATP synthase subunit beta, mitochondrial	Atp5b	ATP synthase subunit beta, mitochondrial OS=Mus musculus OX=10090 GN=Atp5f1b PE=1 SV=2	1	28	28	28	24	26	28	25	25	24	26	28	25	25	24	26	28	25	25	27	27	76.4	76.4	76.4	56.3	529	529	0	323.31	By MS/MS	By MS/MS	By MS/MS	By MS/MS	By MS/MS	0.51583	0.64206	7.2671	844	28	Leave out requantified	0.45651	0.48768
P56546;P56546-2;O88712-2;O88712;O88712-3	P56546;P56546-2	18;18;4;4;2	18;18;4;4;2	18;18;4;4;2	C-terminal-binding protein 2	Ctbp2	C-terminal-binding protein 2 OS=Mus musculus OX=10090 GN=Ctbp2 PE=1 SV=2;Isoform 2 of C-terminal-binding protein 2 OS=Mus musculus OX=10090 GN=Ctbp2	5	18	18	18	8	18	14	15	16	8	18	14	15	16	8	18	14	15	16	17	14	57.8	57.8	57.8	48.956	445	445;988;430;441;367	0	183.05	By MS/MS	By MS/MS	By MS/MS	By MS/MS	By MS/MS	0.6472	0.79808	8.3926	257	16	Leave out requantified	0.47506	0.54516
P56812	P56812	6	6	6	Programmed cell death protein 5	Pdcd5	Programmed cell death protein 5 OS=Mus musculus OX=10090 GN=Pdcd5 PE=1 SV=3	1	6	6	6	1	5	6	6	4	1	5	6	6	4	1	5	6	6	4	5	3	55.6	55.6	55.6	14.275	126	126	0	35.62	By MS/MS	By MS/MS	By MS/MS	By MS/MS	By MS/MS	0.87686	1.0128	18.185	63	8	Leave out requantified	0.46352	0.82602
P56873	P56873	5	5	5	Sjoegren syndrome/scleroderma autoantigen 1 homolog	Sssca1	Protein ZNRD2 OS=Mus musculus OX=10090 GN=Znrd2 PE=1 SV=1	1	5	5	5	0	4	2	5	3	0	4	2	5	3	0	4	2	5	3	3	1	38.7	38.7	38.7	21.336	199	199	0	34.427		By MS/MS	By MS/MS	By MS/MS	By MS/MS	0.77466	0.91833	17.731	34	3	Leave out requantified	NaN	0.98764
P56959	P56959	10	10	10	RNA-binding protein FUS	Fus	RNA-binding protein FUS OS=Mus musculus OX=10090 GN=Fus PE=1 SV=1	1	10	10	10	8	9	7	7	10	8	9	7	7	10	8	9	7	7	10	7	9	23.9	23.9	23.9	52.673	518	518	0	102.48	By MS/MS	By MS/MS	By MS/MS	By MS/MS	By MS/MS	0.62099	0.79079	18.161	125	1	Leave out requantified	0.50957	0.58059
P56960	P56960	3	3	3	Exosome component 10	Exosc10	Exosome component 10 OS=Mus musculus OX=10090 GN=Exosc10 PE=1 SV=2	1	3	3	3	0	2	1	3	2	0	2	1	3	2	0	2	1	3	2	1	0	4.3	4.3	4.3	100.94	887	887	0	10.743		By MS/MS	By MS/MS	By MS/MS	By matching	0.8298	0.97657	8.8684	13	0	Leave out requantified	NaN	0.72594
P57016	P57016	1	1	1	Ladinin-1	Lad1	Ladinin-1 OS=Mus musculus OX=10090 GN=Lad1 PE=1 SV=1	1	1	1	1	0	1	0	0	0	0	1	0	0	0	0	1	0	0	0	0	0	2.3	2.3	2.3	58.863	528	528	0.00042499	5.5823		By MS/MS				NaN	NaN	NaN	0	0	Median	NaN	NaN
P57724	P57724	2	1	1	Poly(rC)-binding protein 4	Pcbp4	Poly(rC)-binding protein 4 OS=Mus musculus OX=10090 GN=Pcbp4 PE=1 SV=1	1	2	1	1	1	2	2	2	2	0	1	1	1	1	0	1	1	1	1	0	0	4.7	2.7	2.7	41.398	403	403	0.007371	2.7056	By matching	By MS/MS	By MS/MS	By MS/MS	By MS/MS	0.68322	0.89962	24.086	6	1	Median	NaN	NaN
P57746	P57746	2	2	2	V-type proton ATPase subunit D	Atp6v1d	V-type proton ATPase subunit D OS=Mus musculus OX=10090 GN=Atp6v1d PE=1 SV=1	1	2	2	2	0	0	1	1	1	0	0	1	1	1	0	0	1	1	1	0	0	10.5	10.5	10.5	28.369	247	247	0.00043253	5.9351			By MS/MS	By MS/MS	By MS/MS	1.423	1.6131	23.345	3	3	Plateau	NaN	NaN
P57759	P57759	7	7	7	Endoplasmic reticulum resident protein 29	Erp29	Endoplasmic reticulum resident protein 29 OS=Mus musculus OX=10090 GN=Erp29 PE=1 SV=2	1	7	7	7	1	5	5	6	5	1	5	5	6	5	1	5	5	6	5	5	3	35.5	35.5	35.5	28.823	262	262	0	35.794	By MS/MS	By MS/MS	By MS/MS	By MS/MS	By MS/MS	0.56727	0.71261	17.65	65	8	Leave out requantified	0.58489	0.64837
P57776;P57776-3	P57776;P57776-3	17;16	17;16	2;2	Elongation factor 1-delta	Eef1d	Elongation factor 1-delta OS=Mus musculus OX=10090 GN=Eef1d PE=1 SV=3;Isoform 3 of Elongation factor 1-delta OS=Mus musculus OX=10090 GN=Eef1d	2	17	17	2	10	14	14	14	12	10	14	14	14	12	2	2	2	2	2	2	2	66.5	66.5	12.1	31.293	281	281;660	0	234.1	By MS/MS	By MS/MS	By MS/MS	By MS/MS	By MS/MS	0.73978	0.8972	42.335	242	15	Leave out requantified	0.65405	0.74891
P57776-2	P57776-2	16	1	1	Elongation factor 1-delta	Eef1d	Isoform 2 of Elongation factor 1-delta OS=Mus musculus OX=10090 GN=Eef1d	1	16	1	1	8	13	13	13	11	0	1	1	1	1	0	1	1	1	1	1	0	67.7	8.2	8.2	28.729	257	257	0.00079271	4.3246	By matching	By MS/MS	By MS/MS	By MS/MS	By MS/MS	0.65943	0.78185	25.264	13	0	Median	NaN	0.61941
P57780	P57780	54	54	36	Alpha-actinin-4	Actn4	Alpha-actinin-4 OS=Mus musculus OX=10090 GN=Actn4 PE=1 SV=1	1	54	54	36	26	50	50	51	45	26	50	50	51	45	14	33	35	34	29	31	30	75.3	75.3	55.5	104.98	912	912	0	323.31	By MS/MS	By MS/MS	By MS/MS	By MS/MS	By MS/MS	0.69718	0.85199	15.379	888	47	Leave out requantified	0.64301	0.67631
P57784	P57784	12	12	12	U2 small nuclear ribonucleoprotein A	Snrpa1	U2 small nuclear ribonucleoprotein A OS=Mus musculus OX=10090 GN=Snrpa1 PE=1 SV=2	1	12	12	12	5	10	8	11	11	5	10	8	11	11	5	10	8	11	11	10	7	62.4	62.4	62.4	28.357	255	255	0	81.991	By MS/MS	By MS/MS	By MS/MS	By MS/MS	By MS/MS	0.81309	1.0262	12.609	146	12	Leave out requantified	0.61108	0.71792
Q64280;P57785	Q64280;P57785	4;4	4;4	4;4	Left-right determination factor 1;Left-right determination factor 2	Lefty1;Lefty2	Left-right determination factor 1 OS=Mus musculus OX=10090 GN=Lefty1 PE=2 SV=1;Left-right determination factor 2 OS=Mus musculus OX=10090 GN=Lefty2 PE=2 SV=2	2	4	4	4	1	3	0	0	3	1	3	0	0	3	1	3	0	0	3	1	1	10.3	10.3	10.3	41.497	368	368;368	0.00041051	4.9219	By MS/MS	By MS/MS			By MS/MS	1.0896	1.3643	47.691	17	3	Leave out requantified	0.73116	0.72923
P58021	P58021	1	1	1	Transmembrane 9 superfamily member 2	Tm9sf2	Transmembrane 9 superfamily member 2 OS=Mus musculus OX=10090 GN=Tm9sf2 PE=1 SV=1	1	1	1	1	0	1	1	1	0	0	1	1	1	0	0	1	1	1	0	1	0	2.3	2.3	2.3	75.329	662	662	0	6.6163		By MS/MS	By MS/MS	By MS/MS		0.86439	1.0722	19.67	8	1	Median	NaN	0.70188
P58044	P58044	6	6	6	Isopentenyl-diphosphate Delta-isomerase 1	Idi1	Isopentenyl-diphosphate Delta-isomerase 1 OS=Mus musculus OX=10090 GN=Idi1 PE=1 SV=1	1	6	6	6	2	6	6	6	5	2	6	6	6	5	2	6	6	6	5	6	4	34.8	34.8	34.8	26.289	227	227	0	42.851	By MS/MS	By MS/MS	By MS/MS	By MS/MS	By MS/MS	1.2419	1.5254	8.7567	80	8	Leave out requantified	1.0756	1.2832
P58064	P58064	4	4	4	28S ribosomal protein S6, mitochondrial	Mrps6	28S ribosomal protein S6, mitochondrial OS=Mus musculus OX=10090 GN=Mrps6 PE=1 SV=3	1	4	4	4	1	2	1	2	1	1	2	1	2	1	1	2	1	2	1	1	0	33.6	33.6	33.6	14.308	125	125	0	6.1032	By MS/MS	By MS/MS	By MS/MS	By MS/MS	By MS/MS	0.77067	0.88736	23.006	15	1	Leave out requantified	0.83627	0.71494
P58252	P58252	59	59	58	Elongation factor 2	Eef2	Elongation factor 2 OS=Mus musculus OX=10090 GN=Eef2 PE=1 SV=2	1	59	59	58	46	57	54	56	54	46	57	54	56	54	45	56	53	55	53	53	53	70.9	70.9	69.7	95.313	858	858	0	323.31	By MS/MS	By MS/MS	By MS/MS	By MS/MS	By MS/MS	0.84271	1.0213	6.1562	1387	62	Leave out requantified	0.74458	0.88063
P58281;P58281-2	P58281;P58281-2	3;3	3;3	3;3	Dynamin-like 120 kDa protein, mitochondrial;Dynamin-like 120 kDa protein, form S1	Opa1	Dynamin-like 120 kDa protein, mitochondrial OS=Mus musculus OX=10090 GN=Opa1 PE=1 SV=1;Isoform 2 of Dynamin-like 120 kDa protein, mitochondrial OS=Mus musculus OX=10090 GN=Opa1	2	3	3	3	0	2	0	2	2	0	2	0	2	2	0	2	0	2	2	2	1	2.9	2.9	2.9	111.34	960	960;997	0.0004223	5.4225		By MS/MS		By MS/MS	By MS/MS	0.5997	0.71863	9.6242	12	1	Leave out requantified	NaN	0.60297
P58389	P58389	2	2	2	Serine/threonine-protein phosphatase 2A activator	Ppp2r4	Serine/threonine-protein phosphatase 2A activator OS=Mus musculus OX=10090 GN=Ptpa PE=1 SV=1	1	2	2	2	1	1	1	2	0	1	1	1	2	0	1	1	1	2	0	0	2	9.3	9.3	9.3	36.71	323	323	0.0011669	4.0079	By MS/MS	By matching	By MS/MS	By MS/MS		0.66763	0.89015	13.67	11	2	Leave out requantified	0.56657	0.8263
P58468	P58468	1	1	1	Protein FAM207A	Fam207a	Ribosome biogenesis protein SLX9 homolog OS=Mus musculus OX=10090 GN=Slx9 PE=1 SV=1	1	1	1	1	0	1	1	1	1	0	1	1	1	1	0	1	1	1	1	1	0	5.5	5.5	5.5	24.814	219	219	0.0098606	2.3883		By MS/MS	By MS/MS	By MS/MS	By matching	0.72881	0.88613	17.699	6	2	Median	NaN	NaN
P58501	P58501	2	2	2	PAX3- and PAX7-binding protein 1	Paxbp1	PAX3- and PAX7-binding protein 1 OS=Mus musculus OX=10090 GN=Paxbp1 PE=1 SV=3	1	2	2	2	0	2	0	0	1	0	2	0	0	1	0	2	0	0	1	0	0	2.4	2.4	2.4	104.83	919	919	0.0076923	2.6797		By MS/MS			By MS/MS	0.50256	0.60779	9.1413	3	1	Plateau	NaN	0.48169
P58660	P58660	2	2	2	Caspase recruitment domain-containing protein 10	Card10	Caspase recruitment domain-containing protein 10 OS=Mus musculus OX=10090 GN=Card10 PE=1 SV=1	1	2	2	2	0	2	0	1	0	0	2	0	1	0	0	2	0	1	0	0	0	1	1	1	114.41	1021	1021	0.0096088	2.4645		By MS/MS		By MS/MS		1.0313	1.4171	27.032	4	0	Leave out requantified	NaN	0.83062
P58742	P58742	7	7	7	Aladin	Aaas	Aladin OS=Mus musculus OX=10090 GN=Aaas PE=1 SV=1	1	7	7	7	0	5	1	6	6	0	5	1	6	6	0	5	1	6	6	2	0	17.2	17.2	17.2	59.43	546	546	0	20.829		By MS/MS	By MS/MS	By MS/MS	By MS/MS	0.58972	0.69432	15.556	34	13	Leave out requantified	NaN	0.58235
P58771;CON__Q3SX28	P58771;CON__Q3SX28	14;7	9;2	2;0	Tropomyosin alpha-1 chain	Tpm1	Tropomyosin alpha-1 chain OS=Mus musculus OX=10090 GN=Tpm1 PE=1 SV=1;	2	14	9	2	0	6	4	13	10	0	2	0	8	6	0	0	0	1	2	0	0	47.9	33.5	10.2	32.68	284	284;284	0	84.346		By MS/MS	By matching	By MS/MS	By MS/MS	0.065868	0.079536	106.73	30	21	Leave out requantified	NaN	0.61062
P58771-2	P58771-2	14	2	2	Tropomyosin alpha-1 chain	Tpm1	Isoform 2 of Tropomyosin alpha-1 chain OS=Mus musculus OX=10090 GN=Tpm1	1	14	2	2	0	6	4	13	9	0	0	0	1	1	0	0	0	1	1	0	0	47.5	9.9	9.9	32.708	284	284	0.0095858	2.4443		By matching	By matching	By MS/MS	By MS/MS	NaN	NaN	NaN	1	1	Median	NaN	NaN
P58774-2	P58774-2	9	2	2			Isoform 2 of Tropomyosin beta chain OS=Mus musculus OX=10090 GN=Tpm2	1	9	2	2	0	4	4	7	6	0	0	0	0	1	0	0	0	0	1	0	1	31	11.6	11.6	32.957	284	284	0	8.4648		By matching	By matching	By matching	By MS/MS	0.1844	0.19275	5.0727	2	2	Median	NaN	NaN
P59235	P59235	4	4	4	Nucleoporin Nup43	Nup43	Nucleoporin Nup43 OS=Mus musculus OX=10090 GN=Nup43 PE=1 SV=2	1	4	4	4	2	3	3	3	3	2	3	3	3	3	2	3	3	3	3	3	3	18.4	18.4	18.4	41.989	380	380	0	30.217	By MS/MS	By MS/MS	By MS/MS	By MS/MS	By MS/MS	0.53801	0.61201	9.4157	42	1	Leave out requantified	0.52428	0.47401
P59242-2;P59242	P59242-2;P59242	4;4	4;4	4;4	Cingulin	Cgn	Isoform 2 of Cingulin OS=Mus musculus OX=10090 GN=Cgn;Cingulin OS=Mus musculus OX=10090 GN=Cgn PE=1 SV=1	2	4	4	4	0	2	1	2	2	0	2	1	2	2	0	2	1	2	2	1	0	3.5	3.5	3.5	135.64	1183	1183;1191	0	13.479		By MS/MS	By MS/MS	By MS/MS	By MS/MS	0.29693	0.36611	51.255	11	7	Median	NaN	0.27527
P59325	P59325	10	10	10	Eukaryotic translation initiation factor 5	Eif5	Eukaryotic translation initiation factor 5 OS=Mus musculus OX=10090 GN=Eif5 PE=1 SV=1	1	10	10	10	2	10	7	10	9	2	10	7	10	9	2	10	7	10	9	8	8	26.6	26.6	26.6	48.968	429	429	0	66.859	By MS/MS	By MS/MS	By MS/MS	By MS/MS	By MS/MS	0.96746	1.1598	6.6927	113	9	Leave out requantified	0.88934	0.97937
P59326	P59326	11	11	6	YTH domain-containing family protein 1	Ythdf1	YTH domain-containing family protein 1 OS=Mus musculus OX=10090 GN=Ythdf1 PE=1 SV=1	1	11	11	6	0	8	5	7	6	0	8	5	7	6	0	4	1	3	2	5	0	23.6	23.6	13.4	60.878	559	559	0	38.984		By MS/MS	By MS/MS	By MS/MS	By MS/MS	0.82319	1.0057	8.6729	79	1	Leave out requantified	NaN	0.89687
P59328;P59328-3;P59328-2	P59328;P59328-3;P59328-2	4;4;2	4;4;2	4;4;2	WD repeat and HMG-box DNA-binding protein 1	Wdhd1	WD repeat and HMG-box DNA-binding protein 1 OS=Mus musculus OX=10090 GN=Wdhd1 PE=1 SV=2;Isoform 3 of WD repeat and HMG-box DNA-binding protein 1 OS=Mus musculus OX=10090 GN=Wdhd1;Isoform 2 of WD repeat and HMG-box DNA-binding protein 1 OS=Mus musculus OX=1	3	4	4	4	0	2	1	2	3	0	2	1	2	3	0	2	1	2	3	2	0	4.2	4.2	4.2	124.25	1117	1117;1080;641	0	8.5459		By MS/MS	By MS/MS	By MS/MS	By MS/MS	1.0321	1.1974	5.2077	18	3	Leave out requantified	NaN	0.83015
P59708	P59708	5	5	5	Splicing factor 3B subunit 6	Sf3b6	Splicing factor 3B subunit 6 OS=Mus musculus OX=10090 GN=Sf3b6 PE=1 SV=1	1	5	5	5	0	3	5	3	3	0	3	5	3	3	0	3	5	3	3	3	4	47.2	47.2	47.2	14.585	125	125	0	41.865		By MS/MS	By MS/MS	By MS/MS	By MS/MS	0.63745	0.74471	28.728	44	3	Leave out requantified	NaN	0.47089
P59999	P59999	8	8	8	Actin-related protein 2/3 complex subunit 4	Arpc4	Actin-related protein 2/3 complex subunit 4 OS=Mus musculus OX=10090 GN=Arpc4 PE=1 SV=3	1	8	8	8	3	8	8	7	7	3	8	8	7	7	3	8	8	7	7	8	6	54.8	54.8	54.8	19.667	168	168	0	45.309	By MS/MS	By MS/MS	By MS/MS	By MS/MS	By MS/MS	0.77434	1.0169	4.7113	113	9	Leave out requantified	0.60841	0.67826
P60060	P60060	2	2	2	Protein transport protein Sec61 subunit gamma	Sec61g	Protein transport protein Sec61 subunit gamma OS=Mus musculus OX=10090 GN=Sec61g PE=3 SV=1	1	2	2	2	0	2	2	2	2	0	2	2	2	2	0	2	2	2	2	1	1	36.8	36.8	36.8	7.7412	68	68	0	7.1058		By MS/MS	By MS/MS	By MS/MS	By MS/MS	0.86534	1.1206	16.702	11	2	Median	NaN	0.81186
P60122	P60122	22	22	22	RuvB-like 1	Ruvbl1	RuvB-like 1 OS=Mus musculus OX=10090 GN=Ruvbl1 PE=1 SV=1	1	22	22	22	11	19	19	19	16	11	19	19	19	16	11	19	19	19	16	19	14	70	70	70	50.213	456	456	0	166.11	By MS/MS	By MS/MS	By MS/MS	By MS/MS	By MS/MS	0.63795	0.76286	13.908	328	30	Leave out requantified	0.54889	0.61173
P60229	P60229	23	23	23	Eukaryotic translation initiation factor 3 subunit E	Eif3e	Eukaryotic translation initiation factor 3 subunit E OS=Mus musculus OX=10090 GN=Eif3e PE=1 SV=1	1	23	23	23	5	17	15	21	20	5	17	15	21	20	5	17	15	21	20	17	14	61.1	61.1	61.1	52.22	445	445	0	105.35	By MS/MS	By MS/MS	By MS/MS	By MS/MS	By MS/MS	0.85113	1.0445	16.51	257	21	Leave out requantified	0.71848	0.85803
P60330	P60330	2	2	2	Separin	Espl1	Separin OS=Mus musculus OX=10090 GN=Espl1 PE=1 SV=1	1	2	2	2	1	0	1	0	0	1	0	1	0	0	1	0	1	0	0	0	0	1.5	1.5	1.5	233.03	2118	2118	0.00041391	5.0944	By MS/MS		By MS/MS			NaN	NaN	NaN	1	0	Median	NaN	NaN
P60335	P60335	18	18	13	Poly(rC)-binding protein 1	Pcbp1	Poly(rC)-binding protein 1 OS=Mus musculus OX=10090 GN=Pcbp1 PE=1 SV=1	1	18	18	13	15	18	17	17	18	15	18	17	17	18	11	13	12	12	13	13	12	87.1	87.1	71.6	37.497	356	356	0	323.31	By MS/MS	By MS/MS	By MS/MS	By MS/MS	By MS/MS	0.78811	0.96202	3.8738	359	13	Leave out requantified	0.69432	0.79941
P60469-2;P60469	P60469-2;P60469	2;2	2;2	2;2	Liprin-alpha-3	Ppfia3	Isoform 2 of Liprin-alpha-3 OS=Mus musculus OX=10090 GN=Ppfia3;Liprin-alpha-3 OS=Mus musculus OX=10090 GN=Ppfia3 PE=1 SV=2	2	2	2	2	0	0	1	0	1	0	0	1	0	1	0	0	1	0	1	0	0	2.4	2.4	2.4	116.28	1043	1043;1194	0.0060693	2.9026			By MS/MS		By MS/MS	0.69825	0.76085	30.835	3	1	Median	NaN	NaN
P60521	P60521	2	2	2	Gamma-aminobutyric acid receptor-associated protein-like 2	Gabarapl2	Gamma-aminobutyric acid receptor-associated protein-like 2 OS=Mus musculus OX=10090 GN=Gabarapl2 PE=1 SV=1	1	2	2	2	1	2	1	2	1	1	2	1	2	1	1	2	1	2	1	2	1	16.2	16.2	16.2	13.667	117	117	0.0050725	3.0826	By MS/MS	By MS/MS	By MS/MS	By MS/MS	By MS/MS	2.6497	2.8356	41.752	17	0	Median	NaN	2.9314
P60670-2;P60670	P60670-2;P60670	2;2	2;2	2;2	Nuclear protein localization protein 4 homolog	Nploc4	Isoform 2 of Nuclear protein localization protein 4 homolog OS=Mus musculus OX=10090 GN=Nploc4;Nuclear protein localization protein 4 homolog OS=Mus musculus OX=10090 GN=Nploc4 PE=1 SV=3	2	2	2	2	0	1	1	2	1	0	1	1	2	1	0	1	1	2	1	1	0	5.6	5.6	5.6	64.378	576	576;608	0	6.2475		By matching	By MS/MS	By MS/MS	By MS/MS	0.90751	1.1154	0.35038	9	2	Leave out requantified	NaN	NaN
P60710	P60710	25	1	1	Actin, cytoplasmic 1;Actin, cytoplasmic 1, N-terminally processed	Actb	Actin, cytoplasmic 1 OS=Mus musculus OX=10090 GN=Actb PE=1 SV=1	1	25	1	1	24	24	23	25	25	1	1	1	1	1	1	1	1	1	1	1	1	78.9	4.5	4.5	41.736	375	375	0	68.965	By MS/MS	By MS/MS	By MS/MS	By MS/MS	By MS/MS	0.58423	0.71715	23.91	36	0	Median	0.58866	0.64801
P60762-2;P60762	P60762-2;P60762	2;2	2;2	2;2	Mortality factor 4-like protein 1	Morf4l1	Isoform 2 of Mortality factor 4-like protein 1 OS=Mus musculus OX=10090 GN=Morf4l1;Mortality factor 4-like protein 1 OS=Mus musculus OX=10090 GN=Morf4l1 PE=1 SV=2	2	2	2	2	0	1	2	2	2	0	1	2	2	2	0	1	2	2	2	1	0	7.7	7.7	7.7	37.23	323	323;362	0.00042717	5.6745		By MS/MS	By MS/MS	By MS/MS	By MS/MS	1.3314	1.5869	14.175	12	3	Leave out requantified	NaN	1.4128
P60766;P60766-1;P84096;Q9ER71-2;Q8R527;Q9ER71	P60766;P60766-1	8;6;1;1;1;1	8;6;1;1;1;1	7;5;0;0;0;0	Cell division control protein 42 homolog	Cdc42	Cell division control protein 42 homolog OS=Mus musculus OX=10090 GN=Cdc42 PE=1 SV=2;Isoform 1 of Cell division control protein 42 homolog OS=Mus musculus OX=10090 GN=Cdc42	6	8	8	7	5	8	6	8	8	5	8	6	8	8	5	7	5	7	7	7	6	48.2	48.2	42.4	21.258	191	191;191;191;204;205;214	0	55.882	By MS/MS	By MS/MS	By MS/MS	By MS/MS	By MS/MS	0.93302	1.1099	4.0873	124	5	Leave out requantified	0.80618	0.86129
P60824	P60824	4	4	4	Cold-inducible RNA-binding protein	Cirbp	Cold-inducible RNA-binding protein OS=Mus musculus OX=10090 GN=Cirbp PE=1 SV=1	1	4	4	4	2	2	3	1	1	2	2	3	1	1	2	2	3	1	1	2	3	33.1	33.1	33.1	18.607	172	172	0	10.961	By MS/MS	By MS/MS	By MS/MS	By matching	By matching	0.88595	1.1365	16.458	22	4	Leave out requantified	1.2977	1.0448
P60843	P60843	28	28	13	Eukaryotic initiation factor 4A-I	Eif4a1	Eukaryotic initiation factor 4A-I OS=Mus musculus OX=10090 GN=Eif4a1 PE=1 SV=1	1	28	28	13	22	27	27	28	27	22	27	27	28	27	13	13	12	13	13	12	12	71.9	71.9	40.1	46.153	406	406	0	323.31	By MS/MS	By MS/MS	By MS/MS	By MS/MS	By MS/MS	1.0274	1.245	7.9182	733	36	Leave out requantified	0.92393	1.0466
P60867	P60867	6	6	6	40S ribosomal protein S20	Rps20	40S ribosomal protein S20 OS=Mus musculus OX=10090 GN=Rps20 PE=1 SV=1	1	6	6	6	3	4	3	5	4	3	4	3	5	4	3	4	3	5	4	5	4	49.6	49.6	49.6	13.373	119	119	0	40.945	By MS/MS	By MS/MS	By MS/MS	By MS/MS	By MS/MS	0.9578	1.194	9.2892	91	2	Leave out requantified	0.86778	0.97782
P60898	P60898	2	2	2	DNA-directed RNA polymerase II subunit RPB9	Polr2i	DNA-directed RNA polymerase II subunit RPB9 OS=Mus musculus OX=10090 GN=Polr2i PE=1 SV=1	1	2	2	2	0	2	0	2	0	0	2	0	2	0	0	2	0	2	0	1	0	21.6	21.6	21.6	14.523	125	125	0.00080678	4.6306		By MS/MS		By MS/MS		0.58881	0.7335	18.914	9	3	Leave out requantified	NaN	0.58637
P61027	P61027	5	4	4	Ras-related protein Rab-10	Rab10	Ras-related protein Rab-10 OS=Mus musculus OX=10090 GN=Rab10 PE=1 SV=1	1	5	4	4	3	4	2	3	4	2	3	1	2	3	2	3	1	2	3	2	2	24.5	19	19	22.541	200	200	0	19.343	By MS/MS	By MS/MS	By MS/MS	By MS/MS	By MS/MS	0.73502	0.89059	6.3769	33	2	Leave out requantified	0.52904	0.70769
P61079;P62838;P61080;Q6ZWY6	P61079;P62838	4;3;1;1	4;3;1;1	4;3;1;1	Ubiquitin-conjugating enzyme E2 D3;Ubiquitin-conjugating enzyme E2 D2	Ube2d3;Ube2d2	Ubiquitin-conjugating enzyme E2 D3 OS=Mus musculus OX=10090 GN=Ube2d3 PE=1 SV=1;Ubiquitin-conjugating enzyme E2 D2 OS=Mus musculus OX=10090 GN=Ube2d2 PE=1 SV=1	4	4	4	4	3	4	3	4	4	3	4	3	4	4	3	4	3	4	4	4	3	40.8	40.8	40.8	16.687	147	147;147;147;147	0	38.491	By MS/MS	By MS/MS	By MS/MS	By MS/MS	By MS/MS	1.0337	1.2726	3.811	60	2	Leave out requantified	0.85463	1.0167
P61082	P61082	8	8	8	NEDD8-conjugating enzyme Ubc12	Ube2m	NEDD8-conjugating enzyme Ubc12 OS=Mus musculus OX=10090 GN=Ube2m PE=1 SV=1	1	8	8	8	0	7	4	7	7	0	7	4	7	7	0	7	4	7	7	8	2	42.1	42.1	42.1	20.9	183	183	0	20.149		By MS/MS	By MS/MS	By MS/MS	By MS/MS	0.90021	1.0523	14.693	59	2	Leave out requantified	NaN	0.86394
P61087	P61087	9	9	9	Ubiquitin-conjugating enzyme E2 K	Ube2k	Ubiquitin-conjugating enzyme E2 K OS=Mus musculus OX=10090 GN=Ube2k PE=1 SV=3	1	9	9	9	5	8	6	7	8	5	8	6	7	8	5	8	6	7	8	7	5	62	62	62	22.406	200	200	0	53.814	By MS/MS	By MS/MS	By MS/MS	By MS/MS	By MS/MS	0.83823	0.99882	16.111	96	6	Leave out requantified	0.72216	0.8746
P61089	P61089	9	9	8	Ubiquitin-conjugating enzyme E2 N	Ube2n	Ubiquitin-conjugating enzyme E2 N OS=Mus musculus OX=10090 GN=Ube2n PE=1 SV=1	1	9	9	8	5	9	7	9	8	5	9	7	9	8	4	8	6	8	7	8	6	75	75	70.4	17.138	152	152	0	85.511	By MS/MS	By MS/MS	By MS/MS	By MS/MS	By MS/MS	1.0445	1.2525	10.309	132	9	Leave out requantified	0.83213	0.96153
P61161	P61161	12	12	12	Actin-related protein 2	Actr2	Actin-related protein 2 OS=Mus musculus OX=10090 GN=Actr2 PE=1 SV=1	1	12	12	12	2	11	8	10	9	2	11	8	10	9	2	11	8	10	9	9	7	36.5	36.5	36.5	44.76	394	394	0	82.477	By MS/MS	By MS/MS	By MS/MS	By MS/MS	By MS/MS	0.94076	1.1841	11.998	119	13	Leave out requantified	0.71489	0.71542
P61164	P61164	6	1	1	Alpha-centractin	Actr1a	Alpha-centractin OS=Mus musculus OX=10090 GN=Actr1a PE=1 SV=1	1	6	1	1	1	4	5	4	4	0	1	1	1	1	0	1	1	1	1	1	0	20.2	5.9	5.9	42.613	376	376	0.0060736	2.9045	By matching	By matching	By matching	By MS/MS	By MS/MS	0.72585	1.0113	22.525	11	0	Plateau	NaN	0.88331
P61202;P61202-2	P61202;P61202-2	11;10	11;10	11;10	COP9 signalosome complex subunit 2	Cops2	COP9 signalosome complex subunit 2 OS=Mus musculus OX=10090 GN=Cops2 PE=1 SV=1;Isoform 2 of COP9 signalosome complex subunit 2 OS=Mus musculus OX=10090 GN=Cops2	2	11	11	11	1	11	7	8	4	1	11	7	8	4	1	11	7	8	4	8	3	33.6	33.6	33.6	51.596	443	443;450	0	88.498	By MS/MS	By MS/MS	By MS/MS	By MS/MS	By MS/MS	0.78519	1.0065	14.417	81	8	Leave out requantified	0.516	0.75977
P61205;P84078;Q8BSL7	P61205;P84078;Q8BSL7	10;10;7	10;10;7	6;6;4	ADP-ribosylation factor 3;ADP-ribosylation factor 1;ADP-ribosylation factor 2	Arf3;Arf1;Arf2	ADP-ribosylation factor 3 OS=Mus musculus OX=10090 GN=Arf3 PE=2 SV=2;ADP-ribosylation factor 1 OS=Mus musculus OX=10090 GN=Arf1 PE=1 SV=2;ADP-ribosylation factor 2 OS=Mus musculus OX=10090 GN=Arf2 PE=1 SV=2	3	10	10	6	7	10	9	9	9	7	10	9	9	9	3	6	5	6	6	5	6	64.1	64.1	35.4	20.601	181	181;181;181	0	166.29	By MS/MS	By MS/MS	By MS/MS	By MS/MS	By MS/MS	1.0432	1.2374	8.1417	188	14	Leave out requantified	0.88133	1.0166
P61211	P61211	3	3	3	ADP-ribosylation factor-like protein 1	Arl1	ADP-ribosylation factor-like protein 1 OS=Mus musculus OX=10090 GN=Arl1 PE=1 SV=1	1	3	3	3	2	3	2	2	3	2	3	2	2	3	2	3	2	2	3	3	2	23.8	23.8	23.8	20.411	181	181	0	7.452	By MS/MS	By MS/MS	By MS/MS	By MS/MS	By MS/MS	0.97541	1.1144	3.4865	31	3	Leave out requantified	0.85874	1.0154
P61219	P61219	1	1	1	DNA-directed RNA polymerases I, II, and III subunit RPABC2	Polr2f	DNA-directed RNA polymerases I, II, and III subunit RPABC2 OS=Mus musculus OX=10090 GN=Polr2f PE=2 SV=1	1	1	1	1	1	1	0	1	0	1	1	0	1	0	1	1	0	1	0	0	1	20.5	20.5	20.5	14.464	127	127	0.004019	3.1972	By MS/MS	By matching		By MS/MS		0.5918	0.77166	36.988	6	0	Median	0.5918	1.021
P61222	P61222	23	23	23	ATP-binding cassette sub-family E member 1	Abce1	ATP-binding cassette sub-family E member 1 OS=Mus musculus OX=10090 GN=Abce1 PE=1 SV=1	1	23	23	23	7	21	16	22	16	7	21	16	22	16	7	21	16	22	16	18	11	47.6	47.6	47.6	67.314	599	599	0	152.99	By MS/MS	By MS/MS	By MS/MS	By MS/MS	By MS/MS	0.88408	1.1364	10.649	239	18	Leave out requantified	0.64469	0.83987
P61255	P61255	10	10	10	60S ribosomal protein L26	Rpl26	60S ribosomal protein L26 OS=Mus musculus OX=10090 GN=Rpl26 PE=1 SV=1	1	10	10	10	6	8	9	8	8	6	8	9	8	8	6	8	9	8	8	7	8	45.5	45.5	45.5	17.258	145	145	0	26.229	By MS/MS	By MS/MS	By MS/MS	By MS/MS	By MS/MS	0.85395	1.0277	9.3627	135	11	Leave out requantified	0.69725	1.0159
P61290	P61290	8	8	8	Proteasome activator complex subunit 3	Psme3	Proteasome activator complex subunit 3 OS=Mus musculus OX=10090 GN=Psme3 PE=1 SV=1	1	8	8	8	1	8	6	7	8	1	8	6	7	8	1	8	6	7	8	8	5	35	35	35	29.506	254	254	0	77.223	By MS/MS	By MS/MS	By MS/MS	By MS/MS	By MS/MS	0.72811	0.91004	6.1345	119	6	Leave out requantified	0.63258	0.68469
P61327;Q9CQL1	P61327;Q9CQL1	9;8	9;8	9;8	Protein mago nashi homolog;Protein mago nashi homolog 2	Magoh;Magohb	Protein mago nashi homolog OS=Mus musculus OX=10090 GN=Magoh PE=2 SV=1;Protein mago nashi homolog 2 OS=Mus musculus OX=10090 GN=Magohb PE=2 SV=1	2	9	9	9	6	7	6	7	7	6	7	6	7	7	6	7	6	7	7	7	7	65.1	65.1	65.1	17.163	146	146;146	0	40.633	By MS/MS	By MS/MS	By MS/MS	By MS/MS	By MS/MS	0.64278	0.75523	14.028	118	5	Leave out requantified	0.51113	0.6049
P61358	P61358	6	6	6	60S ribosomal protein L27	Rpl27	60S ribosomal protein L27 OS=Mus musculus OX=10090 GN=Rpl27 PE=1 SV=2	1	6	6	6	5	6	6	6	5	5	6	6	6	5	5	6	6	6	5	6	5	50	50	50	15.798	136	136	0	28.282	By MS/MS	By MS/MS	By MS/MS	By MS/MS	By MS/MS	0.76917	0.89522	13.013	136	3	Leave out requantified	0.54567	0.81865
P61514	P61514	6	6	6	60S ribosomal protein L37a	Rpl37a	60S ribosomal protein L37a OS=Mus musculus OX=10090 GN=Rpl37a PE=1 SV=2	1	6	6	6	4	5	5	5	4	4	5	5	5	4	4	5	5	5	4	5	5	58.7	58.7	58.7	10.275	92	92	0	55.108	By MS/MS	By MS/MS	By MS/MS	By MS/MS	By MS/MS	0.9703	1.1222	4.6344	104	3	Leave out requantified	0.85962	1.1108
P61600	P61600	2	2	2	N-alpha-acetyltransferase 20	Naa20	N-alpha-acetyltransferase 20 OS=Mus musculus OX=10090 GN=Naa20 PE=1 SV=1	1	2	2	2	1	2	1	1	1	1	2	1	1	1	1	2	1	1	1	1	0	11.8	11.8	11.8	20.368	178	178	0.00041	4.8964	By MS/MS	By MS/MS	By MS/MS	By matching	By matching	0.95858	1.1822	25.74	11	2	Leave out requantified	NaN	0.95858
Q9JLR1;P61620	Q9JLR1;P61620	2;2	2;2	2;2	Protein transport protein Sec61 subunit alpha isoform 2;Protein transport protein Sec61 subunit alpha isoform 1	Sec61a2;Sec61a1	Protein transport protein Sec61 subunit alpha isoform 2 OS=Mus musculus OX=10090 GN=Sec61a2 PE=2 SV=3;Protein transport protein Sec61 subunit alpha isoform 1 OS=Mus musculus OX=10090 GN=Sec61a1 PE=1 SV=2	2	2	2	2	0	1	2	2	2	0	1	2	2	2	0	1	2	2	2	2	2	4.2	4.2	4.2	52.247	476	476;476	0.0004158	5.1803		By MS/MS	By MS/MS	By MS/MS	By MS/MS	0.77031	0.93399	5.8214	21	0	Leave out requantified	NaN	0.79295
P61750	P61750	8	4	4	ADP-ribosylation factor 4	Arf4	ADP-ribosylation factor 4 OS=Mus musculus OX=10090 GN=Arf4 PE=1 SV=2	1	8	4	4	5	8	7	6	6	1	4	3	3	3	1	4	3	3	3	3	3	64.4	27.8	27.8	20.396	180	180	0	30.387	By matching	By MS/MS	By MS/MS	By MS/MS	By MS/MS	1.2548	1.4749	9.2866	48	3	Leave out requantified	1.1794	1.2963
P61759	P61759	7	7	7	Prefoldin subunit 3	Vbp1	Prefoldin subunit 3 OS=Mus musculus OX=10090 GN=Vbp1 PE=1 SV=2	1	7	7	7	2	5	5	6	5	2	5	5	6	5	2	5	5	6	5	4	4	39.8	39.8	39.8	22.435	196	196	0	30.915	By MS/MS	By MS/MS	By MS/MS	By MS/MS	By MS/MS	0.91602	1.1944	10.59	70	18	Leave out requantified	0.87077	0.82002
P61804	P61804	3	3	3	Dolichyl-diphosphooligosaccharide--protein glycosyltransferase subunit DAD1	Dad1	Dolichyl-diphosphooligosaccharide--protein glycosyltransferase subunit DAD1 OS=Mus musculus OX=10090 GN=Dad1 PE=1 SV=3	1	3	3	3	0	3	2	2	2	0	3	2	2	2	0	3	2	2	2	3	1	28.3	28.3	28.3	12.497	113	113	0	17.348		By MS/MS	By MS/MS	By MS/MS	By MS/MS	0.97895	1.2337	6.972	28	4	Leave out requantified	NaN	0.94867
P61924	P61924	4	4	4	Coatomer subunit zeta-1	Copz1	Coatomer subunit zeta-1 OS=Mus musculus OX=10090 GN=Copz1 PE=1 SV=1	1	4	4	4	1	4	2	4	4	1	4	2	4	4	1	4	2	4	4	4	2	35	35	35	20.198	177	177	0	19.54	By matching	By MS/MS	By MS/MS	By MS/MS	By MS/MS	1.026	1.2646	8.7854	48	5	Leave out requantified	NaN	0.99844
P61957	P61957	2	2	1	Small ubiquitin-related modifier 2	Sumo2	Small ubiquitin-related modifier 2 OS=Mus musculus OX=10090 GN=Sumo2 PE=1 SV=1	1	2	2	1	2	2	2	2	2	2	2	2	2	2	1	1	1	1	1	0	1	23.2	23.2	10.5	10.871	95	95	0	17.242	By MS/MS	By MS/MS	By MS/MS	By MS/MS	By MS/MS	0.6864	0.84169	2.4698	35	1	Leave out requantified	0.60876	0.76981
P61961	P61961	3	3	3	Ubiquitin-fold modifier 1	Ufm1	Ubiquitin-fold modifier 1 OS=Mus musculus OX=10090 GN=Ufm1 PE=1 SV=1	1	3	3	3	0	2	3	2	2	0	2	3	2	2	0	2	3	2	2	2	1	60	60	60	9.1175	85	85	0	13.273		By MS/MS	By MS/MS	By MS/MS	By MS/MS	0.95172	1.0969	10.716	26	2	Leave out requantified	NaN	0.92314
P61965	P61965	10	10	10	WD repeat-containing protein 5	Wdr5	WD repeat-containing protein 5 OS=Mus musculus OX=10090 GN=Wdr5 PE=1 SV=1	1	10	10	10	3	6	2	7	6	3	6	2	7	6	3	6	2	7	6	6	6	42.8	42.8	42.8	36.588	334	334	0	42.869	By MS/MS	By MS/MS	By MS/MS	By MS/MS	By MS/MS	0.57659	0.75853	7.66	65	6	Leave out requantified	0.48875	0.66616
P61971	P61971	4	4	4	Nuclear transport factor 2	Nutf2	Nuclear transport factor 2 OS=Mus musculus OX=10090 GN=Nutf2 PE=1 SV=1	1	4	4	4	1	4	3	3	4	1	4	3	3	4	1	4	3	3	4	2	2	35.4	35.4	35.4	14.478	127	127	0	39.792	By MS/MS	By MS/MS	By MS/MS	By MS/MS	By MS/MS	0.73786	0.93376	2.975	40	1	Leave out requantified	0.64431	0.71723
P61979;P61979-2	P61979;P61979-2	27;27	1;1	1;1	Heterogeneous nuclear ribonucleoprotein K	Hnrnpk	Heterogeneous nuclear ribonucleoprotein K OS=Mus musculus OX=10090 GN=Hnrnpk PE=1 SV=1;Isoform 2 of Heterogeneous nuclear ribonucleoprotein K OS=Mus musculus OX=10090 GN=Hnrnpk	2	27	1	1	20	27	25	26	26	1	1	1	1	1	1	1	1	1	1	1	1	63.1	7.8	7.8	50.976	463	463;464	0.00043384	6.0426	By MS/MS	By MS/MS	By MS/MS	By MS/MS	By MS/MS	0.93669	0.97595	14.058	23	0	Median	0.74027	0.74778
P61979-3	P61979-3	27	27	1	Heterogeneous nuclear ribonucleoprotein K	Hnrnpk	Isoform 3 of Heterogeneous nuclear ribonucleoprotein K OS=Mus musculus OX=10090 GN=Hnrnpk	1	27	27	1	19	27	25	26	26	19	27	25	26	26	0	1	1	1	1	1	1	61	61	2.7	48.51	439	439	0	323.31	By MS/MS	By MS/MS	By MS/MS	By MS/MS	By MS/MS	0.67107	0.84053	8.0249	571	19	Leave out requantified	0.55208	0.62439
P61982	P61982	16	13	10	14-3-3 protein gamma;14-3-3 protein gamma, N-terminally processed	Ywhag	14-3-3 protein gamma OS=Mus musculus OX=10090 GN=Ywhag PE=1 SV=2	1	16	13	10	11	15	14	16	15	9	12	12	13	12	8	9	9	10	9	9	9	69.2	65.2	54.7	28.302	247	247	0	260.02	By MS/MS	By MS/MS	By MS/MS	By MS/MS	By MS/MS	0.78331	0.95603	5.784	289	10	Leave out requantified	0.72838	0.78826
P62071	P62071	5	5	3	Ras-related protein R-Ras2	Rras2	Ras-related protein R-Ras2 OS=Mus musculus OX=10090 GN=Rras2 PE=1 SV=1	1	5	5	3	0	5	3	4	4	0	5	3	4	4	0	3	1	2	2	2	0	29.4	29.4	16.2	23.399	204	204	0	27.209		By MS/MS	By MS/MS	By MS/MS	By MS/MS	0.88615	1.1308	16.953	45	3	Leave out requantified	NaN	0.75335
P62073	P62073	2	2	2	Mitochondrial import inner membrane translocase subunit Tim10	Timm10	Mitochondrial import inner membrane translocase subunit Tim10 OS=Mus musculus OX=10090 GN=Timm10 PE=1 SV=1	1	2	2	2	0	2	0	2	2	0	2	0	2	2	0	2	0	2	2	2	0	16.7	16.7	16.7	10.333	90	90	0.0060628	2.8963		By MS/MS		By MS/MS	By MS/MS	0.49619	0.6114	32.423	19	2	Leave out requantified	NaN	0.41527
P62075	P62075	7	7	7	Mitochondrial import inner membrane translocase subunit Tim13	Timm13	Mitochondrial import inner membrane translocase subunit Tim13 OS=Mus musculus OX=10090 GN=Timm13 PE=1 SV=1	1	7	7	7	1	6	6	7	6	1	6	6	7	6	1	6	6	7	6	7	3	77.9	77.9	77.9	10.458	95	95	0	100.69	By MS/MS	By MS/MS	By MS/MS	By MS/MS	By MS/MS	0.4543	0.55216	19.419	85	1	Leave out requantified	0.39156	0.423
P62077	P62077	3	3	3	Mitochondrial import inner membrane translocase subunit Tim8 B	Timm8b	Mitochondrial import inner membrane translocase subunit Tim8 B OS=Mus musculus OX=10090 GN=Timm8b PE=1 SV=1	1	3	3	3	1	1	0	3	3	1	1	0	3	3	1	1	0	3	3	2	1	37.3	37.3	37.3	9.2864	83	83	0	10.522	By MS/MS	By matching		By MS/MS	By MS/MS	0.53399	0.72483	8.5405	14	5	Leave out requantified	NaN	NaN
P62082	P62082	15	15	15	40S ribosomal protein S7	Rps7	40S ribosomal protein S7 OS=Mus musculus OX=10090 GN=Rps7 PE=1 SV=1	1	15	15	15	7	13	12	14	12	7	13	12	14	12	7	13	12	14	12	12	11	69.6	69.6	69.6	22.127	194	194	0	114.57	By MS/MS	By MS/MS	By MS/MS	By MS/MS	By MS/MS	0.91523	1.0814	7.9153	261	3	Leave out requantified	0.85107	0.9276
P62137	P62137	19	19	5	Serine/threonine-protein phosphatase PP1-alpha catalytic subunit	Ppp1ca	Serine/threonine-protein phosphatase PP1-alpha catalytic subunit OS=Mus musculus OX=10090 GN=Ppp1ca PE=1 SV=1	1	19	19	5	8	18	16	18	18	8	18	16	18	18	0	5	4	5	5	4	4	67	67	17.9	37.54	330	330	0	173.63	By MS/MS	By MS/MS	By MS/MS	By MS/MS	By MS/MS	0.64171	0.81671	10.193	305	32	Leave out requantified	0.62964	0.63041
P62141	P62141	19	8	7	Serine/threonine-protein phosphatase PP1-beta catalytic subunit	Ppp1cb	Serine/threonine-protein phosphatase PP1-beta catalytic subunit OS=Mus musculus OX=10090 GN=Ppp1cb PE=1 SV=3	1	19	8	7	8	18	16	18	17	2	7	6	7	6	2	6	5	6	5	4	4	66.1	34.3	30.9	37.186	327	327	0	22.315	By MS/MS	By MS/MS	By MS/MS	By MS/MS	By MS/MS	0.65966	0.8289	6.6288	80	9	Leave out requantified	0.63643	0.623
P62192	P62192	20	20	20	26S protease regulatory subunit 4	Psmc1	26S proteasome regulatory subunit 4 OS=Mus musculus OX=10090 GN=Psmc1 PE=1 SV=1	1	20	20	20	5	18	15	14	12	5	18	15	14	12	5	18	15	14	12	13	10	53	53	53	49.184	440	440	0	148.37	By MS/MS	By MS/MS	By MS/MS	By MS/MS	By MS/MS	0.90857	1.1098	19.958	219	16	Leave out requantified	0.85105	0.90041
P62196	P62196	17	17	17	26S protease regulatory subunit 8	Psmc5	26S proteasome regulatory subunit 8 OS=Mus musculus OX=10090 GN=Psmc5 PE=1 SV=1	1	17	17	17	3	16	15	17	16	3	16	15	17	16	3	16	15	17	16	16	12	52.7	52.7	52.7	45.626	406	406	0	136.35	By MS/MS	By MS/MS	By MS/MS	By MS/MS	By MS/MS	0.83399	1.0222	7.7158	230	26	Leave out requantified	0.71777	0.8037
P62242	P62242	15	15	15	40S ribosomal protein S8	Rps8	40S ribosomal protein S8 OS=Mus musculus OX=10090 GN=Rps8 PE=1 SV=2	1	15	15	15	13	14	14	14	14	13	14	14	14	14	13	14	14	14	14	13	14	59.1	59.1	59.1	24.205	208	208	0	206.04	By MS/MS	By MS/MS	By MS/MS	By MS/MS	By MS/MS	0.82141	1.0139	4.1657	320	19	Leave out requantified	0.73775	0.95084
P62245	P62245	8	8	8	40S ribosomal protein S15a	Rps15a	40S ribosomal protein S15a OS=Mus musculus OX=10090 GN=Rps15a PE=1 SV=2	1	8	8	8	6	7	8	8	7	6	7	8	8	7	6	7	8	8	7	8	7	59.2	59.2	59.2	14.839	130	130	0	47.845	By MS/MS	By MS/MS	By MS/MS	By MS/MS	By MS/MS	0.90768	1.1819	10.695	128	2	Leave out requantified	0.87776	0.93498
P62254	P62254	1	1	1	Ubiquitin-conjugating enzyme E2 G1;Ubiquitin-conjugating enzyme E2 G1, N-terminally processed	Ube2g1	Ubiquitin-conjugating enzyme E2 G1 OS=Mus musculus OX=10090 GN=Ube2g1 PE=1 SV=3	1	1	1	1	0	1	0	1	1	0	1	0	1	1	0	1	0	1	1	1	1	7.1	7.1	7.1	19.509	170	170	0.0053976	2.997		By matching		By MS/MS	By matching	0.88058	1.1554	30.715	5	0	Median	NaN	NaN
P62257	P62257	2	2	2	Ubiquitin-conjugating enzyme E2 H	Ube2h	Ubiquitin-conjugating enzyme E2 H OS=Mus musculus OX=10090 GN=Ube2h PE=1 SV=1	1	2	2	2	1	1	1	1	1	1	1	1	1	1	1	1	1	1	1	1	2	12.6	12.6	12.6	20.655	183	183	0.0086836	2.573	By MS/MS	By MS/MS	By MS/MS	By MS/MS	By MS/MS	0.84741	0.95972	44.695	10	1	Median	NaN	NaN
P62259	P62259	19	19	16	14-3-3 protein epsilon	Ywhae	14-3-3 protein epsilon OS=Mus musculus OX=10090 GN=Ywhae PE=1 SV=1	1	19	19	16	12	17	16	17	17	12	17	16	17	17	10	14	14	14	14	13	14	75.3	75.3	68.2	29.174	255	255	0	323.31	By MS/MS	By MS/MS	By MS/MS	By MS/MS	By MS/MS	0.75615	0.92738	5.7633	383	25	Leave out requantified	0.61649	0.74178
P62264	P62264	7	7	7	40S ribosomal protein S14	Rps14	40S ribosomal protein S14 OS=Mus musculus OX=10090 GN=Rps14 PE=1 SV=3	1	7	7	7	7	7	7	7	7	7	7	7	7	7	7	7	7	7	7	7	7	65.6	65.6	65.6	16.273	151	151	0	52.574	By MS/MS	By MS/MS	By MS/MS	By MS/MS	By MS/MS	0.93073	1.095	3.6873	161	4	Leave out requantified	0.82343	1.0093
P62267	P62267	7	7	7	40S ribosomal protein S23	Rps23	40S ribosomal protein S23 OS=Mus musculus OX=10090 GN=Rps23 PE=1 SV=3	1	7	7	7	7	7	5	7	7	7	7	5	7	7	7	7	5	7	7	7	7	49	49	49	15.807	143	143	0	58.188	By MS/MS	By MS/MS	By MS/MS	By MS/MS	By MS/MS	0.90777	1.0629	15.239	130	1	Leave out requantified	0.78626	1.0262
P62270	P62270	13	13	13	40S ribosomal protein S18	Rps18	40S ribosomal protein S18 OS=Mus musculus OX=10090 GN=Rps18 PE=1 SV=3	1	13	13	13	7	13	12	12	12	7	13	12	12	12	7	13	12	12	12	12	10	58.6	58.6	58.6	17.718	152	152	0	114.73	By MS/MS	By MS/MS	By MS/MS	By MS/MS	By MS/MS	1.0068	1.21	7.9374	220	8	Leave out requantified	0.85665	1.0145
P62274	P62274	3	3	3	40S ribosomal protein S29	Rps29	40S ribosomal protein S29 OS=Mus musculus OX=10090 GN=Rps29 PE=1 SV=2	1	3	3	3	1	3	2	3	3	1	3	2	3	3	1	3	2	3	3	3	2	46.4	46.4	46.4	6.6767	56	56	0	7.3212	By MS/MS	By MS/MS	By MS/MS	By MS/MS	By MS/MS	0.91157	1.0635	5.0786	49	1	Leave out requantified	NaN	0.90956
P62281	P62281	14	14	14	40S ribosomal protein S11	Rps11	40S ribosomal protein S11 OS=Mus musculus OX=10090 GN=Rps11 PE=1 SV=3	1	14	14	14	8	14	13	14	13	8	14	13	14	13	8	14	13	14	13	13	13	62	62	62	18.431	158	158	0	64.148	By MS/MS	By MS/MS	By MS/MS	By MS/MS	By MS/MS	0.96383	1.1196	6.0558	268	15	Leave out requantified	0.77032	1.0561
P62301	P62301	9	9	9	40S ribosomal protein S13	Rps13	40S ribosomal protein S13 OS=Mus musculus OX=10090 GN=Rps13 PE=1 SV=2	1	9	9	9	5	7	9	8	7	5	7	9	8	7	5	7	9	8	7	6	6	53	53	53	17.222	151	151	0	39.802	By MS/MS	By MS/MS	By MS/MS	By MS/MS	By MS/MS	1.062	1.2529	2.8579	132	4	Leave out requantified	0.86102	1.1093
P62305	P62305	4	4	4	Small nuclear ribonucleoprotein E	Snrpe	Small nuclear ribonucleoprotein E OS=Mus musculus OX=10090 GN=Snrpe PE=1 SV=1	1	4	4	4	4	2	2	3	3	4	2	2	3	3	4	2	2	3	3	3	3	65.2	65.2	65.2	10.803	92	92	0	36.43	By MS/MS	By MS/MS	By MS/MS	By MS/MS	By MS/MS	0.61219	0.73951	7.578	47	3	Leave out requantified	0.49564	0.54197
P62307	P62307	4	4	4	Small nuclear ribonucleoprotein F	Snrpf	Small nuclear ribonucleoprotein F OS=Mus musculus OX=10090 GN=Snrpf PE=1 SV=1	1	4	4	4	1	4	3	4	4	1	4	3	4	4	1	4	3	4	4	4	4	48.8	48.8	48.8	9.7251	86	86	0	71.025	By MS/MS	By MS/MS	By MS/MS	By MS/MS	By MS/MS	0.59209	0.74699	7.8713	72	4	Leave out requantified	0.51763	0.52586
P62309	P62309	3	3	3	Small nuclear ribonucleoprotein G	Snrpg	Small nuclear ribonucleoprotein G OS=Mus musculus OX=10090 GN=Snrpg PE=1 SV=1	1	3	3	3	1	3	2	2	3	1	3	2	2	3	1	3	2	2	3	2	2	36.8	36.8	36.8	8.496	76	76	0	15.048	By MS/MS	By MS/MS	By MS/MS	By MS/MS	By MS/MS	0.50579	0.68845	12.904	42	3	Leave out requantified	0.4049	0.45405
P62311	P62311	4	4	4	U6 snRNA-associated Sm-like protein LSm3	Lsm3	U6 snRNA-associated Sm-like protein LSm3 OS=Mus musculus OX=10090 GN=Lsm3 PE=1 SV=2	1	4	4	4	0	2	2	4	3	0	2	2	4	3	0	2	2	4	3	3	3	43.1	43.1	43.1	11.845	102	102	0	10.372		By MS/MS	By MS/MS	By MS/MS	By MS/MS	0.66774	0.8478	9.0639	41	0	Leave out requantified	NaN	0.53501
P62313	P62313	4	4	4	U6 snRNA-associated Sm-like protein LSm6	Lsm6	U6 snRNA-associated Sm-like protein LSm6 OS=Mus musculus OX=10090 GN=Lsm6 PE=1 SV=1	1	4	4	4	0	4	1	4	4	0	4	1	4	4	0	4	1	4	4	3	3	42.5	42.5	42.5	9.1275	80	80	0	9.0964		By MS/MS	By MS/MS	By MS/MS	By MS/MS	0.70973	0.8975	8.0419	31	14	Leave out requantified	NaN	0.64192
P62315	P62315	4	4	4	Small nuclear ribonucleoprotein Sm D1	Snrpd1	Small nuclear ribonucleoprotein Sm D1 OS=Mus musculus OX=10090 GN=Snrpd1 PE=1 SV=1	1	4	4	4	4	4	3	4	4	4	4	3	4	4	4	4	3	4	4	4	4	54.6	54.6	54.6	13.281	119	119	0	40.102	By MS/MS	By MS/MS	By MS/MS	By MS/MS	By MS/MS	0.62633	0.74415	15.722	96	8	Leave out requantified	0.47327	0.60442
P62317	P62317	9	9	9	Small nuclear ribonucleoprotein Sm D2	Snrpd2	Small nuclear ribonucleoprotein Sm D2 OS=Mus musculus OX=10090 GN=Snrpd2 PE=1 SV=1	1	9	9	9	3	8	7	8	9	3	8	7	8	9	3	8	7	8	9	7	7	67.8	67.8	67.8	13.527	118	118	0	43.811	By MS/MS	By MS/MS	By MS/MS	By MS/MS	By MS/MS	0.59597	0.72819	9.1619	117	6	Leave out requantified	0.43677	0.57192
P62320	P62320	5	5	5	Small nuclear ribonucleoprotein Sm D3	Snrpd3	Small nuclear ribonucleoprotein Sm D3 OS=Mus musculus OX=10090 GN=Snrpd3 PE=1 SV=1	1	5	5	5	4	5	4	5	5	4	5	4	5	5	4	5	4	5	5	5	5	53.2	53.2	53.2	13.916	126	126	0	50.857	By MS/MS	By MS/MS	By MS/MS	By MS/MS	By MS/MS	0.62542	0.78028	7.3325	99	0	Leave out requantified	0.47961	0.61303
P62322	P62322	2	2	2	U6 snRNA-associated Sm-like protein LSm5	Lsm5	U6 snRNA-associated Sm-like protein LSm5 OS=Mus musculus OX=10090 GN=Lsm5 PE=3 SV=2	1	2	2	2	0	2	2	2	2	0	2	2	2	2	0	2	2	2	2	1	1	46.2	46.2	46.2	9.9374	91	91	0	18.856		By MS/MS	By MS/MS	By MS/MS	By MS/MS	0.61685	1.0082	27.688	18	0	Linear	NaN	0.73535
P62331	P62331	3	3	3	ADP-ribosylation factor 6	Arf6	ADP-ribosylation factor 6 OS=Mus musculus OX=10090 GN=Arf6 PE=1 SV=2	1	3	3	3	2	3	2	3	3	2	3	2	3	3	2	3	2	3	3	3	3	24.6	24.6	24.6	20.082	175	175	0	11.866	By MS/MS	By MS/MS	By MS/MS	By MS/MS	By MS/MS	1.1023	1.2948	4.9103	43	5	Leave out requantified	1.0472	1.0655
P62334	P62334	19	19	19	26S protease regulatory subunit 10B	Psmc6	26S proteasome regulatory subunit 10B OS=Mus musculus OX=10090 GN=Psmc6 PE=1 SV=1	1	19	19	19	4	18	15	16	10	4	18	15	16	10	4	18	15	16	10	16	11	65	65	65	44.172	389	389	0	149.89	By MS/MS	By MS/MS	By MS/MS	By MS/MS	By MS/MS	0.85604	1.082	14.653	208	16	Leave out requantified	0.84043	0.82295
P62488	P62488	4	4	4	DNA-directed RNA polymerase II subunit RPB7	Polr2g	DNA-directed RNA polymerase II subunit RPB7 OS=Mus musculus OX=10090 GN=Polr2g PE=1 SV=1	1	4	4	4	0	3	1	1	2	0	3	1	1	2	0	3	1	1	2	3	1	25.6	25.6	25.6	19.294	172	172	0	15.023		By MS/MS	By MS/MS	By MS/MS	By MS/MS	0.17351	0.24178	66.816	18	10	Linear	NaN	0.73095
P62500-2;P62500-3;P62500	P62500-2	3;1;1	3;1;1	3;1;1	TSC22 domain family protein 1	Tsc22d1	Isoform 2 of TSC22 domain family protein 1 OS=Mus musculus OX=10090 GN=Tsc22d1	3	3	3	3	1	1	2	1	1	1	1	2	1	1	1	1	2	1	1	1	2	32.2	32.2	32.2	15.582	143	143;995;1077	0	25.608	By MS/MS	By MS/MS	By MS/MS	By MS/MS	By MS/MS	1.2577	1.5912	9.1757	19	0	Leave out requantified	0.94017	0.80394
P62627	P62627	4	4	4	Dynein light chain roadblock-type 1	Dynlrb1	Dynein light chain roadblock-type 1 OS=Mus musculus OX=10090 GN=Dynlrb1 PE=1 SV=3	1	4	4	4	1	3	3	3	2	1	3	3	3	2	1	3	3	3	2	1	2	52.1	52.1	52.1	10.99	96	96	0	20.721	By MS/MS	By MS/MS	By MS/MS	By MS/MS	By MS/MS	0.96852	1.0782	17.261	25	8	Leave out requantified	1.1343	1.279
P62702	P62702	23	23	23	40S ribosomal protein S4, X isoform	Rps4x	40S ribosomal protein S4, X isoform OS=Mus musculus OX=10090 GN=Rps4x PE=1 SV=2	1	23	23	23	17	23	20	23	23	17	23	20	23	23	17	23	20	23	23	23	21	65.4	65.4	65.4	29.597	263	263	0	226.21	By MS/MS	By MS/MS	By MS/MS	By MS/MS	By MS/MS	1.0279	1.222	6.7767	459	16	Leave out requantified	0.87511	1.0542
P62717	P62717	11	11	11	60S ribosomal protein L18a	Rpl18a	60S ribosomal protein L18a OS=Mus musculus OX=10090 GN=Rpl18a PE=1 SV=1	1	11	11	11	7	10	10	10	9	7	10	10	10	9	7	10	10	10	9	11	10	51.1	51.1	51.1	20.732	176	176	0	87.611	By MS/MS	By MS/MS	By MS/MS	By MS/MS	By MS/MS	0.90487	1.0435	7.6261	196	3	Leave out requantified	0.74975	0.98305
P63268;P62737	P63268;P62737	18;18	1;1	1;1	Actin, gamma-enteric smooth muscle;Actin, aortic smooth muscle	Actg2;Acta2	Actin, gamma-enteric smooth muscle OS=Mus musculus OX=10090 GN=Actg2 PE=1 SV=1;Actin, aortic smooth muscle OS=Mus musculus OX=10090 GN=Acta2 PE=1 SV=1	2	18	1	1	13	12	11	18	15	0	0	0	1	0	0	0	0	1	0	0	0	52.7	2.9	2.9	41.876	376	376;377	1	-2	By matching	By matching	By matching	By MS/MS	By matching	NaN	NaN	NaN	1	1	Median	NaN	NaN
P62743	P62743	3	3	3	AP-2 complex subunit sigma	Ap2s1	AP-2 complex subunit sigma OS=Mus musculus OX=10090 GN=Ap2s1 PE=1 SV=1	1	3	3	3	1	2	0	2	3	1	2	0	2	3	1	2	0	2	3	2	2	19.7	19.7	19.7	17.018	142	142	0	7.3812	By MS/MS	By MS/MS		By MS/MS	By MS/MS	0.85484	1.1725	11.082	18	0	Leave out requantified	0.74094	0.88542
P62748;P84075;Q91X97	P62748;P84075	5;4;2	5;4;2	5;4;2	Hippocalcin-like protein 1;Neuron-specific calcium-binding protein hippocalcin	Hpcal1;Hpca	Hippocalcin-like protein 1 OS=Mus musculus OX=10090 GN=Hpcal1 PE=1 SV=2;Neuron-specific calcium-binding protein hippocalcin OS=Mus musculus OX=10090 GN=Hpca PE=1 SV=2	3	5	5	5	1	2	0	2	2	1	2	0	2	2	1	2	0	2	2	3	0	28	28	28	22.338	193	193;193;193	0	8.7692	By MS/MS	By MS/MS		By MS/MS	By MS/MS	0.92869	1.022	16.884	15	2	Leave out requantified	0.95524	0.75368
P62751	P62751	7	7	7	60S ribosomal protein L23a	Rpl23a	60S ribosomal protein L23a OS=Mus musculus OX=10090 GN=Rpl23a PE=1 SV=1	1	7	7	7	6	7	6	7	6	6	7	6	7	6	6	7	6	7	6	7	6	41.7	41.7	41.7	17.695	156	156	0	39.486	By MS/MS	By MS/MS	By MS/MS	By MS/MS	By MS/MS	0.89339	1.0637	4.3142	160	7	Leave out requantified	0.77924	1.0103
P62754	P62754	12	12	12	40S ribosomal protein S6	Rps6	40S ribosomal protein S6 OS=Mus musculus OX=10090 GN=Rps6 PE=1 SV=1	1	12	12	12	6	12	11	11	10	6	12	11	11	10	6	12	11	11	10	10	7	42.6	42.6	42.6	28.68	249	249	0	105.96	By MS/MS	By MS/MS	By MS/MS	By MS/MS	By MS/MS	0.8633	1.0248	4.761	215	14	Leave out requantified	0.73406	1.029
P62774	P62774	5	5	5	Myotrophin	Mtpn	Myotrophin OS=Mus musculus OX=10090 GN=Mtpn PE=1 SV=2	1	5	5	5	0	4	3	3	3	0	4	3	3	3	0	4	3	3	3	4	1	52.5	52.5	52.5	12.861	118	118	0	44.327		By MS/MS	By MS/MS	By MS/MS	By MS/MS	0.9616	1.0721	15.36	41	2	Leave out requantified	NaN	0.8724
P62806	P62806	10	10	10	Histone H4	Hist1h4a	Histone H4 OS=Mus musculus OX=10090 GN=H4c16 PE=1 SV=2	1	10	10	10	7	9	10	10	8	7	9	10	10	8	7	9	10	10	8	9	8	55.3	55.3	55.3	11.367	103	103	0	127.77	By MS/MS	By MS/MS	By MS/MS	By MS/MS	By MS/MS	0.69738	0.89343	27.368	263	14	Leave out requantified	0.97967	0.59533
P62814;Q91YH6	P62814	14;4	14;4	14;4	V-type proton ATPase subunit B, brain isoform	Atp6v1b2	V-type proton ATPase subunit B, brain isoform OS=Mus musculus OX=10090 GN=Atp6v1b2 PE=1 SV=1	2	14	14	14	6	11	10	9	11	6	11	10	9	11	6	11	10	9	11	11	6	42.5	42.5	42.5	56.55	511	511;513	0	83.41	By MS/MS	By MS/MS	By MS/MS	By MS/MS	By MS/MS	0.97423	1.2084	16.198	128	8	Leave out requantified	0.82057	0.89965
P62821	P62821	11	11	7	Ras-related protein Rab-1A	Rab1A	Ras-related protein Rab-1A OS=Mus musculus OX=10090 GN=Rab1A PE=1 SV=3	1	11	11	7	3	11	10	10	10	3	11	10	10	10	1	7	6	6	6	6	4	67.8	67.8	45.9	22.677	205	205	0	73.347	By MS/MS	By MS/MS	By MS/MS	By MS/MS	By MS/MS	0.82875	1.0609	6.3379	163	12	Leave out requantified	0.73809	0.77968
P62827;Q61820	P62827	15;7	15;7	15;7	GTP-binding nuclear protein Ran	Ran	GTP-binding nuclear protein Ran OS=Mus musculus OX=10090 GN=Ran PE=1 SV=3	2	15	15	15	12	12	12	13	12	12	12	12	13	12	12	12	12	13	12	11	12	62.5	62.5	62.5	24.423	216	216;216	0	85.111	By MS/MS	By MS/MS	By MS/MS	By MS/MS	By MS/MS	0.78545	0.93077	6.0863	265	13	Leave out requantified	0.66485	0.77535
P62830	P62830	10	10	10	60S ribosomal protein L23	Rpl23	60S ribosomal protein L23 OS=Mus musculus OX=10090 GN=Rpl23 PE=1 SV=1	1	10	10	10	6	8	7	8	8	6	8	7	8	8	6	8	7	8	8	5	7	72.1	72.1	72.1	14.865	140	140	0	58.829	By MS/MS	By MS/MS	By MS/MS	By MS/MS	By MS/MS	0.98229	1.1535	17.909	133	6	Leave out requantified	0.81678	1.1574
P62835	P62835	7	7	2	Ras-related protein Rap-1A	Rap1a	Ras-related protein Rap-1A OS=Mus musculus OX=10090 GN=Rap1a PE=1 SV=1	1	7	7	2	3	5	6	6	5	3	5	6	6	5	0	1	1	1	0	1	0	46.7	46.7	14.1	20.987	184	184	0	46.502	By MS/MS	By MS/MS	By MS/MS	By MS/MS	By MS/MS	0.87568	1.0669	15.216	83	7	Leave out requantified	0.71509	0.75629
P62843	P62843	5	5	5	40S ribosomal protein S15	Rps15	40S ribosomal protein S15 OS=Mus musculus OX=10090 GN=Rps15 PE=1 SV=2	1	5	5	5	5	5	5	4	4	5	5	5	4	4	5	5	5	4	4	4	3	64.1	64.1	64.1	17.04	145	145	0	65.034	By MS/MS	By MS/MS	By MS/MS	By MS/MS	By MS/MS	0.93343	1.0585	12.697	123	2	Leave out requantified	0.89476	0.96471
P62849-2;P62849-3;P62849	P62849-2;P62849-3;P62849	5;5;5	5;5;5	5;5;5	40S ribosomal protein S24	Rps24	Isoform 2 of 40S ribosomal protein S24 OS=Mus musculus OX=10090 GN=Rps24;Isoform 3 of 40S ribosomal protein S24 OS=Mus musculus OX=10090 GN=Rps24;40S ribosomal protein S24 OS=Mus musculus OX=10090 GN=Rps24 PE=1 SV=1	3	5	5	5	3	4	5	4	4	3	4	5	4	4	3	4	5	4	4	4	4	40.8	40.8	40.8	15.069	130	130;131;133	0	35.082	By MS/MS	By MS/MS	By MS/MS	By MS/MS	By MS/MS	0.91981	1.0725	4.4217	122	7	Leave out requantified	0.81495	1.0329
P62852	P62852	5	5	5	40S ribosomal protein S25	Rps25	40S ribosomal protein S25 OS=Mus musculus OX=10090 GN=Rps25 PE=1 SV=1	1	5	5	5	3	5	5	4	3	3	5	5	4	3	3	5	5	4	3	4	4	36.8	36.8	36.8	13.742	125	125	0	15.482	By MS/MS	By MS/MS	By MS/MS	By MS/MS	By MS/MS	0.93759	1.1302	2.0334	59	0	Leave out requantified	0.83528	1.0382
P62855	P62855	5	5	5	40S ribosomal protein S26	Rps26	40S ribosomal protein S26 OS=Mus musculus OX=10090 GN=Rps26 PE=1 SV=3	1	5	5	5	3	5	5	5	5	3	5	5	5	5	3	5	5	5	5	5	4	39.1	39.1	39.1	13.015	115	115	0	31.515	By MS/MS	By MS/MS	By MS/MS	By MS/MS	By MS/MS	0.86389	1.0534	3.6696	115	2	Leave out requantified	0.82147	0.98152
P62858	P62858	7	7	7	40S ribosomal protein S28	Rps28	40S ribosomal protein S28 OS=Mus musculus OX=10090 GN=Rps28 PE=1 SV=1	1	7	7	7	7	7	7	7	7	7	7	7	7	7	7	7	7	7	7	7	7	56.5	56.5	56.5	7.8409	69	69	0	88.042	By MS/MS	By MS/MS	By MS/MS	By MS/MS	By MS/MS	0.71256	0.96429	8.8227	133	5	Leave out requantified	0.70935	0.79105
P62862	P62862	2	2	2	40S ribosomal protein S30	Fau	40S ribosomal protein S30 OS=Mus musculus OX=10090 GN=Fau PE=1 SV=1	1	2	2	2	1	2	2	2	2	1	2	2	2	2	1	2	2	2	2	2	2	18.6	18.6	18.6	6.6478	59	59	0	6.6394	By MS/MS	By MS/MS	By MS/MS	By MS/MS	By MS/MS	0.89427	1.0902	2.4955	39	0	Leave out requantified	0.89899	1.0329
P62869	P62869	5	5	5	Transcription elongation factor B polypeptide 2	Tceb2	Elongin-B OS=Mus musculus OX=10090 GN=Elob PE=1 SV=1	1	5	5	5	2	5	5	5	5	2	5	5	5	5	2	5	5	5	5	5	5	50	50	50	13.17	118	118	0	34.852	By MS/MS	By MS/MS	By MS/MS	By MS/MS	By MS/MS	0.86699	1.1759	7.1324	76	3	Leave out requantified	0.78452	0.88542
P62874;Q61011	P62874	12;2	12;2	6;0	Guanine nucleotide-binding protein G(I)/G(S)/G(T) subunit beta-1	Gnb1	Guanine nucleotide-binding protein G(I)/G(S)/G(T) subunit beta-1 OS=Mus musculus OX=10090 GN=Gnb1 PE=1 SV=3	2	12	12	6	6	12	10	11	11	6	12	10	11	11	3	6	5	5	5	5	5	50.6	50.6	29.4	37.377	340	340;340	0	110.73	By MS/MS	By MS/MS	By MS/MS	By MS/MS	By MS/MS	0.68849	0.84711	9.749	188	16	Leave out requantified	0.573	0.53462
P62876	P62876	2	2	2	DNA-directed RNA polymerases I, II, and III subunit RPABC5	Polr2l	DNA-directed RNA polymerases I, II, and III subunit RPABC5 OS=Mus musculus OX=10090 GN=Polr2l PE=3 SV=1	1	2	2	2	1	2	1	2	1	1	2	1	2	1	1	2	1	2	1	1	1	29.9	29.9	29.9	7.645	67	67	0.00080386	4.579	By matching	By MS/MS	By MS/MS	By MS/MS	By MS/MS	0.45895	0.55168	43.873	17	3	Leave out requantified	NaN	0.44958
P62878	P62878	4	4	4	E3 ubiquitin-protein ligase RBX1;E3 ubiquitin-protein ligase RBX1, N-terminally processed	Rbx1	E3 ubiquitin-protein ligase RBX1 OS=Mus musculus OX=10090 GN=Rbx1 PE=1 SV=1	1	4	4	4	1	4	4	4	4	1	4	4	4	4	1	4	4	4	4	4	2	30.6	30.6	30.6	12.274	108	108	0	63.126	By matching	By MS/MS	By MS/MS	By MS/MS	By MS/MS	0.76874	0.95847	3.4439	50	3	Leave out requantified	0.95813	0.7266
P62880;P29387	P62880	11;3	5;1	5;1	Guanine nucleotide-binding protein G(I)/G(S)/G(T) subunit beta-2	Gnb2	Guanine nucleotide-binding protein G(I)/G(S)/G(T) subunit beta-2 OS=Mus musculus OX=10090 GN=Gnb2 PE=1 SV=3	2	11	5	5	5	10	7	9	9	2	4	2	3	3	2	4	2	3	3	3	2	46.8	25.6	25.6	37.331	340	340;340	0	62.013	By MS/MS	By MS/MS	By MS/MS	By MS/MS	By MS/MS	0.65673	0.87789	10.49	51	11	Leave out requantified	0.69721	0.52564
P62889	P62889	7	7	7	60S ribosomal protein L30	Rpl30	60S ribosomal protein L30 OS=Mus musculus OX=10090 GN=Rpl30 PE=1 SV=2	1	7	7	7	6	7	7	7	6	6	7	7	7	6	6	7	7	7	6	7	7	66.1	66.1	66.1	12.784	115	115	0	91.513	By MS/MS	By MS/MS	By MS/MS	By MS/MS	By MS/MS	0.9104	1.0812	5.4498	177	6	Leave out requantified	0.75394	1.0073
P62892	P62892	1	1	1	60S ribosomal protein L39	Rpl39	60S ribosomal protein L39 OS=Mus musculus OX=10090 GN=Rpl39 PE=1 SV=2	1	1	1	1	1	1	1	1	1	1	1	1	1	1	1	1	1	1	1	1	1	19.6	19.6	19.6	6.4066	51	51	0.00041511	5.1618	By MS/MS	By MS/MS	By MS/MS	By MS/MS	By MS/MS	0.75345	0.23775	43.745	25	1	Linear	0.81442	0.79148
P62897	P62897	7	7	3	Cytochrome c, somatic	Cycs	Cytochrome c, somatic OS=Mus musculus OX=10090 GN=Cycs PE=1 SV=2	1	7	7	3	2	7	7	7	6	2	7	7	7	6	1	3	3	3	3	3	3	61.9	61.9	37.1	11.605	105	105	0	58.648	By MS/MS	By MS/MS	By MS/MS	By MS/MS	By MS/MS	0.86208	1.1213	10.547	116	4	Leave out requantified	0.92644	1.1107
P62900	P62900	7	7	7	60S ribosomal protein L31	Rpl31	60S ribosomal protein L31 OS=Mus musculus OX=10090 GN=Rpl31 PE=1 SV=1	1	7	7	7	6	6	7	7	6	6	6	7	7	6	6	6	7	7	6	6	7	53.6	53.6	53.6	14.463	125	125	0	56.281	By MS/MS	By MS/MS	By MS/MS	By MS/MS	By MS/MS	0.88085	1.0903	6.1669	139	8	Leave out requantified	0.77495	1.0457
P62908	P62908	22	22	22	40S ribosomal protein S3	Rps3	40S ribosomal protein S3 OS=Mus musculus OX=10090 GN=Rps3 PE=1 SV=1	1	22	22	22	17	22	22	22	21	17	22	22	22	21	17	22	22	22	21	21	22	83.5	83.5	83.5	26.674	243	243	0	159.38	By MS/MS	By MS/MS	By MS/MS	By MS/MS	By MS/MS	0.94089	1.1531	8.2763	422	20	Leave out requantified	0.82458	0.99071
P62911;P17932	P62911	13;4	13;4	13;4	60S ribosomal protein L32	Rpl32	60S ribosomal protein L32 OS=Mus musculus OX=10090 GN=Rpl32 PE=1 SV=2	2	13	13	13	3	11	11	11	10	3	11	11	11	10	3	11	11	11	10	11	11	68.9	68.9	68.9	15.86	135	135;135	0	90.306	By MS/MS	By MS/MS	By MS/MS	By MS/MS	By MS/MS	0.84088	0.99522	13.954	169	8	Leave out requantified	0.80662	0.92308
P62915	P62915	3	3	3	Transcription initiation factor IIB	Gtf2b	Transcription initiation factor IIB OS=Mus musculus OX=10090 GN=Gtf2b PE=1 SV=1	1	3	3	3	0	1	1	1	2	0	1	1	1	2	0	1	1	1	2	0	0	12	12	12	34.819	316	316	0	6.7561		By MS/MS	By MS/MS	By MS/MS	By MS/MS	1.8094	2.041	31.925	5	1	Median	NaN	NaN
P62918	P62918	13	13	13	60S ribosomal protein L8	Rpl8	60S ribosomal protein L8 OS=Mus musculus OX=10090 GN=Rpl8 PE=1 SV=2	1	13	13	13	8	11	11	10	11	8	11	11	10	11	8	11	11	10	11	10	12	48.6	48.6	48.6	28.024	257	257	0	93.614	By MS/MS	By MS/MS	By MS/MS	By MS/MS	By MS/MS	0.86602	1.0491	9.6353	211	6	Leave out requantified	0.62174	1.0386
P62960;Q9Z2C8-2;Q9Z2C8	P62960	13;3;3	13;3;3	9;0;0	Nuclease-sensitive element-binding protein 1	Ybx1	Y-box-binding protein 1 OS=Mus musculus OX=10090 GN=Ybx1 PE=1 SV=3	3	13	13	9	5	12	11	12	12	5	12	11	12	12	2	9	7	9	9	9	4	52.2	52.2	40.7	35.73	322	322;282;360	0	275.95	By MS/MS	By MS/MS	By MS/MS	By MS/MS	By MS/MS	0.81847	1.0067	13.217	210	5	Leave out requantified	0.74942	0.8429
P62962;CON__P02584	P62962;CON__P02584	12;7	12;7	12;7	Profilin-1	Pfn1	Profilin-1 OS=Mus musculus OX=10090 GN=Pfn1 PE=1 SV=2;	2	12	12	12	8	12	12	12	12	8	12	12	12	12	8	12	12	12	12	12	11	92.1	92.1	92.1	14.957	140	140;140	0	189.39	By MS/MS	By MS/MS	By MS/MS	By MS/MS	By MS/MS	0.98863	1.1274	7.1403	344	19	Leave out requantified	0.77528	0.91862
P62965	P62965	5	5	5	Cellular retinoic acid-binding protein 1	Crabp1	Cellular retinoic acid-binding protein 1 OS=Mus musculus OX=10090 GN=Crabp1 PE=1 SV=2	1	5	5	5	0	3	2	2	2	0	3	2	2	2	0	3	2	2	2	2	1	38	38	38	15.591	137	137	0	9.8988		By MS/MS	By MS/MS	By MS/MS	By MS/MS	0.77211	0.89968	92.767	21	3	Leave out requantified	NaN	0.77211
P62983	P62983	6	6	2	Ubiquitin-40S ribosomal protein S27a;Ubiquitin;40S ribosomal protein S27a	Rps27a	Ubiquitin-40S ribosomal protein S27a OS=Mus musculus OX=10090 GN=Rps27a PE=1 SV=2	1	6	6	2	5	6	4	6	6	5	6	4	6	6	2	2	2	2	2	2	2	48.1	48.1	20.5	17.951	156	156	0	101.81	By MS/MS	By MS/MS	By MS/MS	By MS/MS	By MS/MS	0.84053	0.99174	4.4185	197	14	Leave out requantified	0.78431	0.96169
P62984;P0CG49;P0CG50	P62984;P0CG49;P0CG50	5;4;4	1;0;0	1;0;0	Ubiquitin-60S ribosomal protein L40;Ubiquitin;60S ribosomal protein L40;Polyubiquitin-B;Ubiquitin;Polyubiquitin-C;Ubiquitin;Ubiquitin-related 1;Ubiquitin-related 2	Uba52;Ubb;Ubc	Ubiquitin-60S ribosomal protein L40 OS=Mus musculus OX=10090 GN=Uba52 PE=1 SV=2;Polyubiquitin-B OS=Mus musculus OX=10090 GN=Ubb PE=2 SV=1;Polyubiquitin-C OS=Mus musculus OX=10090 GN=Ubc PE=1 SV=2	3	5	1	1	4	5	3	5	5	1	1	1	1	1	1	1	1	1	1	1	1	41.4	7.8	7.8	14.728	128	128;305;734	0	17.027	By matching	By MS/MS	By MS/MS	By MS/MS	By MS/MS	0.98692	1.1078	47.008	27	2	Median	NaN	1.0039
P62996	P62996	11	11	10	Transformer-2 protein homolog beta	Tra2b	Transformer-2 protein homolog beta OS=Mus musculus OX=10090 GN=Tra2b PE=1 SV=1	1	11	11	10	4	11	7	11	11	4	11	7	11	11	4	10	7	10	10	8	8	34.4	34.4	34.4	33.665	288	288	0	44.726	By MS/MS	By MS/MS	By MS/MS	By MS/MS	By MS/MS	0.56769	0.71888	8.0478	181	5	Leave out requantified	0.46582	0.48096
P63001;P60764;Q05144	P63001;P60764;Q05144	6;4;3	5;3;2	5;3;2	Ras-related C3 botulinum toxin substrate 1;Ras-related C3 botulinum toxin substrate 3;Ras-related C3 botulinum toxin substrate 2	Rac1;Rac3;Rac2	Ras-related C3 botulinum toxin substrate 1 OS=Mus musculus OX=10090 GN=Rac1 PE=1 SV=1;Ras-related C3 botulinum toxin substrate 3 OS=Mus musculus OX=10090 GN=Rac3 PE=1 SV=1;Ras-related C3 botulinum toxin substrate 2 OS=Mus musculus OX=10090 GN=Rac2 PE=1 SV=	3	6	5	5	0	5	6	6	5	0	4	5	5	4	0	4	5	5	4	3	3	34.9	29.2	29.2	21.45	192	192;192;192	0	13.403		By MS/MS	By MS/MS	By MS/MS	By MS/MS	1.0496	1.2512	8.1043	43	5	Leave out requantified	NaN	1.0111
P63005;P63005-2	P63005;P63005-2	7;5	7;5	7;5	Platelet-activating factor acetylhydrolase IB subunit alpha	Pafah1b1	Platelet-activating factor acetylhydrolase IB subunit beta OS=Mus musculus OX=10090 GN=Pafah1b1 PE=1 SV=2;Isoform 2 of Platelet-activating factor acetylhydrolase IB subunit beta OS=Mus musculus OX=10090 GN=Pafah1b1	2	7	7	7	1	3	3	7	4	1	3	3	7	4	1	3	3	7	4	4	3	22	22	22	46.67	410	410;391	0	31.751	By matching	By MS/MS	By MS/MS	By MS/MS	By MS/MS	0.74016	0.89515	21.447	46	12	Leave out requantified	NaN	0.7601
P63017;P17156	P63017	41;14	40;13	33;7	Heat shock cognate 71 kDa protein	Hspa8	Heat shock cognate 71 kDa protein OS=Mus musculus OX=10090 GN=Hspa8 PE=1 SV=1	2	41	40	33	35	37	36	40	36	35	36	35	39	35	29	31	29	32	29	29	30	77.7	77.7	67.3	70.87	646	646;633	0	323.31	By MS/MS	By MS/MS	By MS/MS	By MS/MS	By MS/MS	0.80288	0.96476	11.109	986	38	Leave out requantified	0.77839	0.8461
P63024;P63044	P63024;P63044	2;1	2;1	2;1	Vesicle-associated membrane protein 3;Vesicle-associated membrane protein 2	Vamp3;Vamp2	Vesicle-associated membrane protein 3 OS=Mus musculus OX=10090 GN=Vamp3 PE=1 SV=1;Vesicle-associated membrane protein 2 OS=Mus musculus OX=10090 GN=Vamp2 PE=1 SV=2	2	2	2	2	0	1	1	2	2	0	1	1	2	2	0	1	1	2	2	1	0	38.8	38.8	38.8	11.48	103	103;116	0	7.0025		By matching	By MS/MS	By MS/MS	By matching	0.56359	0.70722	14.747	12	0	Leave out requantified	NaN	0.49007
P63028	P63028	10	10	10	Translationally-controlled tumor protein	Tpt1	Translationally-controlled tumor protein OS=Mus musculus OX=10090 GN=Tpt1 PE=1 SV=1	1	10	10	10	9	10	10	9	9	9	10	10	9	9	9	10	10	9	9	10	9	58.1	58.1	58.1	19.462	172	172	0	122.14	By MS/MS	By MS/MS	By MS/MS	By MS/MS	By MS/MS	1.4592	1.566	5.5418	280	11	Leave out requantified	0.91094	1.0284
P63037	P63037	13	13	13	DnaJ homolog subfamily A member 1	Dnaja1	DnaJ homolog subfamily A member 1 OS=Mus musculus OX=10090 GN=Dnaja1 PE=1 SV=1	1	13	13	13	5	13	10	13	11	5	13	10	13	11	5	13	10	13	11	10	8	47.1	47.1	47.1	44.868	397	397	0	73.043	By MS/MS	By MS/MS	By MS/MS	By MS/MS	By MS/MS	0.96256	1.234	7.9018	180	22	Leave out requantified	1.0089	1.0736
P63038;P63038-2	P63038	46;19	46;19	46;19	60 kDa heat shock protein, mitochondrial	Hspd1	60 kDa heat shock protein, mitochondrial OS=Mus musculus OX=10090 GN=Hspd1 PE=1 SV=1	2	46	46	46	36	45	40	42	41	36	45	40	42	41	36	45	40	42	41	44	39	79.6	79.6	79.6	60.955	573	573;258	0	323.31	By MS/MS	By MS/MS	By MS/MS	By MS/MS	By MS/MS	0.493	0.59085	11.039	1147	78	Leave out requantified	0.43703	0.46142
P63073	P63073	7	7	7	Eukaryotic translation initiation factor 4E	Eif4e	Eukaryotic translation initiation factor 4E OS=Mus musculus OX=10090 GN=Eif4e PE=1 SV=1	1	7	7	7	2	7	7	5	6	2	7	7	5	6	2	7	7	5	6	5	5	33.6	33.6	33.6	25.053	217	217	0	16.836	By MS/MS	By MS/MS	By MS/MS	By MS/MS	By MS/MS	0.85833	1.0656	12.758	70	8	Leave out requantified	0.75225	0.85595
P63085;Q6P5G0;Q61532	P63085	15;1;1	15;1;1	12;0;0	Mitogen-activated protein kinase 1	Mapk1	Mitogen-activated protein kinase 1 OS=Mus musculus OX=10090 GN=Mapk1 PE=1 SV=3	3	15	15	12	3	14	13	12	9	3	14	13	12	9	3	11	10	10	7	11	7	52.5	52.5	43	41.275	358	358;583;720	0	79.105	By MS/MS	By MS/MS	By MS/MS	By MS/MS	By MS/MS	1.0538	1.2547	10.281	163	20	Leave out requantified	0.82716	0.99088
P63087-2;P63087	P63087-2;P63087	17;16	3;2	3;2	Serine/threonine-protein phosphatase PP1-gamma catalytic subunit	Ppp1cc	Isoform 2 of Serine/threonine-protein phosphatase PP1-gamma catalytic subunit OS=Mus musculus OX=10090 GN=Ppp1cc;Serine/threonine-protein phosphatase PP1-gamma catalytic subunit OS=Mus musculus OX=10090 GN=Ppp1cc PE=1 SV=1	2	17	3	3	8	16	15	16	16	0	3	2	3	3	0	3	2	3	3	3	2	57.3	8.9	8.9	38.504	337	337;323	0	16.626	By matching	By MS/MS	By MS/MS	By MS/MS	By MS/MS	0.59618	0.73451	17.494	32	6	Leave out requantified	NaN	0.52641
P63094-2;P63094;Q6R0H7-4;Q6R0H7;P63094-3	P63094-2;P63094;Q6R0H7-4;Q6R0H7;P63094-3	3;3;3;3;2	2;2;2;2;2	2;2;2;2;2	Guanine nucleotide-binding protein G(s) subunit alpha isoforms short;Guanine nucleotide-binding protein G(s) subunit alpha isoforms XLas	Gnas	Isoform Gnas-2 of Guanine nucleotide-binding protein G(s) subunit alpha isoforms short OS=Mus musculus OX=10090 GN=Gnas;Guanine nucleotide-binding protein G(s) subunit alpha isoforms short OS=Mus musculus OX=10090 GN=Gnas PE=1 SV=1;Isoform XLas-4 of Guanin	5	3	2	2	1	3	1	3	3	0	2	1	2	2	0	2	1	2	2	1	1	7.9	5	5	44.265	380	380;394;1119;1133;362	0.0060455	2.8666	By matching	By MS/MS	By matching	By MS/MS	By MS/MS	1.0273	1.1624	10.029	14	1	Leave out requantified	NaN	0.81417
P63101	P63101	18	15	14	14-3-3 protein zeta/delta	Ywhaz	14-3-3 protein zeta/delta OS=Mus musculus OX=10090 GN=Ywhaz PE=1 SV=1	1	18	15	14	12	16	16	17	16	10	13	14	14	13	10	12	13	13	12	11	12	59.2	55.1	51.4	27.771	245	245	0	323.31	By MS/MS	By MS/MS	By MS/MS	By MS/MS	By MS/MS	0.8265	0.99325	14.666	299	11	Leave out requantified	0.68645	0.79342
P63139	P63139	1	1	1	Nuclear transcription factor Y subunit beta	Nfyb	Nuclear transcription factor Y subunit beta OS=Mus musculus OX=10090 GN=Nfyb PE=1 SV=1	1	1	1	1	0	0	1	1	1	0	0	1	1	1	0	0	1	1	1	1	1	10.1	10.1	10.1	22.787	207	207	0.00040552	4.6915			By MS/MS	By matching	By matching	0.67545	0.79954	12.228	8	0	Median	NaN	NaN
P63154	P63154	11	11	11	Crooked neck-like protein 1	Crnkl1	Crooked neck-like protein 1 OS=Mus musculus OX=10090 GN=Crnkl1 PE=1 SV=1	1	11	11	11	1	8	3	6	6	1	8	3	6	6	1	8	3	6	6	6	0	17.1	17.1	17.1	83.415	690	690	0	17.837	By MS/MS	By MS/MS	By MS/MS	By MS/MS	By MS/MS	0.89171	0.98545	48.721	54	2	Leave out requantified	NaN	0.82737
P63158	P63158	11	11	9	High mobility group protein B1	Hmgb1	High mobility group protein B1 OS=Mus musculus OX=10090 GN=Hmgb1 PE=1 SV=2	1	11	11	9	5	10	11	10	10	5	10	11	10	10	4	9	9	9	9	9	6	43.7	43.7	36.3	24.893	215	215	0	85.565	By MS/MS	By MS/MS	By MS/MS	By MS/MS	By MS/MS	0.81427	1.0126	16.683	197	16	Leave out requantified	0.78535	0.88888
P63166	P63166	4	4	4	Small ubiquitin-related modifier 1	Sumo1	Small ubiquitin-related modifier 1 OS=Mus musculus OX=10090 GN=Sumo1 PE=1 SV=1	1	4	4	4	1	4	3	4	4	1	4	3	4	4	1	4	3	4	4	4	2	43.6	43.6	43.6	11.557	101	101	0	12.183	By MS/MS	By MS/MS	By MS/MS	By MS/MS	By MS/MS	0.6728	0.8151	9.0929	44	3	Leave out requantified	NaN	0.64285
P63168	P63168	5	5	2	Dynein light chain 1, cytoplasmic	Dynll1	Dynein light chain 1, cytoplasmic OS=Mus musculus OX=10090 GN=Dynll1 PE=1 SV=1	1	5	5	2	3	5	5	5	5	3	5	5	5	5	1	2	2	2	2	2	2	58.4	58.4	32.6	10.366	89	89	0	41.782	By matching	By MS/MS	By MS/MS	By MS/MS	By MS/MS	0.82039	1.0257	8.3989	99	3	Leave out requantified	0.73864	0.88841
P63213	P63213	1	1	1	Guanine nucleotide-binding protein G(I)/G(S)/G(O) subunit gamma-2	Gng2	Guanine nucleotide-binding protein G(I)/G(S)/G(O) subunit gamma-2 OS=Mus musculus OX=10090 GN=Gng2 PE=1 SV=2	1	1	1	1	0	1	0	1	1	0	1	0	1	1	0	1	0	1	1	1	0	16.9	16.9	16.9	7.8501	71	71	0.00079051	4.2694		By MS/MS		By MS/MS	By MS/MS	0.82201	1.0407	40.945	9	0	Median	NaN	0.38431
P63242;Q8BGY2	P63242	9;4	9;4	9;4	Eukaryotic translation initiation factor 5A-1	Eif5a	Eukaryotic translation initiation factor 5A-1 OS=Mus musculus OX=10090 GN=Eif5a PE=1 SV=2	2	9	9	9	9	9	8	8	7	9	9	8	8	7	9	9	8	8	7	8	9	85.1	85.1	85.1	16.832	154	154;153	0	145.34	By MS/MS	By MS/MS	By MS/MS	By MS/MS	By MS/MS	0.74725	0.94516	8.5109	224	9	Leave out requantified	0.62875	0.72679
P63260	P63260	26	26	2	Actin, cytoplasmic 2;Actin, cytoplasmic 2, N-terminally processed	Actg1	Actin, cytoplasmic 2 OS=Mus musculus OX=10090 GN=Actg1 PE=1 SV=1	1	26	26	2	24	25	23	26	25	24	25	23	26	25	1	2	1	2	1	1	1	79.2	79.2	4.8	41.792	375	375	0	323.31	By MS/MS	By MS/MS	By MS/MS	By MS/MS	By MS/MS	0.49671	0.60565	19.815	1019	36	Leave out requantified	0.47809	0.52538
P63276	P63276	9	9	9	40S ribosomal protein S17	Rps17	40S ribosomal protein S17 OS=Mus musculus OX=10090 GN=Rps17 PE=1 SV=2	1	9	9	9	9	9	9	9	9	9	9	9	9	9	9	9	9	9	9	8	9	63	63	63	15.524	135	135	0	97.927	By MS/MS	By MS/MS	By MS/MS	By MS/MS	By MS/MS	0.86915	1.0936	7.7701	240	9	Leave out requantified	0.87922	0.99233
P63280	P63280	9	9	9	SUMO-conjugating enzyme UBC9	Ube2i	SUMO-conjugating enzyme UBC9 OS=Mus musculus OX=10090 GN=Ube2i PE=1 SV=1	1	9	9	9	4	7	7	8	7	4	7	7	8	7	4	7	7	8	7	7	6	77.2	77.2	77.2	18.007	158	158	0	75.949	By MS/MS	By MS/MS	By MS/MS	By MS/MS	By MS/MS	0.62895	0.73767	20.843	115	11	Leave out requantified	0.49324	0.62374
P63321	P63321	4	4	2	Ras-related protein Ral-A	Rala	Ras-related protein Ral-A OS=Mus musculus OX=10090 GN=Rala PE=1 SV=1	1	4	4	2	0	4	0	3	3	0	4	0	3	3	0	2	0	2	1	0	0	19.4	19.4	10.7	23.553	206	206	0	13.591		By MS/MS		By MS/MS	By MS/MS	0.88759	1.0801	9.1096	25	2	Leave out requantified	NaN	0.76889
P63323	P63323	9	9	9	40S ribosomal protein S12	Rps12	40S ribosomal protein S12 OS=Mus musculus OX=10090 GN=Rps12 PE=1 SV=3	1	9	9	9	8	9	9	9	9	8	9	9	9	9	8	9	9	9	9	9	8	71.2	71.2	71.2	14.515	132	132	0	143.69	By MS/MS	By MS/MS	By MS/MS	By MS/MS	By MS/MS	0.78448	0.93063	3.4141	251	10	Leave out requantified	0.72132	0.81745
P63325	P63325	11	11	11	40S ribosomal protein S10	Rps10	40S ribosomal protein S10 OS=Mus musculus OX=10090 GN=Rps10 PE=1 SV=1	1	11	11	11	7	11	10	11	9	7	11	10	11	9	7	11	10	11	9	11	8	60	60	60	18.916	165	165	0	63.641	By MS/MS	By MS/MS	By MS/MS	By MS/MS	By MS/MS	0.88496	1.0643	14.585	176	6	Leave out requantified	0.81362	0.89694
P63330;P62715	P63330;P62715	13;11	13;11	12;10	Serine/threonine-protein phosphatase 2A catalytic subunit alpha isoform;Serine/threonine-protein phosphatase 2A catalytic subunit beta isoform	Ppp2ca;Ppp2cb	Serine/threonine-protein phosphatase 2A catalytic subunit alpha isoform OS=Mus musculus OX=10090 GN=Ppp2ca PE=1 SV=1;Serine/threonine-protein phosphatase 2A catalytic subunit beta isoform OS=Mus musculus OX=10090 GN=Ppp2cb PE=1 SV=1	2	13	13	12	6	13	11	12	9	6	13	11	12	9	5	12	10	11	8	9	8	59.2	59.2	54.4	35.608	309	309;309	0	168.21	By MS/MS	By MS/MS	By MS/MS	By MS/MS	By MS/MS	0.80178	1.0282	12.17	162	6	Leave out requantified	0.68348	0.82046
P67778	P67778	21	21	21	Prohibitin	Phb	Prohibitin 1 OS=Mus musculus OX=10090 GN=Phb1 PE=1 SV=1	1	21	21	21	17	21	21	21	21	17	21	21	21	21	17	21	21	21	21	20	20	87.9	87.9	87.9	29.82	272	272	0	300.69	By MS/MS	By MS/MS	By MS/MS	By MS/MS	By MS/MS	0.48923	0.57792	12.27	393	26	Leave out requantified	0.48662	0.44829
P67871	P67871	8	8	8	Casein kinase II subunit beta	Csnk2b	Casein kinase II subunit beta OS=Mus musculus OX=10090 GN=Csnk2b PE=1 SV=1	1	8	8	8	2	8	7	6	6	2	8	7	6	6	2	8	7	6	6	6	5	49.3	49.3	49.3	24.942	215	215	0	54.521	By MS/MS	By MS/MS	By MS/MS	By MS/MS	By MS/MS	0.63472	0.76417	19.009	96	5	Leave out requantified	0.58712	0.61212
P67984	P67984	4	4	4	60S ribosomal protein L22	Rpl22	60S ribosomal protein L22 OS=Mus musculus OX=10090 GN=Rpl22 PE=1 SV=2	1	4	4	4	4	4	4	4	4	4	4	4	4	4	4	4	4	4	4	4	4	50.8	50.8	50.8	14.759	128	128	0	77.68	By MS/MS	By MS/MS	By MS/MS	By MS/MS	By MS/MS	0.7937	0.98954	4.5156	76	1	Leave out requantified	0.66245	0.87805
P68033;P68134	P68033;P68134	18;17	5;4	0;0	Actin, alpha cardiac muscle 1;Actin, alpha skeletal muscle	Actc1;Acta1	Actin, alpha cardiac muscle 1 OS=Mus musculus OX=10090 GN=Actc1 PE=1 SV=1;Actin, alpha skeletal muscle OS=Mus musculus OX=10090 GN=Acta1 PE=1 SV=1	2	18	5	0	14	13	12	18	16	1	1	1	5	3	0	0	0	0	0	0	0	52.5	23.3	0	42.019	377	377;377	0	32.368	By MS/MS	By MS/MS	By MS/MS	By MS/MS	By MS/MS	0.55334	0.64768	71.642	80	9	Median	0.51904	0.59017
P68037	P68037	8	8	8	Ubiquitin-conjugating enzyme E2 L3	Ube2l3	Ubiquitin-conjugating enzyme E2 L3 OS=Mus musculus OX=10090 GN=Ube2l3 PE=1 SV=1	1	8	8	8	3	7	6	6	5	3	7	6	6	5	3	7	6	6	5	6	4	74	74	74	17.861	154	154	0	23.219	By MS/MS	By MS/MS	By MS/MS	By MS/MS	By MS/MS	0.96482	1.1033	13.449	78	5	Leave out requantified	0.76741	0.95839
P68040	P68040	22	22	22	Guanine nucleotide-binding protein subunit beta-2-like 1;Guanine nucleotide-binding protein subunit beta-2-like 1, N-terminally processed	Gnb2l1	Receptor of activated protein C kinase 1 OS=Mus musculus OX=10090 GN=Rack1 PE=1 SV=3	1	22	22	22	18	21	21	21	21	18	21	21	21	21	18	21	21	21	21	21	21	81.4	81.4	81.4	35.076	317	317	0	261.11	By MS/MS	By MS/MS	By MS/MS	By MS/MS	By MS/MS	0.79561	0.97517	6.5084	437	20	Leave out requantified	0.70518	0.78693
P68254-2;P68254	P68254-2;P68254	14;14	10;10	10;10	14-3-3 protein theta	Ywhaq	Isoform 2 of 14-3-3 protein theta OS=Mus musculus OX=10090 GN=Ywhaq;14-3-3 protein theta OS=Mus musculus OX=10090 GN=Ywhaq PE=1 SV=1	2	14	10	10	10	14	12	14	13	8	10	9	10	9	8	10	9	10	9	10	8	53.9	46.1	46.1	27.7	243	243;245	0	228.57	By MS/MS	By MS/MS	By MS/MS	By MS/MS	By MS/MS	0.80394	0.94704	4.364	213	10	Leave out requantified	0.78132	0.97417
P68368	P68368	26	4	4	Tubulin alpha-4A chain	Tuba4a	Tubulin alpha-4A chain OS=Mus musculus OX=10090 GN=Tuba4a PE=1 SV=1	1	26	4	4	20	23	25	24	22	2	4	4	4	4	2	4	4	4	4	3	4	61.8	12.1	12.1	49.924	448	448	0	52.434	By MS/MS	By MS/MS	By MS/MS	By MS/MS	By MS/MS	1.0385	1.1394	5.7075	78	1	Leave out requantified	0.61948	0.61983
P68369	P68369	31	3	0	Tubulin alpha-1A chain	Tuba1a	Tubulin alpha-1A chain OS=Mus musculus OX=10090 GN=Tuba1a PE=1 SV=1	1	31	3	0	26	27	28	28	26	2	3	3	3	3	0	0	0	0	0	0	0	82.5	6.2	0	50.135	451	451	0	30.659	By MS/MS	By MS/MS	By MS/MS	By MS/MS	By MS/MS	0.73538	0.91974	9.0595	77	7	Leave out requantified	0.83656	0.91966
P68372;CON__ENSEMBL:ENSBTAP00000025008;A2AQ07	P68372	28;4;4	28;4;4	1;0;0	Tubulin beta-4B chain	Tubb4b	Tubulin beta-4B chain OS=Mus musculus OX=10090 GN=Tubb4b PE=1 SV=1	3	28	28	1	25	28	28	27	26	25	28	28	27	26	1	1	1	1	1	1	1	81.6	81.6	2.7	49.83	445	445;536;451	0	323.31	By MS/MS	By MS/MS	By MS/MS	By MS/MS	By MS/MS	0.86218	1.0239	10.556	981	70	Leave out requantified	0.7659	0.91573
P68373;Q9JJZ2	P68373	31;13	2;0	2;0	Tubulin alpha-1C chain	Tuba1c	Tubulin alpha-1C chain OS=Mus musculus OX=10090 GN=Tuba1c PE=1 SV=1	2	31	2	2	25	27	28	27	24	1	1	2	0	0	1	1	2	0	0	1	1	82.4	9.6	9.6	49.909	449	449;449	0	24.155	By MS/MS	By MS/MS	By MS/MS	By matching	By matching	1.1005	1.4411	20.409	12	1	Median	1.063	0.97481
P68433	P68433	7	1	1	Histone H3.1	Hist1h3a	Histone H3.1 OS=Mus musculus OX=10090 GN=H3c11 PE=1 SV=2	1	7	1	1	5	7	7	7	7	1	1	1	1	1	1	1	1	1	1	1	1	49.3	23.5	23.5	15.404	136	136	0	56.139	By MS/MS	By MS/MS	By MS/MS	By MS/MS	By MS/MS	0.80537	0.81157	43.159	62	1	Median	1.048	0.59528
P68510	P68510	14	10	10	14-3-3 protein eta	Ywhah	14-3-3 protein eta OS=Mus musculus OX=10090 GN=Ywhah PE=1 SV=2	1	14	10	10	7	13	13	13	12	5	9	10	9	8	5	9	10	9	8	8	8	56.9	48.8	48.8	28.211	246	246	0	133.95	By MS/MS	By MS/MS	By MS/MS	By MS/MS	By MS/MS	0.77377	0.91837	10.357	157	1	Leave out requantified	0.60217	0.7737
P69566-2;P69566	P69566-2;P69566	1;1	1;1	1;1	Ran-binding protein 9	Ranbp9	Isoform 2 of Ran-binding protein 9 OS=Mus musculus OX=10090 GN=Ranbp9;Ran-binding protein 9 OS=Mus musculus OX=10090 GN=Ranbp9 PE=1 SV=1	2	1	1	1	0	0	1	0	0	0	0	1	0	0	0	0	1	0	0	0	0	2.9	2.9	2.9	60.086	546	546;653	0.0033383	3.3593			By MS/MS			NaN	NaN	NaN	0	0	Median	NaN	NaN
P70122	P70122	5	5	5	Ribosome maturation protein SBDS	Sbds	Ribosome maturation protein SBDS OS=Mus musculus OX=10090 GN=Sbds PE=1 SV=4	1	5	5	5	0	3	1	2	2	0	3	1	2	2	0	3	1	2	2	2	1	21.6	21.6	21.6	28.78	250	250	0	9.6019		By MS/MS	By MS/MS	By matching	By MS/MS	0.65649	0.78656	19.079	20	4	Leave out requantified	NaN	0.7709
P70168	P70168	43	43	43	Importin subunit beta-1	Kpnb1	Importin subunit beta-1 OS=Mus musculus OX=10090 GN=Kpnb1 PE=1 SV=2	1	43	43	43	29	38	34	37	32	29	38	34	37	32	29	38	34	37	32	37	36	63.5	63.5	63.5	97.183	876	876	0	323.31	By MS/MS	By MS/MS	By MS/MS	By MS/MS	By MS/MS	0.63356	0.77843	10.504	709	37	Leave out requantified	0.54066	0.61911
P70195	P70195	11	11	11	Proteasome subunit beta type-7	Psmb7	Proteasome subunit beta type-7 OS=Mus musculus OX=10090 GN=Psmb7 PE=1 SV=1	1	11	11	11	4	11	7	10	9	4	11	7	10	9	4	11	7	10	9	11	7	54.9	54.9	54.9	29.891	277	277	0	117.54	By MS/MS	By MS/MS	By MS/MS	By MS/MS	By MS/MS	0.77784	0.98773	7.4873	124	2	Leave out requantified	0.67898	0.70272
P70227	P70227	4	4	4	Inositol 1,4,5-trisphosphate receptor type 3	Itpr3	Inositol 1,4,5-trisphosphate receptor type 3 OS=Mus musculus OX=10090 GN=Itpr3 PE=1 SV=3	1	4	4	4	0	1	2	2	0	0	1	2	2	0	0	1	2	2	0	0	0	1.6	1.6	1.6	304.27	2670	2670	0	6.4716		By MS/MS	By MS/MS	By MS/MS		0.92571	1.2435	24.832	7	4	Plateau	NaN	0.91673
P70245	P70245	2	2	2	3-beta-hydroxysteroid-Delta(8),Delta(7)-isomerase	Ebp	3-beta-hydroxysteroid-Delta(8),Delta(7)-isomerase OS=Mus musculus OX=10090 GN=Ebp PE=1 SV=3	1	2	2	2	0	2	1	2	2	0	2	1	2	2	0	2	1	2	2	2	0	10.9	10.9	10.9	26.215	230	230	0	6.3622		By MS/MS	By MS/MS	By MS/MS	By MS/MS	1.094	1.238	8.3709	22	1	Leave out requantified	NaN	0.88118
P70261	P70261	3	3	3	Paladin	Pald1	Paladin OS=Mus musculus OX=10090 GN=Pald1 PE=1 SV=1	1	3	3	3	0	2	0	2	1	0	2	0	2	1	0	2	0	2	1	3	0	4.5	4.5	4.5	96.739	859	859	0	8.6007		By MS/MS		By MS/MS	By MS/MS	0.8288	0.99227	4.7231	16	2	Leave out requantified	NaN	0.82639
P70279	P70279	7	7	7	Surfeit locus protein 6	Surf6	Surfeit locus protein 6 OS=Mus musculus OX=10090 GN=Surf6 PE=1 SV=1	1	7	7	7	1	6	2	6	5	1	6	2	6	5	1	6	2	6	5	5	1	18.3	18.3	18.3	41.234	355	355	0	23.688	By MS/MS	By MS/MS	By MS/MS	By MS/MS	By MS/MS	0.3446	0.43842	17.36	48	9	Leave out requantified	0.3111	0.43484
P70288;O88895	P70288	9;1	3;0	3;0	Histone deacetylase 2	Hdac2	Histone deacetylase 2 OS=Mus musculus OX=10090 GN=Hdac2 PE=1 SV=1	2	9	3	3	4	7	5	8	7	1	2	1	3	3	1	2	1	3	3	3	1	26.8	11.3	11.3	55.302	488	488;428	0	15.052	By MS/MS	By MS/MS	By MS/MS	By MS/MS	By MS/MS	0.60526	0.73309	10.021	39	3	Leave out requantified	0.66096	0.55256
P70296	P70296	11	11	11	Phosphatidylethanolamine-binding protein 1;Hippocampal cholinergic neurostimulating peptide	Pebp1	Phosphatidylethanolamine-binding protein 1 OS=Mus musculus OX=10090 GN=Pebp1 PE=1 SV=3	1	11	11	11	4	9	10	8	9	4	9	10	8	9	4	9	10	8	9	10	6	82.9	82.9	82.9	20.83	187	187	0	127.35	By MS/MS	By MS/MS	By MS/MS	By MS/MS	By MS/MS	0.83999	1.0131	53.031	140	8	Leave out requantified	0.72592	0.89334
P70297	P70297	3	3	1	Signal transducing adapter molecule 1	Stam	Signal transducing adapter molecule 1 OS=Mus musculus OX=10090 GN=Stam PE=1 SV=3	1	3	3	1	0	1	1	0	0	0	1	1	0	0	0	1	0	0	0	1	0	5.7	5.7	2.2	59.771	548	548	0	7.7157		By MS/MS	By MS/MS			0.91347	1.0933	16.985	5	3	Median	NaN	NaN
P70318	P70318	6	6	3	Nucleolysin TIAR	Tial1	Nucleolysin TIAR OS=Mus musculus OX=10090 GN=Tial1 PE=1 SV=1	1	6	6	3	2	5	6	5	4	2	5	6	5	4	2	2	3	2	2	2	3	21.7	21.7	13.3	43.388	392	392	0	26.91	By MS/MS	By MS/MS	By MS/MS	By MS/MS	By MS/MS	0.67415	0.82777	11.353	54	13	Leave out requantified	0.59159	0.59776
P70333	P70333	9	2	2	Heterogeneous nuclear ribonucleoprotein H2	Hnrnph2	Heterogeneous nuclear ribonucleoprotein H2 OS=Mus musculus OX=10090 GN=Hnrnph2 PE=1 SV=1	1	9	2	2	5	9	9	9	8	0	2	2	2	2	0	2	2	2	2	2	1	28.3	8	8	49.279	449	449	0.00043141	5.8794	By matching	By MS/MS	By MS/MS	By MS/MS	By MS/MS	0.75949	0.96976	3.0657	30	2	Leave out requantified	NaN	0.68516
P70349	P70349	6	6	6	Histidine triad nucleotide-binding protein 1	Hint1	Adenosine 5-monophosphoramidase HINT1 OS=Mus musculus OX=10090 GN=Hint1 PE=1 SV=3	1	6	6	6	4	5	4	5	4	4	5	4	5	4	4	5	4	5	4	5	5	57.9	57.9	57.9	13.777	126	126	0	29.776	By MS/MS	By MS/MS	By MS/MS	By MS/MS	By MS/MS	0.71439	0.79754	3.5905	75	4	Leave out requantified	0.73856	0.81048
P70353	P70353	4	4	4	Nuclear transcription factor Y subunit gamma	Nfyc	Nuclear transcription factor Y subunit gamma OS=Mus musculus OX=10090 GN=Nfyc PE=1 SV=2	1	4	4	4	2	4	2	3	1	2	4	2	3	1	2	4	2	3	1	3	1	13.4	13.4	13.4	37.253	335	335	0	13.701	By MS/MS	By MS/MS	By MS/MS	By MS/MS	By matching	0.59919	0.76331	5.1659	26	1	Leave out requantified	0.56258	0.62786
P70362	P70362	2	2	2	Ubiquitin fusion degradation protein 1 homolog	Ufd1l	Ubiquitin recognition factor in ER-associated degradation protein 1 OS=Mus musculus OX=10090 GN=Ufd1 PE=1 SV=2	1	2	2	2	0	2	0	1	1	0	2	0	1	1	0	2	0	1	1	2	0	8.1	8.1	8.1	34.481	307	307	0.0060477	2.8667		By MS/MS		By matching	By matching	0.94849	1.1472	17.235	9	0	Leave out requantified	NaN	0.9074
P70371	P70371	1	1	1	Telomeric repeat-binding factor 1	Terf1	Telomeric repeat-binding factor 1 OS=Mus musculus OX=10090 GN=Terf1 PE=1 SV=1	1	1	1	1	0	1	0	1	0	0	1	0	1	0	0	1	0	1	0	1	0	3.8	3.8	3.8	48.223	421	421	0.009874	2.3981		By MS/MS		By matching		0.71001	0.85386	21.208	4	1	Median	NaN	0.71001
P70372	P70372	14	14	14	ELAV-like protein 1	Elavl1	ELAV-like protein 1 OS=Mus musculus OX=10090 GN=Elavl1 PE=1 SV=2	1	14	14	14	4	13	12	12	11	4	13	12	12	11	4	13	12	12	11	13	8	53.1	53.1	53.1	36.169	326	326	0	74.106	By MS/MS	By MS/MS	By MS/MS	By MS/MS	By MS/MS	0.71283	0.82971	12.078	186	14	Leave out requantified	0.51895	0.55669
P70388-2;P70388;P70388-4;P70388-3	P70388-2;P70388	5;5;2;1	5;5;2;1	5;5;2;1	DNA repair protein RAD50	Rad50	Isoform 2 of DNA repair protein RAD50 OS=Mus musculus OX=10090 GN=Rad50;DNA repair protein RAD50 OS=Mus musculus OX=10090 GN=Rad50 PE=1 SV=1	4	5	5	5	0	3	1	1	0	0	3	1	1	0	0	3	1	1	0	0	0	3.6	3.6	3.6	146.31	1251	1251;1312;496;426	0	7.3443		By MS/MS	By MS/MS	By MS/MS		1.1898	0.85358	58.04	7	5	Median	NaN	0.64549
P70398	P70398	40	40	40	Probable ubiquitin carboxyl-terminal hydrolase FAF-X	Usp9x	Probable ubiquitin carboxyl-terminal hydrolase FAF-X OS=Mus musculus OX=10090 GN=Usp9x PE=1 SV=2	1	40	40	40	4	30	22	27	22	4	30	22	27	22	4	30	22	27	22	23	9	18.7	18.7	18.7	290.71	2559	2559	0	116.39	By MS/MS	By MS/MS	By MS/MS	By MS/MS	By MS/MS	1.0428	1.3205	23.642	275	30	Leave out requantified	0.88356	1.0247
P70399;P70399-5;P70399-6	P70399;P70399-5;P70399-6	4;4;2	4;4;2	4;4;2	Tumor suppressor p53-binding protein 1	Tp53bp1	TP53-binding protein 1 OS=Mus musculus OX=10090 GN=Tp53bp1 PE=1 SV=3;Isoform 2 of TP53-binding protein 1 OS=Mus musculus OX=10090 GN=Tp53bp1;Isoform 3 of TP53-binding protein 1 OS=Mus musculus OX=10090 GN=Tp53bp1	3	4	4	4	0	0	1	1	1	0	0	1	1	1	0	0	1	1	1	1	0	3.1	3.1	3.1	212.73	1969	1969;1963;1014	0.00079904	4.4917			By MS/MS	By MS/MS	By MS/MS	0.41884	0.5663	66.388	5	3	Median	NaN	NaN
P70404	P70404	9	9	9	Isocitrate dehydrogenase [NAD] subunit gamma 1, mitochondrial	Idh3g	Isocitrate dehydrogenase [NAD] subunit gamma 1, mitochondrial OS=Mus musculus OX=10090 GN=Idh3g PE=1 SV=1	1	9	9	9	2	8	3	7	7	2	8	3	7	7	2	8	3	7	7	5	4	29	29	29	42.785	393	393	0	39.695	By MS/MS	By MS/MS	By MS/MS	By MS/MS	By MS/MS	0.62913	0.71458	18.527	78	7	Leave out requantified	0.48445	0.53251
P70423	P70423	3	3	3	Cationic amino acid transporter 3	Slc7a3	Cationic amino acid transporter 3 OS=Mus musculus OX=10090 GN=Slc7a3 PE=1 SV=1	1	3	3	3	1	1	0	2	1	1	1	0	2	1	1	1	0	2	1	0	0	5.3	5.3	5.3	67.459	618	618	0.00043309	6.005	By MS/MS	By MS/MS		By MS/MS	By MS/MS	0.58723	0.74294	32.378	4	2	Median	NaN	0.80853
P70441	P70441	7	7	7	Na(+)/H(+) exchange regulatory cofactor NHE-RF1	Slc9a3r1	Na(+)/H(+) exchange regulatory cofactor NHE-RF1 OS=Mus musculus OX=10090 GN=Slc9a3r1 PE=1 SV=3	1	7	7	7	1	3	2	3	3	1	3	2	3	3	1	3	2	3	3	2	1	27.9	27.9	27.9	38.6	355	355	0	16.93	By MS/MS	By MS/MS	By MS/MS	By MS/MS	By MS/MS	0.82091	1.0292	30.155	26	3	Leave out requantified	NaN	0.6814
P70445	P70445	1	1	1	Eukaryotic translation initiation factor 4E-binding protein 2	Eif4ebp2	Eukaryotic translation initiation factor 4E-binding protein 2 OS=Mus musculus OX=10090 GN=Eif4ebp2 PE=1 SV=1	1	1	1	1	0	1	1	1	1	0	1	1	1	1	0	1	1	1	1	1	0	11.7	11.7	11.7	12.898	120	120	0.0011834	4.2299		By MS/MS	By MS/MS	By matching	By matching	0.99073	1.1558	39.021	12	1	Median	NaN	0.96188
P70459	P70459	2	2	2	ETS domain-containing transcription factor ERF	Erf	ETS domain-containing transcription factor ERF OS=Mus musculus OX=10090 GN=Erf PE=1 SV=1	1	2	2	2	0	0	1	1	1	0	0	1	1	1	0	0	1	1	1	0	0	4.7	4.7	4.7	59.05	551	551	0.0067304	2.8286			By MS/MS	By MS/MS	By MS/MS	1.2005	1.7236	24.482	7	2	Linear	NaN	NaN
P70460	P70460	4	4	4	Vasodilator-stimulated phosphoprotein	Vasp	Vasodilator-stimulated phosphoprotein OS=Mus musculus OX=10090 GN=Vasp PE=1 SV=4	1	4	4	4	0	4	1	3	1	0	4	1	3	1	0	4	1	3	1	3	0	13.3	13.3	13.3	39.666	375	375	0	8.9444		By MS/MS	By MS/MS	By MS/MS	By MS/MS	0.68916	0.87134	40.311	28	3	Leave out requantified	NaN	0.62503
Q60817;P70670	Q60817;P70670	6;6	6;6	6;6	Nascent polypeptide-associated complex subunit alpha;Nascent polypeptide-associated complex subunit alpha, muscle-specific form	Naca	Nascent polypeptide-associated complex subunit alpha OS=Mus musculus OX=10090 GN=Naca PE=1 SV=1;Nascent polypeptide-associated complex subunit alpha, muscle-specific form OS=Mus musculus OX=10090 GN=Naca PE=1 SV=2	2	6	6	6	5	6	5	6	6	5	6	5	6	6	5	6	5	6	6	5	5	35.8	35.8	35.8	23.384	215	215;2187	0	171.46	By MS/MS	By MS/MS	By MS/MS	By MS/MS	By MS/MS	0.85432	1.0508	6.8227	135	5	Leave out requantified	0.76433	0.85687
P70677	P70677	7	7	7	Caspase-3;Caspase-3 subunit p17;Caspase-3 subunit p12	Casp3	Caspase-3 OS=Mus musculus OX=10090 GN=Casp3 PE=1 SV=1	1	7	7	7	2	5	5	5	4	2	5	5	5	4	2	5	5	5	4	5	3	36.8	36.8	36.8	31.474	277	277	0	16.9	By MS/MS	By MS/MS	By MS/MS	By MS/MS	By MS/MS	0.79842	1.0252	8.4448	54	5	Leave out requantified	0.6387	0.75554
P70696	P70696	10	2	2	Histone H2B type 1-A	Hist1h2ba	Histone H2B type 1-A OS=Mus musculus OX=10090 GN=H2bc1 PE=1 SV=3	1	10	2	2	7	7	3	8	7	0	1	1	1	0	0	1	1	1	0	0	0	62.2	18.9	18.9	14.236	127	127	0.00041271	5.0415	By matching	By matching	By MS/MS	By MS/MS	By matching	0.78442	0.93405	9.5556	4	1	Median	NaN	0.68433
P70697	P70697	4	4	4	Uroporphyrinogen decarboxylase	Urod	Uroporphyrinogen decarboxylase OS=Mus musculus OX=10090 GN=Urod PE=1 SV=2	1	4	4	4	0	2	2	2	3	0	2	2	2	3	0	2	2	2	3	2	0	15.5	15.5	15.5	40.691	367	367	0	11.482		By MS/MS	By MS/MS	By MS/MS	By MS/MS	0.98709	1.2298	17.678	18	3	Leave out requantified	NaN	0.87562
P70698;P70303-3;P70303-2;P70303	P70698	17;2;2;2	17;2;2;2	17;2;2;2	CTP synthase 1	Ctps1	CTP synthase 1 OS=Mus musculus OX=10090 GN=Ctps1 PE=1 SV=2	4	17	17	17	2	15	15	16	15	2	15	15	16	15	2	15	15	16	15	14	7	34.3	34.3	34.3	66.682	591	591;521;535;586	0	77.932	By MS/MS	By MS/MS	By MS/MS	By MS/MS	By MS/MS	0.80085	1.0006	8.6376	188	20	Leave out requantified	0.73708	0.86747
P70699	P70699	4	4	4	Lysosomal alpha-glucosidase	Gaa	Lysosomal alpha-glucosidase OS=Mus musculus OX=10090 GN=Gaa PE=1 SV=2	1	4	4	4	0	3	0	2	3	0	3	0	2	3	0	3	0	2	3	1	1	7.2	7.2	7.2	106.25	953	953	0	12.343		By MS/MS		By MS/MS	By MS/MS	0.63418	0.84149	8.6398	19	1	Leave out requantified	NaN	0.49814
P70700	P70700	5	5	5	DNA-directed RNA polymerase I subunit RPA2	Polr1b	DNA-directed RNA polymerase I subunit RPA2 OS=Mus musculus OX=10090 GN=Polr1b PE=1 SV=2	1	5	5	5	1	4	1	3	1	1	4	1	3	1	1	4	1	3	1	4	1	5.4	5.4	5.4	128.21	1135	1135	0	15.137	By MS/MS	By MS/MS	By matching	By MS/MS	By MS/MS	0.56091	0.68308	17.927	26	3	Leave out requantified	0.47591	0.60659
P80313	P80313	28	28	28	T-complex protein 1 subunit eta	Cct7	T-complex protein 1 subunit eta OS=Mus musculus OX=10090 GN=Cct7 PE=1 SV=1	1	28	28	28	22	26	24	24	23	22	26	24	24	23	22	26	24	24	23	27	25	71.1	71.1	71.1	59.652	544	544	0	276.28	By MS/MS	By MS/MS	By MS/MS	By MS/MS	By MS/MS	0.81696	1.0021	8.6658	523	21	Leave out requantified	0.72512	0.84634
P80314	P80314	37	37	37	T-complex protein 1 subunit beta	Cct2	T-complex protein 1 subunit beta OS=Mus musculus OX=10090 GN=Cct2 PE=1 SV=4	1	37	37	37	27	35	35	34	33	27	35	35	34	33	27	35	35	34	33	35	35	84.5	84.5	84.5	57.477	535	535	0	323.31	By MS/MS	By MS/MS	By MS/MS	By MS/MS	By MS/MS	0.75916	0.94348	4.3167	745	32	Leave out requantified	0.69419	0.76741
P80315	P80315	33	33	33	T-complex protein 1 subunit delta	Cct4	T-complex protein 1 subunit delta OS=Mus musculus OX=10090 GN=Cct4 PE=1 SV=3	1	33	33	33	21	29	26	32	31	21	29	26	32	31	21	29	26	32	31	28	29	74	74	74	58.066	539	539	0	289.68	By MS/MS	By MS/MS	By MS/MS	By MS/MS	By MS/MS	0.78582	0.97901	6.4004	540	26	Leave out requantified	0.66028	0.77083
P80316	P80316	33	33	33	T-complex protein 1 subunit epsilon	Cct5	T-complex protein 1 subunit epsilon OS=Mus musculus OX=10090 GN=Cct5 PE=1 SV=1	1	33	33	33	22	32	27	33	29	22	32	27	33	29	22	32	27	33	29	29	29	73.8	73.8	73.8	59.623	541	541	0	323.31	By MS/MS	By MS/MS	By MS/MS	By MS/MS	By MS/MS	0.81374	0.99387	6.2659	629	41	Leave out requantified	0.69739	0.8259
P80317	P80317	29	29	24	T-complex protein 1 subunit zeta	Cct6a	T-complex protein 1 subunit zeta OS=Mus musculus OX=10090 GN=Cct6a PE=1 SV=3	1	29	29	24	23	29	26	27	23	23	29	26	27	23	21	24	21	22	18	22	21	70.6	70.6	63.5	58.004	531	531	0	323.31	By MS/MS	By MS/MS	By MS/MS	By MS/MS	By MS/MS	0.80411	0.9928	9.2228	567	35	Leave out requantified	0.72041	0.82964
P80318	P80318	33	33	33	T-complex protein 1 subunit gamma	Cct3	T-complex protein 1 subunit gamma OS=Mus musculus OX=10090 GN=Cct3 PE=1 SV=1	1	33	33	33	20	31	29	30	29	20	31	29	30	29	20	31	29	30	29	29	26	70.8	70.8	70.8	60.629	545	545	0	302.34	By MS/MS	By MS/MS	By MS/MS	By MS/MS	By MS/MS	0.78908	0.98692	9.4888	533	36	Leave out requantified	0.69651	0.80838
P82343-2;P82343	P82343-2;P82343	3;3	3;3	3;3	N-acylglucosamine 2-epimerase	Renbp	Isoform 2 of N-acylglucosamine 2-epimerase OS=Mus musculus OX=10090 GN=Renbp;N-acylglucosamine 2-epimerase OS=Mus musculus OX=10090 GN=Renbp PE=1 SV=4	2	3	3	3	0	1	1	1	0	0	1	1	1	0	0	1	1	1	0	1	0	9.1	9.1	9.1	46.722	405	405;419	0	7.5471		By MS/MS	By MS/MS	By matching		0.97948	0.98082	25.247	6	2	Median	NaN	NaN
P83870	P83870	4	4	4	PHD finger-like domain-containing protein 5A	Phf5a	PHD finger-like domain-containing protein 5A OS=Mus musculus OX=10090 GN=Phf5a PE=1 SV=1	1	4	4	4	0	4	2	4	4	0	4	2	4	4	0	4	2	4	4	4	1	40.9	40.9	40.9	12.405	110	110	0	81.519		By MS/MS	By MS/MS	By MS/MS	By MS/MS	0.42931	0.53455	5.2998	40	0	Leave out requantified	NaN	0.42483
P83882	P83882	5	5	5	60S ribosomal protein L36a	Rpl36a	60S ribosomal protein L36a OS=Mus musculus OX=10090 GN=Rpl36a PE=1 SV=2	1	5	5	5	2	4	5	5	4	2	4	5	5	4	2	4	5	5	4	5	5	28.3	28.3	28.3	12.441	106	106	0	14.199	By MS/MS	By MS/MS	By MS/MS	By MS/MS	By MS/MS	0.84066	1.0022	5.9297	69	4	Leave out requantified	0.67968	1.0559
P83917	P83917	7	6	6	Chromobox protein homolog 1	Cbx1	Chromobox protein homolog 1 OS=Mus musculus OX=10090 GN=Cbx1 PE=1 SV=1	1	7	6	6	3	5	6	7	5	2	4	5	6	4	2	4	5	6	4	4	4	57.8	49.2	49.2	21.418	185	185	0	34.837	By MS/MS	By MS/MS	By MS/MS	By MS/MS	By MS/MS	0.36544	0.44877	7.8037	56	17	Leave out requantified	0.30147	0.40111
P83940	P83940	6	6	6	Transcription elongation factor B polypeptide 1	Tceb1	Elongin-C OS=Mus musculus OX=10090 GN=Eloc PE=1 SV=1	1	6	6	6	2	6	5	6	6	2	6	5	6	6	2	6	5	6	6	6	4	66.1	66.1	66.1	12.473	112	112	0	56.069	By MS/MS	By MS/MS	By MS/MS	By MS/MS	By MS/MS	0.9181	1.1273	3.0881	113	2	Leave out requantified	0.85289	0.90616
P84084	P84084	9	5	4	ADP-ribosylation factor 5	Arf5	ADP-ribosylation factor 5 OS=Mus musculus OX=10090 GN=Arf5 PE=1 SV=2	1	9	5	4	5	9	7	7	5	1	5	3	4	2	0	4	2	3	1	3	1	60.6	31.7	23.9	20.529	180	180	0	35.432	By MS/MS	By MS/MS	By MS/MS	By MS/MS	By MS/MS	0.98828	1.1839	9.592	45	6	Leave out requantified	1.0049	0.92321
P84089	P84089	4	4	4	Enhancer of rudimentary homolog	Erh	Enhancer of rudimentary homolog OS=Mus musculus OX=10090 GN=Erh PE=1 SV=1	1	4	4	4	2	4	4	4	4	2	4	4	4	4	2	4	4	4	4	4	3	44.2	44.2	44.2	12.259	104	104	0	118	By MS/MS	By MS/MS	By MS/MS	By MS/MS	By MS/MS	0.48516	0.56764	8.5278	78	2	Leave out requantified	0.42161	0.43722
P84091	P84091	10	10	10	AP-2 complex subunit mu	Ap2m1	AP-2 complex subunit mu OS=Mus musculus OX=10090 GN=Ap2m1 PE=1 SV=1	1	10	10	10	0	10	6	9	7	0	10	6	9	7	0	10	6	9	7	9	2	28.7	28.7	28.7	49.654	435	435	0	27.932		By MS/MS	By MS/MS	By MS/MS	By MS/MS	0.92207	1.1445	7.9903	85	3	Leave out requantified	NaN	0.93689
P84099	P84099	10	10	10	60S ribosomal protein L19	Rpl19	60S ribosomal protein L19 OS=Mus musculus OX=10090 GN=Rpl19 PE=1 SV=1	1	10	10	10	4	8	7	10	8	4	8	7	10	8	4	8	7	10	8	8	6	32.7	32.7	32.7	23.466	196	196	0	71.13	By MS/MS	By MS/MS	By MS/MS	By MS/MS	By MS/MS	0.74408	0.95282	6.684	147	4	Leave out requantified	0.64654	0.94201
P84104-2;P84104	P84104-2;P84104	8;8	7;7	7;7	Serine/arginine-rich splicing factor 3	Srsf3	Isoform Short of Serine/arginine-rich splicing factor 3 OS=Mus musculus OX=10090 GN=Srsf3;Serine/arginine-rich splicing factor 3 OS=Mus musculus OX=10090 GN=Srsf3 PE=1 SV=1	2	8	7	7	6	8	8	8	8	5	7	7	7	7	5	7	7	7	7	7	7	60.5	60.5	60.5	14.203	124	124;164	0	45.128	By MS/MS	By MS/MS	By MS/MS	By MS/MS	By MS/MS	0.54423	0.71381	12.997	127	4	Leave out requantified	0.47484	0.47678
P84228	P84228	7	7	1	Histone H3.2	Hist1h3b	Histone H3.2 OS=Mus musculus OX=10090 GN=H3c15 PE=1 SV=2	1	7	7	1	5	7	7	7	7	5	7	7	7	7	1	1	1	1	1	1	1	49.3	49.3	23.5	15.388	136	136	0	71.585	By MS/MS	By MS/MS	By MS/MS	By MS/MS	By MS/MS	0.6441	0.73498	22.007	248	4	Leave out requantified	0.88633	0.5589
P85094	P85094	4	4	4	Isochorismatase domain-containing protein 2A, mitochondrial	Isoc2a	Isochorismatase domain-containing protein 2A OS=Mus musculus OX=10090 GN=Isoc2a PE=1 SV=1	1	4	4	4	1	2	3	3	3	1	2	3	3	3	1	2	3	3	3	2	1	32.5	32.5	32.5	22.417	206	206	0	15.788	By matching	By MS/MS	By MS/MS	By MS/MS	By MS/MS	0.8307	1.1532	26.41	24	0	Leave out requantified	0.78386	0.73008
P86048	P86048	14	1	1	60S ribosomal protein L10-like	Rpl10l	60S ribosomal protein L10-like OS=Mus musculus OX=10090 GN=Rpl10l PE=1 SV=1	1	14	1	1	6	13	12	12	12	0	1	1	1	1	0	1	1	1	1	1	1	52.3	4.2	4.2	24.558	214	214	0.0098539	2.3802	By matching	By MS/MS	By MS/MS	By MS/MS	By matching	1.9318	1.9402	36.605	12	0	Median	NaN	1.8176
P97287-2;P97287	P97287-2;P97287	1;1	1;1	1;1	Induced myeloid leukemia cell differentiation protein Mcl-1 homolog	Mcl1	Isoform 2 of Induced myeloid leukemia cell differentiation protein Mcl-1 homolog OS=Mus musculus OX=10090 GN=Mcl1;Induced myeloid leukemia cell differentiation protein Mcl-1 homolog OS=Mus musculus OX=10090 GN=Mcl1 PE=1 SV=3	2	1	1	1	0	1	1	1	1	0	1	1	1	1	0	1	1	1	1	1	1	7.4	7.4	7.4	30.93	285	285;331	0	8.6339		By matching	By MS/MS	By MS/MS	By MS/MS	0.54505	0.72485	26.596	13	2	Median	NaN	0.54561
P97304	P97304	4	4	4	DNA-directed RNA polymerases I and III subunit RPAC2	Polr1d	DNA-directed RNA polymerases I and III subunit RPAC2 OS=Mus musculus OX=10090 GN=Polr1d PE=1 SV=1	1	4	4	4	2	3	3	4	2	2	3	3	4	2	2	3	3	4	2	4	2	40.6	40.6	40.6	15.072	133	133	0	9.2367	By MS/MS	By MS/MS	By MS/MS	By MS/MS	By matching	0.69189	0.87066	11.581	38	1	Leave out requantified	0.81325	0.70846
P97310	P97310	39	39	39	DNA replication licensing factor MCM2	Mcm2	DNA replication licensing factor MCM2 OS=Mus musculus OX=10090 GN=Mcm2 PE=1 SV=3	1	39	39	39	20	34	26	31	30	20	34	26	31	30	20	34	26	31	30	28	25	48.8	48.8	48.8	102.08	904	904	0	316.84	By MS/MS	By MS/MS	By MS/MS	By MS/MS	By MS/MS	0.6386	0.80639	16.736	478	26	Leave out requantified	0.48686	0.5364
P97311	P97311	39	39	39	DNA replication licensing factor MCM6	Mcm6	DNA replication licensing factor MCM6 OS=Mus musculus OX=10090 GN=Mcm6 PE=1 SV=1	1	39	39	39	19	35	28	33	34	19	35	28	33	34	19	35	28	33	34	31	29	56.4	56.4	56.4	92.866	821	821	0	247.11	By MS/MS	By MS/MS	By MS/MS	By MS/MS	By MS/MS	0.64095	0.7957	10.543	529	52	Leave out requantified	0.43524	0.52596
P97314	P97314	8	8	8	Cysteine and glycine-rich protein 2	Csrp2	Cysteine and glycine-rich protein 2 OS=Mus musculus OX=10090 GN=Csrp2 PE=1 SV=3	1	8	8	8	0	7	4	5	5	0	7	4	5	5	0	7	4	5	5	7	3	57	57	57	20.926	193	193	0	23.284		By MS/MS	By MS/MS	By MS/MS	By MS/MS	0.83853	1.0372	37.267	48	3	Leave out requantified	NaN	0.72205
P97315	P97315	6	6	6	Cysteine and glycine-rich protein 1	Csrp1	Cysteine and glycine-rich protein 1 OS=Mus musculus OX=10090 GN=Csrp1 PE=1 SV=3	1	6	6	6	0	6	3	6	5	0	6	3	6	5	0	6	3	6	5	2	1	34.2	34.2	34.2	20.583	193	193	0	40.513		By MS/MS	By MS/MS	By MS/MS	By MS/MS	0.34307	0.41393	3.234	33	10	Leave out requantified	NaN	0.3478
P97329	P97329	13	13	13	Kinesin-like protein KIF20A	Kif20a	Kinesin-like protein KIF20A OS=Mus musculus OX=10090 GN=Kif20a PE=1 SV=1	1	13	13	13	1	9	2	6	4	1	9	2	6	4	1	9	2	6	4	1	0	18.4	18.4	18.4	99.875	887	887	0	42.682	By MS/MS	By MS/MS	By MS/MS	By MS/MS	By MS/MS	0.38945	0.43781	19.886	31	11	Leave out requantified	NaN	0.36042
P97346-2;P97346	P97346-2;P97346	2;2	2;2	2;2	Nucleoredoxin	Nxn	Isoform 2 of Nucleoredoxin OS=Mus musculus OX=10090 GN=Nxn;Nucleoredoxin OS=Mus musculus OX=10090 GN=Nxn PE=1 SV=1	2	2	2	2	0	1	1	1	1	0	1	1	1	1	0	1	1	1	1	1	0	5.4	5.4	5.4	43.283	391	391;435	0	9.6412		By MS/MS	By MS/MS	By MS/MS	By MS/MS	1.3666	1.532	36.438	9	4	Median	NaN	NaN
P97351	P97351	22	22	22	40S ribosomal protein S3a	Rps3a	40S ribosomal protein S3a OS=Mus musculus OX=10090 GN=Rps3a PE=1 SV=3	1	22	22	22	15	19	18	20	19	15	19	18	20	19	15	19	18	20	19	18	17	65.2	65.2	65.2	29.885	264	264	0	154.35	By MS/MS	By MS/MS	By MS/MS	By MS/MS	By MS/MS	0.95149	1.1413	9.6965	380	17	Leave out requantified	0.78353	1.041
P97363	P97363	4	4	4	Serine palmitoyltransferase 2	Sptlc2	Serine palmitoyltransferase 2 OS=Mus musculus OX=10090 GN=Sptlc2 PE=1 SV=2	1	4	4	4	1	3	1	2	0	1	3	1	2	0	1	3	1	2	0	1	0	8.2	8.2	8.2	62.981	560	560	0	8.6922	By matching	By MS/MS	By MS/MS	By MS/MS		0.97408	1.2163	39.625	12	1	Leave out requantified	NaN	0.92299
P97367-3;P97367-2;P97367-4;P97367;Q60954-3;Q60954;Q60954-2;P97368-2;P97368	P97367-3;P97367-2;P97367-4;P97367;Q60954-3;Q60954;Q60954-2	3;3;3;3;2;2;2;1;1	3;3;3;3;2;2;2;1;1	3;3;3;3;2;2;2;1;1	Homeobox protein Meis2;Homeobox protein Meis1	Meis2;Meis1	Isoform Meis2B of Homeobox protein Meis2 OS=Mus musculus OX=10090 GN=Meis2;Isoform Meis2A of Homeobox protein Meis2 OS=Mus musculus OX=10090 GN=Meis2;Isoform Meis2D of Homeobox protein Meis2 OS=Mus musculus OX=10090 GN=Meis2;Homeobox protein Meis2 OS=Mus m	9	3	3	3	0	0	0	0	0	0	0	0	0	0	0	0	0	0	0	0	3	11.9	11.9	11.9	43.061	394	394;401;470;477;370;390;465;361;378	0	6.5994						0.20348	0.29677	7.656	3	3	Median	NaN	NaN
P97370	P97370	3	3	3	Sodium/potassium-transporting ATPase subunit beta-3	Atp1b3	Sodium/potassium-transporting ATPase subunit beta-3 OS=Mus musculus OX=10090 GN=Atp1b3 PE=1 SV=1	1	3	3	3	0	3	3	3	3	0	3	3	3	3	0	3	3	3	3	2	1	14	14	14	31.775	278	278	0	8.961		By MS/MS	By MS/MS	By MS/MS	By MS/MS	0.92189	1.115	7.2611	33	4	Leave out requantified	NaN	1.045
P97371	P97371	12	12	12	Proteasome activator complex subunit 1	Psme1	Proteasome activator complex subunit 1 OS=Mus musculus OX=10090 GN=Psme1 PE=1 SV=2	1	12	12	12	3	12	7	11	11	3	12	7	11	11	3	12	7	11	11	10	6	56.2	56.2	56.2	28.673	249	249	0	52.811	By MS/MS	By MS/MS	By MS/MS	By MS/MS	By MS/MS	1.0606	1.2966	7.5184	127	9	Leave out requantified	0.82899	0.82177
P97372	P97372	3	3	3	Proteasome activator complex subunit 2	Psme2	Proteasome activator complex subunit 2 OS=Mus musculus OX=10090 GN=Psme2 PE=1 SV=4	1	3	3	3	1	2	2	1	1	1	2	2	1	1	1	2	2	1	1	1	1	16.7	16.7	16.7	27.057	239	239	0	11.537	By MS/MS	By MS/MS	By MS/MS	By MS/MS	By MS/MS	1.0344	1.1786	21.216	13	0	Median	NaN	0.77074
P97376	P97376	2	2	2	Protein FRG1	Frg1	Protein FRG1 OS=Mus musculus OX=10090 GN=Frg1 PE=1 SV=2	1	2	2	2	0	1	1	1	2	0	1	1	1	2	0	1	1	1	2	1	0	8.9	8.9	8.9	29.127	258	258	0.00041408	5.0987		By MS/MS	By MS/MS	By MS/MS	By MS/MS	0.77547	0.9892	24.004	9	3	Median	NaN	0.66135
P97377-2;P97377;Q80YP0;Q80YP0-2	P97377-2;P97377	7;7;3;1	5;5;1;1	5;5;1;1	Cyclin-dependent kinase 2	Cdk2	Isoform CDK2-alpha of Cyclin-dependent kinase 2 OS=Mus musculus OX=10090 GN=Cdk2;Cyclin-dependent kinase 2 OS=Mus musculus OX=10090 GN=Cdk2 PE=1 SV=2	4	7	5	5	2	5	4	5	6	1	4	3	4	4	1	4	3	4	4	4	1	29.5	23.2	23.2	33.887	298	298;346;304;109	0	14.504	By matching	By MS/MS	By MS/MS	By MS/MS	By MS/MS	1.046	1.1603	14.51	39	3	Leave out requantified	NaN	1.0707
P97379;P97379-2	P97379;P97379-2	15;14	14;13	14;13	Ras GTPase-activating protein-binding protein 2	G3bp2	Ras GTPase-activating protein-binding protein 2 OS=Mus musculus OX=10090 GN=G3bp2 PE=1 SV=2;Isoform B of Ras GTPase-activating protein-binding protein 2 OS=Mus musculus OX=10090 GN=G3bp2	2	15	14	14	8	15	11	14	13	7	14	11	13	12	7	14	11	13	12	11	12	39	37.3	37.3	54.087	482	482;449	0	79.46	By MS/MS	By MS/MS	By MS/MS	By MS/MS	By MS/MS	0.91734	1.099	10.752	231	9	Leave out requantified	0.83879	0.98263
P97384	P97384	13	13	13	Annexin A11	Anxa11	Annexin A11 OS=Mus musculus OX=10090 GN=Anxa11 PE=1 SV=2	1	13	13	13	3	9	8	9	10	3	9	8	9	10	3	9	8	9	10	11	7	30.4	30.4	30.4	54.079	503	503	0	61.119	By MS/MS	By MS/MS	By MS/MS	By MS/MS	By MS/MS	0.6286	0.7793	9.7289	122	18	Leave out requantified	0.58935	0.68444
P97386-2;P97386	P97386-2;P97386	3;3	3;3	3;3	DNA ligase 3	Lig3	Isoform Beta of DNA ligase 3 OS=Mus musculus OX=10090 GN=Lig3;DNA ligase 3 OS=Mus musculus OX=10090 GN=Lig3 PE=1 SV=2	2	3	3	3	1	2	2	0	0	1	2	2	0	0	1	2	2	0	0	1	1	4.4	4.4	4.4	106.43	956	956;1015	0	8.9562	By MS/MS	By MS/MS	By MS/MS			0.60889	0.82203	16.406	9	1	Median	0.55567	0.5506
P97429	P97429	4	4	4	Annexin A4	Anxa4	Annexin A4 OS=Mus musculus OX=10090 GN=Anxa4 PE=1 SV=4	1	4	4	4	0	4	0	3	2	0	4	0	3	2	0	4	0	3	2	2	0	13.2	13.2	13.2	35.915	319	319	0	19.06		By MS/MS		By MS/MS	By MS/MS	1.0164	1.1774	24.583	17	2	Leave out requantified	NaN	0.63351
P97447-2;P97447	P97447-2;P97447	4;4	4;4	4;4	Four and a half LIM domains protein 1	Fhl1	Isoform 2 of Four and a half LIM domains protein 1 OS=Mus musculus OX=10090 GN=Fhl1;Four and a half LIM domains protein 1 OS=Mus musculus OX=10090 GN=Fhl1 PE=1 SV=3	2	4	4	4	0	2	1	3	2	0	2	1	3	2	0	2	1	3	2	3	2	21.6	21.6	21.6	22.011	194	194;280	0	8.2712		By MS/MS	By MS/MS	By MS/MS	By MS/MS	0.55003	0.67066	17.676	20	15	Leave out requantified	NaN	0.56121
P97449	P97449	4	4	4	Aminopeptidase N	Anpep	Aminopeptidase N OS=Mus musculus OX=10090 GN=Anpep PE=1 SV=4	1	4	4	4	0	4	1	3	0	0	4	1	3	0	0	4	1	3	0	0	0	5.6	5.6	5.6	109.65	966	966	0	19.926		By MS/MS	By MS/MS	By MS/MS		1.0269	1.278	2.4985	13	1	Leave out requantified	NaN	0.87409
P97450	P97450	5	5	5	ATP synthase-coupling factor 6, mitochondrial	Atp5j	ATP synthase-coupling factor 6, mitochondrial OS=Mus musculus OX=10090 GN=Atp5pf PE=1 SV=1	1	5	5	5	1	5	5	5	5	1	5	5	5	5	1	5	5	5	5	5	5	50.9	50.9	50.9	12.496	108	108	0	12.711	By MS/MS	By MS/MS	By MS/MS	By MS/MS	By MS/MS	0.61658	0.71077	14.781	76	5	Leave out requantified	NaN	0.52346
P97452	P97452	18	18	17	Ribosome biogenesis protein BOP1	Bop1	Ribosome biogenesis protein BOP1 OS=Mus musculus OX=10090 GN=Bop1 PE=1 SV=1	1	18	18	17	4	13	8	14	11	4	13	8	14	11	4	13	8	14	11	13	4	36.6	36.6	34.3	82.545	732	732	0	64.931	By MS/MS	By MS/MS	By MS/MS	By MS/MS	By MS/MS	0.4698	0.5721	14.123	141	26	Leave out requantified	0.93405	0.43317
P97461	P97461	13	13	13	40S ribosomal protein S5;40S ribosomal protein S5, N-terminally processed	Rps5	40S ribosomal protein S5 OS=Mus musculus OX=10090 GN=Rps5 PE=1 SV=3	1	13	13	13	7	13	11	12	11	7	13	11	12	11	7	13	11	12	11	10	10	51	51	51	22.889	204	204	0	113.32	By MS/MS	By MS/MS	By MS/MS	By MS/MS	By MS/MS	1.0428	1.2349	7.6	254	17	Leave out requantified	0.88448	1.0689
P97470	P97470	6	5	5	Serine/threonine-protein phosphatase 4 catalytic subunit	Ppp4c	Serine/threonine-protein phosphatase 4 catalytic subunit OS=Mus musculus OX=10090 GN=Ppp4c PE=1 SV=2	1	6	5	5	3	5	4	6	3	2	4	3	5	2	2	4	3	5	2	2	3	29.3	24.4	24.4	35.08	307	307	0	46.669	By MS/MS	By MS/MS	By MS/MS	By MS/MS	By MS/MS	0.77236	1.0027	6.4509	44	3	Leave out requantified	0.65223	0.9633
P97473	P97473	1	1	1	RISC-loading complex subunit TARBP2	Tarbp2	RISC-loading complex subunit TARBP2 OS=Mus musculus OX=10090 GN=Tarbp2 PE=1 SV=2	1	1	1	1	0	0	0	1	0	0	0	0	1	0	0	0	0	1	0	0	0	4.1	4.1	4.1	38.842	365	365	0.0096685	2.5034				By MS/MS		0.86166	1.0082	14.737	3	0	Plateau	NaN	NaN
P97477;P97477-2	P97477;P97477-2	2;2	1;1	1;1	Aurora kinase A	Aurka	Aurora kinase A OS=Mus musculus OX=10090 GN=Aurka PE=1 SV=1;Isoform 2 of Aurora kinase A OS=Mus musculus OX=10090 GN=Aurka	2	2	1	1	0	2	1	2	2	0	1	1	1	1	0	1	1	1	1	1	0	5.3	3.3	3.3	44.772	395	395;417	0.003304	3.2588		By MS/MS	By MS/MS	By matching	By matching	1.1622	1.3412	26.632	12	1	Median	NaN	0.95257
P97493	P97493	3	3	3	Thioredoxin, mitochondrial	Txn2	Thioredoxin, mitochondrial OS=Mus musculus OX=10090 GN=Txn2 PE=1 SV=1	1	3	3	3	3	3	1	2	3	3	3	1	2	3	3	3	1	2	3	3	3	36.7	36.7	36.7	18.255	166	166	0	22.299	By MS/MS	By MS/MS	By matching	By MS/MS	By MS/MS	0.45894	0.58997	9.3305	39	0	Leave out requantified	0.46035	0.49876
P97496-2;P97496	P97496-2;P97496	29;29	29;29	21;21	SWI/SNF complex subunit SMARCC1	Smarcc1	Isoform 2 of SWI/SNF complex subunit SMARCC1 OS=Mus musculus OX=10090 GN=Smarcc1;SWI/SNF complex subunit SMARCC1 OS=Mus musculus OX=10090 GN=Smarcc1 PE=1 SV=2	2	29	29	21	9	28	19	28	24	9	28	19	28	24	6	21	15	21	16	19	11	33.9	33.9	27.3	120.09	1075	1075;1104	0	315.34	By MS/MS	By MS/MS	By MS/MS	By MS/MS	By MS/MS	0.38009	0.48504	16.797	334	38	Leave out requantified	0.35826	0.39489
P97742	P97742	4	4	4	Carnitine O-palmitoyltransferase 1, liver isoform	Cpt1a	Carnitine O-palmitoyltransferase 1, liver isoform OS=Mus musculus OX=10090 GN=Cpt1a PE=1 SV=4	1	4	4	4	1	1	3	2	3	1	1	3	2	3	1	1	3	2	3	2	1	6.1	6.1	6.1	88.25	773	773	0	13.723	By MS/MS	By MS/MS	By MS/MS	By MS/MS	By MS/MS	1.3341	1.4765	30.626	24	1	Leave out requantified	1.0279	1.6163
P97760	P97760	5	5	5	DNA-directed RNA polymerase II subunit RPB3	Polr2c	DNA-directed RNA polymerase II subunit RPB3 OS=Mus musculus OX=10090 GN=Polr2c PE=1 SV=2	1	5	5	5	1	5	2	5	5	1	5	2	5	5	1	5	2	5	5	4	2	27.6	27.6	27.6	31.443	275	275	0	35.408	By MS/MS	By MS/MS	By MS/MS	By MS/MS	By MS/MS	0.53015	0.6903	5.9616	32	5	Leave out requantified	0.55474	0.49347
P97765;P97765-2	P97765;P97765-2	4;3	4;3	4;3	WW domain-binding protein 2	Wbp2	WW domain-binding protein 2 OS=Mus musculus OX=10090 GN=Wbp2 PE=1 SV=1;Isoform 2 of WW domain-binding protein 2 OS=Mus musculus OX=10090 GN=Wbp2	2	4	4	4	1	3	1	2	2	1	3	1	2	2	1	3	1	2	2	2	0	18.4	18.4	18.4	28.032	261	261;216	0	9.7059	By MS/MS	By MS/MS	By matching	By MS/MS	By MS/MS	0.87383	1.0905	17.895	21	2	Leave out requantified	0.67176	0.86314
P97770-3;P97770-2;P97770	P97770-3;P97770-2;P97770	5;5;5	5;5;5	5;5;5	THUMP domain-containing protein 3	Thumpd3	Isoform 3 of tRNA (guanine(6)-N2)-methyltransferase THUMP3 OS=Mus musculus OX=10090 GN=Thumpd3;Isoform 2 of tRNA (guanine(6)-N2)-methyltransferase THUMP3 OS=Mus musculus OX=10090 GN=Thumpd3;tRNA (guanine(6)-N2)-methyltransferase THUMP3 OS=Mus musculus OX=1	3	5	5	5	1	2	4	2	0	1	2	4	2	0	1	2	4	2	0	1	1	21.6	21.6	21.6	35.434	315	315;504;505	0	10.352	By MS/MS	By MS/MS	By MS/MS	By MS/MS		0.70573	1.0535	13.294	18	3	Leave out requantified	0.64412	0.76044
P97801	P97801	3	3	3	Survival motor neuron protein	Smn1	Survival motor neuron protein OS=Mus musculus OX=10090 GN=Smn1 PE=1 SV=1	1	3	3	3	0	3	1	1	3	0	3	1	1	3	0	3	1	1	3	2	0	21.2	21.2	21.2	31.254	288	288	0	6.238		By MS/MS	By MS/MS	By matching	By matching	0.8333	0.81625	11.83	18	0	Leave out requantified	NaN	0.79467
P97807-2;P97807	P97807-2;P97807	17;16	17;16	17;16	Fumarate hydratase, mitochondrial	Fh	Isoform Cytoplasmic of Fumarate hydratase, mitochondrial OS=Mus musculus OX=10090 GN=Fh;Fumarate hydratase, mitochondrial OS=Mus musculus OX=10090 GN=Fh PE=1 SV=3	2	17	17	17	8	16	9	13	12	8	16	9	13	12	8	16	9	13	12	12	11	51.2	51.2	51.2	50.052	467	467;507	0	174.96	By MS/MS	By MS/MS	By MS/MS	By MS/MS	By MS/MS	0.68918	0.83224	17.461	183	18	Leave out requantified	0.42156	0.43803
P97820;P83510-2;Q9JM52-2;Q9JM52;P83510;Q9JM52-3	P97820;P83510-2;Q9JM52-2;Q9JM52;P83510;Q9JM52-3	3;2;2;2;2;2	3;2;2;2;2;2	3;2;2;2;2;2	Mitogen-activated protein kinase kinase kinase kinase 4;Traf2 and NCK-interacting protein kinase;Misshapen-like kinase 1	Map4k4;Tnik;Mink1	Mitogen-activated protein kinase kinase kinase kinase 4 OS=Mus musculus OX=10090 GN=Map4k4 PE=1 SV=1;Isoform 2 of Traf2 and NCK-interacting protein kinase OS=Mus musculus OX=10090 GN=Tnik;Isoform 1 of Misshapen-like kinase 1 OS=Mus musculus OX=10090 GN=Min	6	3	3	3	0	3	1	1	1	0	3	1	1	1	0	3	1	1	1	3	1	2.3	2.3	2.3	140.6	1233	1233;1289;1300;1308;1323;1345	0.00041339	5.0659		By MS/MS	By matching	By MS/MS	By MS/MS	0.90236	1.1981	41.055	18	1	Leave out requantified	NaN	0.74703
P97821	P97821	2	2	2	Dipeptidyl peptidase 1;Dipeptidyl peptidase 1 exclusion domain chain;Dipeptidyl peptidase 1 heavy chain;Dipeptidyl peptidase 1 light chain	Ctsc	Dipeptidyl peptidase 1 OS=Mus musculus OX=10090 GN=Ctsc PE=1 SV=1	1	2	2	2	0	2	0	2	2	0	2	0	2	2	0	2	0	2	2	0	0	4.3	4.3	4.3	52.376	462	462	0	6.4286		By MS/MS		By MS/MS	By MS/MS	0.9379	1.0945	16.135	10	3	Leave out requantified	NaN	0.35454
P97822-2;P97822	P97822-2;P97822	6;6	6;6	6;6	Acidic leucine-rich nuclear phosphoprotein 32 family member E	Anp32e	Isoform 2 of Acidic leucine-rich nuclear phosphoprotein 32 family member E OS=Mus musculus OX=10090 GN=Anp32e;Acidic leucine-rich nuclear phosphoprotein 32 family member E OS=Mus musculus OX=10090 GN=Anp32e PE=1 SV=2	2	6	6	6	5	6	5	4	5	5	6	5	4	5	5	6	5	4	5	6	6	42.7	42.7	42.7	28.245	248	248;260	0	86.763	By MS/MS	By MS/MS	By MS/MS	By MS/MS	By MS/MS	0.79923	0.96114	11.878	99	7	Leave out requantified	0.7806	0.72868
P97823-2;P97823	P97823-2;P97823	7;7	7;7	7;7	Acyl-protein thioesterase 1	Lypla1	Isoform 2 of Acyl-protein thioesterase 1 OS=Mus musculus OX=10090 GN=Lypla1;Acyl-protein thioesterase 1 OS=Mus musculus OX=10090 GN=Lypla1 PE=1 SV=1	2	7	7	7	3	6	5	3	5	3	6	5	3	5	3	6	5	3	5	6	4	54.8	54.8	54.8	23.367	221	221;230	0	74.618	By MS/MS	By MS/MS	By MS/MS	By MS/MS	By MS/MS	0.84635	1.0368	27.711	72	4	Leave out requantified	0.67678	0.75579
P97825	P97825	2	2	2	Hematological and neurological expressed 1 protein;Hematological and neurological expressed 1 protein, N-terminally processed	Hn1	Jupiter microtubule associated homolog 1 OS=Mus musculus OX=10090 GN=Jpt1 PE=1 SV=3	1	2	2	2	1	1	1	2	1	1	1	1	2	1	1	1	1	2	1	1	1	26	26	26	16.08	154	154	0	20.29	By matching	By MS/MS	By MS/MS	By MS/MS	By matching	0.88752	1.0057	5.9734	15	0	Leave out requantified	0.81663	NaN
P97855	P97855	17	17	16	Ras GTPase-activating protein-binding protein 1	G3bp1	Ras GTPase-activating protein-binding protein 1 OS=Mus musculus OX=10090 GN=G3bp1 PE=1 SV=1	1	17	17	16	11	16	13	16	16	11	16	13	16	16	10	15	13	15	15	14	13	44.3	44.3	42.6	51.828	465	465	0	155.59	By MS/MS	By MS/MS	By MS/MS	By MS/MS	By MS/MS	0.82171	1.0027	5.3318	306	10	Leave out requantified	0.74357	0.83362
P97868-2;P97868	P97868-2;P97868	1;1	1;1	1;1	E3 ubiquitin-protein ligase RBBP6	Rbbp6	Isoform 2 of E3 ubiquitin-protein ligase RBBP6 OS=Mus musculus OX=10090 GN=Rbbp6;E3 ubiquitin-protein ligase RBBP6 OS=Mus musculus OX=10090 GN=Rbbp6 PE=1 SV=5	2	1	1	1	0	0	1	0	0	0	0	1	0	0	0	0	1	0	0	0	0	0.8	0.8	0.8	195.31	1756	1756;1790	0	9.9813			By MS/MS			3.2297	1.3391	7.247	2	2	Median	NaN	NaN
P97930;P97930-2	P97930	11;3	11;3	11;3	Thymidylate kinase	Dtymk	Thymidylate kinase OS=Mus musculus OX=10090 GN=Dtymk PE=1 SV=2	2	11	11	11	4	9	9	9	7	4	9	9	9	7	4	9	9	9	7	10	8	56.6	56.6	56.6	23.914	212	212;80	0	42.436	By MS/MS	By MS/MS	By MS/MS	By MS/MS	By MS/MS	0.67059	0.79517	14.194	123	4	Leave out requantified	0.48856	0.57419
P97931;P97931-2	P97931;P97931-2	2;1	2;1	2;1	Uracil-DNA glycosylase	Ung	Uracil-DNA glycosylase OS=Mus musculus OX=10090 GN=Ung PE=1 SV=3;Isoform 1 of Uracil-DNA glycosylase OS=Mus musculus OX=10090 GN=Ung	2	2	2	2	1	2	0	0	0	1	2	0	0	0	1	2	0	0	0	1	1	8.5	8.5	8.5	33.925	306	306;295	0.00041288	5.0467	By MS/MS	By MS/MS				0.73138	0.96889	3.9876	7	0	Leave out requantified	0.66062	0.90176
P98192	P98192	3	3	3	Dihydroxyacetone phosphate acyltransferase	Gnpat	Dihydroxyacetone phosphate acyltransferase OS=Mus musculus OX=10090 GN=Gnpat PE=1 SV=1	1	3	3	3	0	2	0	1	0	0	2	0	1	0	0	2	0	1	0	2	2	5	5	5	76.869	678	678	0	6.612		By MS/MS		By MS/MS		0.59731	0.83514	10.026	9	2	Leave out requantified	NaN	0.54536
P99024	P99024	28	6	5	Tubulin beta-5 chain	Tubb5	Tubulin beta-5 chain OS=Mus musculus OX=10090 GN=Tubb5 PE=1 SV=1	1	28	6	5	26	28	28	27	25	6	6	6	6	5	5	5	5	5	4	5	5	77.9	19.4	16	49.67	444	444	0	158.57	By MS/MS	By MS/MS	By MS/MS	By MS/MS	By MS/MS	0.82129	0.97206	6.3304	228	6	Leave out requantified	0.74593	0.88709
P99026	P99026	8	8	8	Proteasome subunit beta type-4	Psmb4	Proteasome subunit beta type-4 OS=Mus musculus OX=10090 GN=Psmb4 PE=1 SV=1	1	8	8	8	4	8	7	8	8	4	8	7	8	8	4	8	7	8	8	6	7	48.5	48.5	48.5	29.116	264	264	0	82.807	By MS/MS	By MS/MS	By MS/MS	By MS/MS	By MS/MS	0.80457	0.99391	5.4171	121	17	Leave out requantified	0.6902	0.7138
P99027	P99027	6	6	6	60S acidic ribosomal protein P2	Rplp2	60S acidic ribosomal protein P2 OS=Mus musculus OX=10090 GN=Rplp2 PE=1 SV=3	1	6	6	6	5	5	6	5	5	5	5	6	5	5	5	5	6	5	5	4	5	91.3	91.3	91.3	11.651	115	115	0	140.17	By MS/MS	By MS/MS	By MS/MS	By MS/MS	By MS/MS	0.83506	0.95914	5.3014	165	7	Leave out requantified	0.76116	0.86317
P99028	P99028	3	3	3	Cytochrome b-c1 complex subunit 6, mitochondrial	Uqcrh	Cytochrome b-c1 complex subunit 6, mitochondrial OS=Mus musculus OX=10090 GN=Uqcrh PE=1 SV=2	1	3	3	3	1	3	3	3	2	1	3	3	3	2	1	3	3	3	2	2	2	37.1	37.1	37.1	10.435	89	89	0	20.441	By MS/MS	By MS/MS	By MS/MS	By MS/MS	By MS/MS	0.62082	0.86827	11.82	38	1	Leave out requantified	0.5098	0.61758
P99029-2;P99029	P99029-2;P99029	8;8	8;8	8;8	Peroxiredoxin-5, mitochondrial	Prdx5	Isoform Cytoplasmic+peroxisomal of Peroxiredoxin-5, mitochondrial OS=Mus musculus OX=10090 GN=Prdx5;Peroxiredoxin-5, mitochondrial OS=Mus musculus OX=10090 GN=Prdx5 PE=1 SV=2	2	8	8	8	1	6	3	6	8	1	6	3	6	8	1	6	3	6	8	6	2	66	66	66	17.015	162	162;210	0	27.659	By matching	By MS/MS	By MS/MS	By MS/MS	By MS/MS	0.78218	0.91129	6.5696	66	6	Leave out requantified	NaN	0.76046
Q00422	Q00422	6	6	6	GA-binding protein alpha chain	Gabpa	GA-binding protein alpha chain OS=Mus musculus OX=10090 GN=Gabpa PE=1 SV=2	1	6	6	6	0	4	2	4	2	0	4	2	4	2	0	4	2	4	2	4	1	16.5	16.5	16.5	51.344	454	454	0	15.244		By MS/MS	By MS/MS	By MS/MS	By MS/MS	1.1374	1.3409	1.9829	29	1	Leave out requantified	NaN	1.1199
Q00547-2;Q00547	Q00547-2;Q00547	6;6	6;6	6;6	Hyaluronan mediated motility receptor	Hmmr	Isoform RHAMM1 of Hyaluronan mediated motility receptor OS=Mus musculus OX=10090 GN=Hmmr;Hyaluronan mediated motility receptor OS=Mus musculus OX=10090 GN=Hmmr PE=1 SV=4	2	6	6	6	0	2	3	4	3	0	2	3	4	3	0	2	3	4	3	1	0	15.2	15.2	15.2	88.805	769	769;794	0	15.914		By MS/MS	By MS/MS	By MS/MS	By MS/MS	1.4796	1.7482	10.639	25	3	Leave out requantified	NaN	1.2844
Q00612	Q00612	14	14	9	Glucose-6-phosphate 1-dehydrogenase X	G6pdx	Glucose-6-phosphate 1-dehydrogenase X OS=Mus musculus OX=10090 GN=G6pdx PE=1 SV=3	1	14	14	9	2	9	4	9	6	2	9	4	9	6	2	6	4	6	3	3	2	32	32	21.6	59.262	515	515	0	49.152	By MS/MS	By MS/MS	By MS/MS	By MS/MS	By MS/MS	0.69156	0.80743	17.703	78	4	Leave out requantified	0.64115	0.68727
Q00899;Q3TTC2;P22227	Q00899	7;3;1	7;3;1	7;3;1	Transcriptional repressor protein YY1	Yy1	Transcriptional repressor protein YY1 OS=Mus musculus OX=10090 GN=Yy1 PE=1 SV=1	3	7	7	7	0	5	4	3	2	0	5	4	3	2	0	5	4	3	2	2	0	18.1	18.1	18.1	44.716	414	414;378;288	0	16.815		By MS/MS	By MS/MS	By MS/MS	By MS/MS	0.76088	0.89489	19.019	30	3	Leave out requantified	NaN	0.6973
Q00915	Q00915	2	2	2	Retinol-binding protein 1	Rbp1	Retinol-binding protein 1 OS=Mus musculus OX=10090 GN=Rbp1 PE=1 SV=2	1	2	2	2	0	0	0	0	0	0	0	0	0	0	0	0	0	0	0	0	2	19.3	19.3	19.3	15.846	135	135	0.0026168	3.4686						0.090284	0.1348	36.519	4	4	Median	NaN	NaN
Q00PI9	Q00PI9	19	19	19	Heterogeneous nuclear ribonucleoprotein U-like protein 2	Hnrnpul2	Heterogeneous nuclear ribonucleoprotein U-like protein 2 OS=Mus musculus OX=10090 GN=Hnrnpul2 PE=1 SV=2	1	19	19	19	2	19	14	18	15	2	19	14	18	15	2	19	14	18	15	16	4	32.3	32.3	32.3	84.939	745	745	0	91.404	By MS/MS	By MS/MS	By MS/MS	By MS/MS	By MS/MS	0.8643	1.0195	11.495	177	22	Leave out requantified	0.55958	0.6004
Q01147;Q01147-1;P27699-11;P27699-10;P27699-2;P27699-8;P27699-7;P27699-6;P27699-5;P81269	Q01147;Q01147-1;P27699-11;P27699-10;P27699-2;P27699-8;P27699-7;P27699-6;P27699-5;P81269	3;3;2;2;2;2;2;2;2;2	3;3;2;2;2;2;2;2;2;2	3;3;2;2;2;2;2;2;2;2	Cyclic AMP-responsive element-binding protein 1;Cyclic AMP-dependent transcription factor ATF-1	Creb1;Atf1	Cyclic AMP-responsive element-binding protein 1 OS=Mus musculus OX=10090 GN=Creb1 PE=1 SV=2;Isoform 2 of Cyclic AMP-responsive element-binding protein 1 OS=Mus musculus OX=10090 GN=Creb1;Isoform 11 of cAMP-responsive element modulator OS=Mus musculus OX=10	10	3	3	3	0	3	1	0	1	0	3	1	0	1	0	3	1	0	1	2	0	9.2	9.2	9.2	35.122	327	327;341;120;233;245;282;294;308;345;269	0.0011728	4.0683		By MS/MS	By matching		By MS/MS	0.56039	0.65498	7.7589	14	0	Leave out requantified	NaN	0.56039
Q01320	Q01320	42	42	34	DNA topoisomerase 2-alpha	Top2a	DNA topoisomerase 2-alpha OS=Mus musculus OX=10090 GN=Top2a PE=1 SV=2	1	42	42	34	8	34	25	31	36	8	34	25	31	36	7	27	22	25	29	23	11	32.9	32.9	27.2	172.79	1528	1528	0	320.53	By matching	By MS/MS	By MS/MS	By MS/MS	By MS/MS	0.66014	0.77811	21.768	378	48	Leave out requantified	0.67609	0.49621
Q01405	Q01405	4	2	2	Protein transport protein Sec23A	Sec23a	Protein transport protein Sec23A OS=Mus musculus OX=10090 GN=Sec23a PE=1 SV=2	1	4	2	2	0	3	0	4	1	0	2	0	2	1	0	2	0	2	1	1	0	5	2.7	2.7	86.161	765	765	0.00042863	5.7288		By MS/MS		By MS/MS	By matching	1.1066	1.352	15.759	8	1	Median	NaN	1.0811
Q01730	Q01730	4	4	4	Ras suppressor protein 1	Rsu1	Ras suppressor protein 1 OS=Mus musculus OX=10090 GN=Rsu1 PE=1 SV=3	1	4	4	4	1	2	0	2	2	1	2	0	2	2	1	2	0	2	2	1	1	23.5	23.5	23.5	31.55	277	277	0	21.952	By MS/MS	By MS/MS		By MS/MS	By MS/MS	0.97682	1.2261	17.644	20	0	Leave out requantified	1.1277	0.95938
Q01768	Q01768	12	7	7	Nucleoside diphosphate kinase B	Nme2	Nucleoside diphosphate kinase B OS=Mus musculus OX=10090 GN=Nme2 PE=1 SV=1	1	12	7	7	9	11	10	11	11	5	6	5	6	6	5	6	5	6	6	6	6	83.6	53.3	53.3	17.363	152	152	0	74.335	By MS/MS	By MS/MS	By MS/MS	By MS/MS	By MS/MS	0.78102	0.95009	9.9331	171	11	Leave out requantified	0.66049	0.76092
Q01853	Q01853	55	55	55	Transitional endoplasmic reticulum ATPase	Vcp	Transitional endoplasmic reticulum ATPase OS=Mus musculus OX=10090 GN=Vcp PE=1 SV=4	1	55	55	55	21	52	44	53	43	21	52	44	53	43	21	52	44	53	43	44	37	72.7	72.7	72.7	89.321	806	806	0	323.31	By MS/MS	By MS/MS	By MS/MS	By MS/MS	By MS/MS	0.72662	0.88858	13.859	803	39	Leave out requantified	0.68634	0.74561
Q02053;P31254	Q02053	46;12	46;12	46;12	Ubiquitin-like modifier-activating enzyme 1	Uba1	Ubiquitin-like modifier-activating enzyme 1 OS=Mus musculus OX=10090 GN=Uba1 PE=1 SV=1	2	46	46	46	23	41	39	41	40	23	41	39	41	40	23	41	39	41	40	37	34	59.3	59.3	59.3	117.81	1058	1058;1058	0	323.31	By MS/MS	By MS/MS	By MS/MS	By MS/MS	By MS/MS	0.89376	1.0599	15.718	726	36	Leave out requantified	0.76881	0.84193
Q02248	Q02248	19	19	16	Catenin beta-1	Ctnnb1	Catenin beta-1 OS=Mus musculus OX=10090 GN=Ctnnb1 PE=1 SV=1	1	19	19	16	5	16	14	16	13	5	16	14	16	13	5	13	11	13	10	13	8	32.5	32.5	28.6	85.47	781	781	0	89.744	By MS/MS	By MS/MS	By MS/MS	By MS/MS	By MS/MS	0.61282	0.77643	25.559	198	9	Leave out requantified	0.56067	0.58804
Q02257	Q02257	14	11	10	Junction plakoglobin	Jup	Junction plakoglobin OS=Mus musculus OX=10090 GN=Jup PE=1 SV=3	1	14	11	10	2	13	7	7	6	2	10	4	4	3	2	10	4	4	3	4	2	26.6	22.4	20.8	81.8	745	745	0	67.454	By MS/MS	By MS/MS	By MS/MS	By MS/MS	By MS/MS	0.48528	0.66976	36.809	49	16	Leave out requantified	0.46944	0.32561
Q02819	Q02819	9	9	9	Nucleobindin-1	Nucb1	Nucleobindin-1 OS=Mus musculus OX=10090 GN=Nucb1 PE=1 SV=2	1	9	9	9	2	9	5	8	6	2	9	5	8	6	2	9	5	8	6	6	4	25.5	25.5	25.5	53.408	459	459	0	54.384	By MS/MS	By MS/MS	By MS/MS	By MS/MS	By MS/MS	0.72123	0.92595	9.3461	75	7	Leave out requantified	0.66844	0.69976
Q03145;Q8CBF3-2;Q8CBF3;P54763;P54763-2;P54761;Q61772-2;P54754;Q61772-3;Q61772;Q62413;P35991;Q03137-2;Q03137;O09127	Q03145	10;2;2;2;2;2;2;2;2;2;2;1;1;1;1	10;2;2;2;2;2;2;2;2;2;2;1;1;1;1	8;0;0;0;0;0;0;0;0;0;0;0;0;0;0	Ephrin type-A receptor 2	Epha2	Ephrin type-A receptor 2 OS=Mus musculus OX=10090 GN=Epha2 PE=1 SV=3	15	10	10	8	1	10	7	8	7	1	10	7	8	7	1	8	6	7	6	7	0	11.7	11.7	9.7	108.85	977	977;943;984;986;987;987;993;993;994;998;1035;659;936;986;1004	0	62.385	By matching	By MS/MS	By MS/MS	By MS/MS	By MS/MS	0.96807	1.1351	15.265	93	17	Leave out requantified	NaN	0.7374
Q03147	Q03147	3	3	3	Cyclin-dependent kinase 7	Cdk7	Cyclin-dependent kinase 7 OS=Mus musculus OX=10090 GN=Cdk7 PE=1 SV=2	1	3	3	3	0	2	1	2	1	0	2	1	2	1	0	2	1	2	1	2	1	14.2	14.2	14.2	38.968	346	346	0.0019246	3.8595		By MS/MS	By MS/MS	By MS/MS	By MS/MS	0.84163	1.0453	14.299	15	2	Leave out requantified	NaN	0.9
Q03160	Q03160	1	1	1	Growth factor receptor-bound protein 7	Grb7	Growth factor receptor-bound protein 7 OS=Mus musculus OX=10090 GN=Grb7 PE=1 SV=1	1	1	1	1	0	1	0	1	0	0	1	0	1	0	0	1	0	1	0	0	0	2.8	2.8	2.8	59.959	535	535	0.002248	3.4885		By MS/MS		By matching		0.62846	0.81773	30.286	4	0	Median	NaN	0.54279
Q03173-6;Q03173-3;Q03173-4;Q03173-5;Q03173;Q03173-2;P70429-2;P70429	Q03173-6;Q03173-3;Q03173-4;Q03173-5;Q03173	13;13;13;12;12;6;1;1	13;13;13;12;12;6;1;1	13;13;13;12;12;6;1;1	Protein enabled homolog	Enah	Isoform 6 of Protein enabled homolog OS=Mus musculus OX=10090 GN=Enah;Isoform 2 of Protein enabled homolog OS=Mus musculus OX=10090 GN=Enah;Isoform 3 of Protein enabled homolog OS=Mus musculus OX=10090 GN=Enah;Isoform 4 of Protein enabled homolog OS=Mus mu	8	13	13	13	1	10	10	10	9	1	10	10	10	9	1	10	10	10	9	9	3	34.5	34.5	34.5	56.356	507	507;541;783;787;802;390;393;414	0	52.47	By MS/MS	By MS/MS	By MS/MS	By MS/MS	By MS/MS	0.86213	1.0947	19.891	114	10	Leave out requantified	0.52419	0.76114
Q03265	Q03265	33	33	33	ATP synthase subunit alpha, mitochondrial	Atp5a1	ATP synthase subunit alpha, mitochondrial OS=Mus musculus OX=10090 GN=Atp5f1a PE=1 SV=1	1	33	33	33	27	31	30	29	31	27	31	30	29	31	27	31	30	29	31	31	28	64.2	64.2	64.2	59.752	553	553	0	323.31	By MS/MS	By MS/MS	By MS/MS	By MS/MS	By MS/MS	0.52495	0.65312	13.589	652	22	Leave out requantified	0.47641	0.48547
Q03958	Q03958	6	6	6	Prefoldin subunit 6	Pfdn6	Prefoldin subunit 6 OS=Mus musculus OX=10090 GN=Pfdn6 PE=1 SV=1	1	6	6	6	1	5	2	4	5	1	5	2	4	5	1	5	2	4	5	5	3	49.6	49.6	49.6	14.454	127	127	0	30.913	By MS/MS	By MS/MS	By MS/MS	By MS/MS	By MS/MS	0.88871	1.0924	8.0258	52	5	Leave out requantified	0.83802	0.95254
Q04447;P07310	Q04447	15;1	15;1	15;1	Creatine kinase B-type	Ckb	Creatine kinase B-type OS=Mus musculus OX=10090 GN=Ckb PE=1 SV=1	2	15	15	15	10	15	13	13	13	10	15	13	13	13	10	15	13	13	13	14	12	53.5	53.5	53.5	42.713	381	381;381	0	214.8	By MS/MS	By MS/MS	By MS/MS	By MS/MS	By MS/MS	0.81076	1.0157	11.143	234	22	Leave out requantified	0.74571	0.79428
Q04692;Q04692-2	Q04692;Q04692-2	13;11	13;11	13;11	SWI/SNF-related matrix-associated actin-dependent regulator of chromatin subfamily A containing DEAD/H box 1	Smarcad1	SWI/SNF-related matrix-associated actin-dependent regulator of chromatin subfamily A containing DEAD/H box 1 OS=Mus musculus OX=10090 GN=Smarcad1 PE=1 SV=2;Isoform 2 of SWI/SNF-related matrix-associated actin-dependent regulator of chromatin subfamily A co	2	13	13	13	2	11	9	10	10	2	11	9	10	10	2	11	9	10	10	10	4	16.9	16.9	16.9	116.45	1021	1021;836	0	37.631	By MS/MS	By MS/MS	By MS/MS	By MS/MS	By MS/MS	0.88848	1.0859	12.907	108	7	Leave out requantified	0.95794	0.99024
Q04736;P39688-2;P39688;P05480;P05480-1;P25911-2;P08103-2;P06240;P25911;P08103	Q04736;P39688-2;P39688;P05480;P05480-1	4;3;3;2;2;1;1;1;1;1	4;3;3;2;2;1;1;1;1;1	4;3;3;2;2;1;1;1;1;1	Tyrosine-protein kinase Yes;Tyrosine-protein kinase Fyn;Neuronal proto-oncogene tyrosine-protein kinase Src	Yes1;Fyn;Src	Tyrosine-protein kinase Yes OS=Mus musculus OX=10090 GN=Yes1 PE=1 SV=3;Isoform 2 of Tyrosine-protein kinase Fyn OS=Mus musculus OX=10090 GN=Fyn;Tyrosine-protein kinase Fyn OS=Mus musculus OX=10090 GN=Fyn PE=1 SV=4;Proto-oncogene tyrosine-protein kinase Src	10	4	4	4	0	1	3	2	1	0	1	3	2	1	0	1	3	2	1	2	0	7.8	7.8	7.8	60.629	541	541;534;537;535;541;491;503;509;512;524	0	7.5839		By MS/MS	By MS/MS	By MS/MS	By MS/MS	0.63655	0.94496	21.615	12	4	Plateau	NaN	0.61698
Q04750	Q04750	3	3	3	DNA topoisomerase 1	Top1	DNA topoisomerase 1 OS=Mus musculus OX=10090 GN=Top1 PE=1 SV=2	1	3	3	3	0	3	2	2	1	0	3	2	2	1	0	3	2	2	1	2	0	4.8	4.8	4.8	90.875	767	767	0	6.1474		By MS/MS	By MS/MS	By MS/MS	By MS/MS	0.95174	0.94275	27.939	14	2	Leave out requantified	NaN	0.5674
Q05186	Q05186	6	6	6	Reticulocalbin-1	Rcn1	Reticulocalbin-1 OS=Mus musculus OX=10090 GN=Rcn1 PE=1 SV=1	1	6	6	6	2	6	5	5	5	2	6	5	5	5	2	6	5	5	5	4	5	20.6	20.6	20.6	38.113	325	325	0	29.306	By matching	By MS/MS	By MS/MS	By MS/MS	By MS/MS	0.99905	1.0573	6.2213	63	6	Leave out requantified	0.726	0.77239
Q05793	Q05793	58	58	58	Basement membrane-specific heparan sulfate proteoglycan core protein;Endorepellin;LG3 peptide	Hspg2	Basement membrane-specific heparan sulfate proteoglycan core protein OS=Mus musculus OX=10090 GN=Hspg2 PE=1 SV=1	1	58	58	58	12	48	32	39	35	12	48	32	39	35	12	48	32	39	35	21	16	21.5	21.5	21.5	398.29	3707	3707	0	213.17	By MS/MS	By MS/MS	By MS/MS	By MS/MS	By MS/MS	1.0022	1.2126	20.14	423	52	Leave out requantified	0.84979	0.71822
Q05816	Q05816	3	3	3	Fatty acid-binding protein, epidermal	Fabp5	Fatty acid-binding protein 5 OS=Mus musculus OX=10090 GN=Fabp5 PE=1 SV=3	1	3	3	3	0	3	2	2	2	0	3	2	2	2	0	3	2	2	2	3	1	24.4	24.4	24.4	15.137	135	135	0	8.19		By MS/MS	By MS/MS	By MS/MS	By MS/MS	0.83337	1.1691	32.138	26	3	Leave out requantified	NaN	0.68376
Q05920	Q05920	2	2	2	Pyruvate carboxylase, mitochondrial	Pc	Pyruvate carboxylase, mitochondrial OS=Mus musculus OX=10090 GN=Pc PE=1 SV=1	1	2	2	2	0	0	0	0	1	0	0	0	0	1	0	0	0	0	1	1	0	1.8	1.8	1.8	129.68	1178	1178	0.00079177	4.2966					By MS/MS	0.39672	0.5484	60.379	3	1	Median	NaN	NaN
Q05CL8;Q05CL8-2	Q05CL8	4;1	4;1	4;1	La-related protein 7	Larp7	La-related protein 7 OS=Mus musculus OX=10090 GN=Larp7 PE=1 SV=2	2	4	4	4	1	3	1	2	1	1	3	1	2	1	1	3	1	2	1	1	1	7.5	7.5	7.5	64.802	570	570;185	0	9.7919	By matching	By MS/MS	By MS/MS	By MS/MS	By MS/MS	0.73281	0.87425	14.613	20	6	Leave out requantified	NaN	0.72821
Q05D44	Q05D44	17	17	17	Eukaryotic translation initiation factor 5B	Eif5b	Eukaryotic translation initiation factor 5B OS=Mus musculus OX=10090 GN=Eif5b PE=1 SV=2	1	17	17	17	5	12	9	9	10	5	12	9	9	10	5	12	9	9	10	8	4	19.2	19.2	19.2	137.61	1216	1216	0	65.722	By MS/MS	By MS/MS	By MS/MS	By MS/MS	By MS/MS	1.0368	1.2574	9.9345	111	11	Leave out requantified	0.78722	1.009
Q06138	Q06138	6	6	6	Calcium-binding protein 39	Cab39	Calcium-binding protein 39 OS=Mus musculus OX=10090 GN=Cab39 PE=1 SV=2	1	6	6	6	1	4	3	5	4	1	4	3	5	4	1	4	3	5	4	4	1	17	17	17	39.842	341	341	0	14.415	By matching	By MS/MS	By MS/MS	By MS/MS	By MS/MS	1.5025	1.7336	7.3255	43	2	Leave out requantified	0.96689	1.1855
Q06185	Q06185	3	3	3	ATP synthase subunit e, mitochondrial	Atp5i	ATP synthase subunit e, mitochondrial OS=Mus musculus OX=10090 GN=Atp5me PE=1 SV=2	1	3	3	3	2	3	3	3	3	2	3	3	3	3	2	3	3	3	3	3	3	50.7	50.7	50.7	8.2355	71	71	0	40.945	By MS/MS	By MS/MS	By MS/MS	By MS/MS	By MS/MS	0.68527	0.78842	10.422	48	4	Leave out requantified	0.54059	0.60652
Q07076	Q07076	15	15	15	Annexin A7	Anxa7	Annexin A7 OS=Mus musculus OX=10090 GN=Anxa7 PE=1 SV=2	1	15	15	15	3	14	13	11	12	3	14	13	11	12	3	14	13	11	12	11	5	36.9	36.9	36.9	49.925	463	463	0	39.608	By MS/MS	By MS/MS	By MS/MS	By MS/MS	By MS/MS	0.56397	0.7014	17.817	126	10	Leave out requantified	0.51071	0.52869
Q07113	Q07113	6	6	6	Cation-independent mannose-6-phosphate receptor	Igf2r	Cation-independent mannose-6-phosphate receptor OS=Mus musculus OX=10090 GN=Igf2r PE=1 SV=1	1	6	6	6	0	5	4	4	3	0	5	4	4	3	0	5	4	4	3	3	1	2.9	2.9	2.9	273.81	2483	2483	0	15.638		By MS/MS	By MS/MS	By MS/MS	By MS/MS	0.86985	1.0298	84.036	37	7	Leave out requantified	NaN	0.65438
Q07417	Q07417	9	9	9	Short-chain specific acyl-CoA dehydrogenase, mitochondrial	Acads	Short-chain specific acyl-CoA dehydrogenase, mitochondrial OS=Mus musculus OX=10090 GN=Acads PE=1 SV=2	1	9	9	9	2	9	8	8	5	2	9	8	8	5	2	9	8	8	5	7	4	30.8	30.8	30.8	44.889	412	412	0	50.736	By MS/MS	By MS/MS	By MS/MS	By MS/MS	By MS/MS	0.8286	0.99206	12.581	91	11	Leave out requantified	0.59357	0.64539
Q07813	Q07813	3	3	3	Apoptosis regulator BAX	Bax	Apoptosis regulator BAX OS=Mus musculus OX=10090 GN=Bax PE=1 SV=1	1	3	3	3	1	3	1	2	2	1	3	1	2	2	1	3	1	2	2	3	1	22.9	22.9	22.9	21.394	192	192	0	21.715	By MS/MS	By MS/MS	By MS/MS	By MS/MS	By MS/MS	0.74895	1.0293	20.379	31	6	Leave out requantified	0.80891	1.0993
Q07832	Q07832	7	7	7	Serine/threonine-protein kinase PLK1	Plk1	Serine/threonine-protein kinase PLK1 OS=Mus musculus OX=10090 GN=Plk1 PE=1 SV=2	1	7	7	7	1	5	3	6	4	1	5	3	6	4	1	5	3	6	4	5	0	14.1	14.1	14.1	68.3	603	603	0	20.786	By MS/MS	By MS/MS	By MS/MS	By MS/MS	By MS/MS	1.2048	1.4474	19.329	47	6	Leave out requantified	0.81454	1.0373
Q08093	Q08093	6	4	4	Calponin-2	Cnn2	Calponin-2 OS=Mus musculus OX=10090 GN=Cnn2 PE=1 SV=1	1	6	4	4	1	2	1	5	4	0	0	0	3	2	0	0	0	3	2	0	1	23	17	17	33.155	305	305	0	34.338	By matching	By matching	By matching	By MS/MS	By MS/MS	0.17826	0.21448	26.33	11	8	Linear	NaN	NaN
Q08122-2;Q08122-1;Q08122;Q08122-4;Q9WVB2	Q08122-2;Q08122-1;Q08122;Q08122-4;Q9WVB2	2;2;2;2;1	2;2;2;2;1	1;1;1;1;0	Transducin-like enhancer protein 3;Transducin-like enhancer protein 2	Tle3;Tle2	Isoform 2 of Transducin-like enhancer protein 3 OS=Mus musculus OX=10090 GN=Tle3;Isoform 1 of Transducin-like enhancer protein 3 OS=Mus musculus OX=10090 GN=Tle3;Transducin-like enhancer protein 3 OS=Mus musculus OX=10090 GN=Tle3 PE=1 SV=3;Isoform 4 of Tra	5	2	2	1	0	2	2	2	2	0	2	2	2	2	0	1	1	1	1	0	0	3.4	3.4	2	83.144	769	769;771;772;782;767	0.00043234	5.9293		By MS/MS	By MS/MS	By MS/MS	By MS/MS	0.99459	1.2218	21.633	18	2	Leave out requantified	NaN	0.64623
[truncated: 1,943 more rows]
[truncated: 74 more columns]

## Sheet: EZH-
Mrps9
Wdr12
[truncated: 209 more rows]

## Sheet: EZH- enrichment results
geneSet	description	link	size	overlap	expect	enrichmentRatio	pValue	FDR	overlapId	database	userId
[truncated: 10 more rows]

[truncated: 2 more sheets: EZH+, EZH+ enrichment results]
